# Supplementary material for: Microbial community networks across body sites are associated with susceptibility to respiratory infections in infants
Source: Commun Biol. 2021 Oct 28;4:1233. doi: 10.1038/s42003-021-02755-1 (PMC8553847; doi:10.1038/s42003-021-02755-1)
Supplement: Supplementary file 3 — Supplementary Data 1 [file 42003_2021_2755_MOESM3_ESM.xlsx]

## Sheet: F1a, ST2 & SF7-12
NMDS1	NMDS2	niche	time_V_RI	birth_mode	hosp_duration	bf_at_sample	ab_prev_1m	sib_yr5	dc_at_sample	pets	season_of_birth	pac_at_sample
-0.148886	-0.849177	feces	V3	vag	6	1	0	0	0	none	autumn	0
-0.302078	-0.452183	feces	V3	sc	8	0	0	0	0	cat(s)	winter	1
-0.593833	-1.26845	feces	V3	sc	8	1	0	1	0	cat(s)	spring	0
-0.966457	-0.36482	feces	V3	vag	1	1	0	1	0	none	winter	0
-0.714743	0.393473	feces	V3	sc	12	1	0	1	0	cat(s) + dog(s)	winter	0
-0.729791	-0.290553	feces	V3	vag	4	1	0	1	0	dog(s)	spring	0
-0.0728221	-0.501855	feces	V3	sc	20	1	0	1	0	cat(s)	winter	0
-0.584086	-0.147683	feces	V3	sc	7	1	0	0	0	other	winter	0
-0.795078	-0.688808	feces	V3	sc	12	1	0	1	0	none	summer	0
-0.71716	-0.262604	feces	V3	vag	0	1	0	1	0	none	summer	0
-1.2462	0.613855	feces	V6	vag	6	1	0	0	0	none	autumn	0
-1.12747	0.400031	feces	V6	sc	8	0	0	0	0	cat(s)	winter	1
-1.12842	-0.123273	feces	V6	sc	8	1	0	1	0	cat(s)	spring	0
-1.30478	-0.204307	feces	V6	vag	1	1	0	1	0	none	winter	1
-1.38484	-0.227083	feces	V6	sc	12	0	0	1	0	cat(s) + dog(s)	winter	1
-0.972589	-0.256779	feces	V6	vag	4	1	0	1	0	dog(s)	spring	0
-1.10442	-0.202739	feces	V6	sc	20	0	0	1	0	cat(s)	winter	0
-1.16502	-0.0372954	feces	V6	sc	7	1	0	0	0	other	winter	1
-1.12796	-0.321508	feces	V6	sc	12	1	0	1	0	none	summer	0
-0.879872	-0.0988573	feces	V6	vag	0	1	0	1	0	none	summer	0
-0.529652	-0.843523	feces	V3	vag	0	1	0	0	0	none	summer	0
-0.176005	-0.380149	feces	V3	sc	7	1	0	0	0	cat(s)	winter	0
-1.13392	-0.366291	feces	V3	vag	1	0	0	0	0	none	spring	0
-0.829555	-0.401697	feces	V3	vag	8	1	0	0	0	none	winter	0
-0.822279	-0.351619	feces	V3	vag	2	1	0	0	0	none	spring	0
-0.619543	0.868739	feces	V3	vag	3	1	0	1	0	none	spring	0
-1.01837	-0.547933	feces	V3	vag	1	1	0	0	0	none	spring	1
-0.797598	-0.105199	feces	V3	vag	3	1	0	1	0	none	spring	1
-0.427172	-0.657151	feces	V3	sc	7	0	0	1	0	cat(s)	spring	1
-0.797084	-1.19553	feces	V3	sc	10	1	0	0	0	none	summer	1
-1.15821	-0.127737	feces	V6	vag	0	1	0	0	0	none	summer	0
-1.00048	-0.258306	feces	V6	sc	7	0	0	0	0	cat(s)	winter	0
-1.04809	-0.28266	feces	V6	vag	1	0	0	0	0	none	spring	1
-0.826097	-0.183615	feces	V6	vag	8	1	0	0	0	none	winter	1
-0.845366	-0.187533	feces	V6	vag	2	1	0	0	0	none	spring	1
-0.725221	0.504604	feces	V6	vag	3	1	0	1	0	none	spring	1
-1.19182	-0.589775	feces	V6	vag	1	1	0	0	0	none	spring	0
-1.24709	-0.349202	feces	V6	vag	3	1	0	1	0	none	spring	1
-1.0367	-0.308239	feces	V6	sc	7	0	0	1	0	cat(s)	spring	1
-0.673213	-0.193187	feces	V6	sc	10	0	0	0	0	none	summer	1
-0.829624	0.104006	feces	V3	vag	0	1	0	0	0	dog(s)	autumn	1
-0.551613	0.725161	feces	V3	sc	12	0	0	0	0	dog(s)	spring	1
-0.955731	0.0130691	feces	V3	vag	4	0	0	1	0	other	winter	0
-0.646528	-0.310665	feces	V3	vag	1	1	0	1	0	none	summer	0
-0.398234	0.425212	feces	V3	sc	10	1	0	0	0	none	spring	0
-1.45465	-0.719008	feces	V3	vag	3	1	0	0	0	none	winter	1
-0.393096	-0.707006	feces	V3	vag	6	1	0	1	0	cat(s)	spring	0
-0.777392	0.864223	feces	V3	vag	4	0	0	1	0	none	autumn	1
-0.409821	-0.252205	feces	V3	sc	20	1	0	1	0	none	autumn	1
-0.807191	0.467875	feces	V6	vag	0	0	0	0	0	dog(s)	autumn	1
-1.21582	-0.264787	feces	V6	sc	12	0	0	0	0	dog(s)	spring	1
-1.14615	-0.0332608	feces	V6	vag	4	0	0	1	0	other	winter	1
-1.28297	-0.207872	feces	V6	vag	1	1	0	1	0	none	summer	1
-1.00067	0.422001	feces	V6	sc	10	0	0	0	0	none	spring	1
-1.54612	-0.349833	feces	V6	vag	3	1	0	0	0	none	winter	1
-1.09599	-0.0955795	feces	V6	vag	6	0	0	1	0	cat(s)	spring	0
-1.36533	0.193527	feces	V6	vag	4	0	0	1	0	none	autumn	1
-1.12482	-0.302418	feces	V6	sc	20	0	1	1	0	none	autumn	1
-1.01694	-0.0581932	feces	V8	vag	0	0	0	0	0	dog(s)	autumn	1
-1.25375	-0.118248	feces	V8	sc	12	0	0	0	0	dog(s)	spring	1
-1.52522	-0.400715	feces	V8	vag	4	0	0	1	1	other	winter	1
-1.32153	-0.40303	feces	V8	vag	1	1	0	1	0	none	summer	1
-1.31195	-0.921417	feces	V8	sc	10	0	0	0	1	none	spring	1
-1.37361	-0.2866	feces	V8	vag	3	0	0	0	1	none	winter	1
-1.04413	-0.00582694	feces	V8	vag	6	0	0	1	0	cat(s)	spring	0
-1.23366	-0.462522	feces	V8	vag	4	0	0	1	0	none	autumn	1
-1.45782	-0.339747	feces	V8	sc	20	0	0	1	1	none	autumn	1
-1.28418	-0.0949284	feces	V9	vag	0	0	0	0	0	dog(s)	autumn	1
-1.57274	-0.397061	feces	V9	vag	4	0	0	1	1	other	winter	1
-1.53027	-0.385509	feces	V9	vag	1	0	0	1	1	none	summer	1
-1.53543	-0.700113	feces	V9	sc	10	0	0	0	1	none	spring	1
-1.43159	-0.408201	feces	V9	vag	3	0	0	0	1	none	winter	1
-1.41609	-0.271021	feces	V9	vag	6	0	0	1	0	cat(s)	spring	1
-1.3341	-0.847807	feces	V9	vag	4	0	0	1	0	none	autumn	1
-1.13771	0.0497149	feces	V9	sc	20	0	0	1	1	none	autumn	1
-0.667149	0.44105	feces	V8	vag	6	1	0	0	0	none	autumn	0
-1.36803	0.20225	feces	V8	sc	8	0	0	0	0	cat(s)	winter	1
-1.12169	0.830969	feces	V8	sc	8	1	0	1	0	cat(s)	spring	0
-1.22565	-0.311774	feces	V8	vag	1	1	0	1	1	none	winter	1
-1.35522	-0.366629	feces	V8	vag	4	1	0	1	1	dog(s)	spring	0
-0.903804	-0.04206	feces	V8	sc	20	0	0	1	1	cat(s)	winter	1
-1.19471	-0.283426	feces	V8	sc	12	1	0	1	0	none	summer	0
-1.02302	-0.24801	feces	V8	vag	0	1	0	1	1	none	summer	0
-0.928776	0.619141	feces	V9	vag	6	1	0	0	0	none	autumn	0
-1.76602	0.350272	feces	V9	sc	8	0	0	0	1	cat(s)	winter	1
-1.05276	-1.11016	feces	V9	sc	8	1	0	1	0	cat(s)	spring	0
-1.36348	-0.359411	feces	V9	sc	12	0	0	1	0	cat(s) + dog(s)	winter	1
-1.47384	-0.31704	feces	V9	vag	4	1	0	1	1	dog(s)	spring	0
-1.25523	-0.039269	feces	V9	sc	20	0	0	1	1	cat(s)	winter	0
-1.36222	-0.238943	feces	V9	sc	7	0	0	0	0	other	winter	1
-0.989009	-0.102462	feces	V9	sc	12	1	0	1	0	none	summer	0
-0.861118	-0.0988538	feces	V9	vag	0	1	0	1	1	none	summer	0
-0.873768	-0.0620807	feces	V9	vag	1	1	0	1	1	none	winter	1
-1.52164	-0.360775	feces	V8	vag	0	1	0	0	0	none	summer	0
-1.25059	-0.314791	feces	V8	sc	7	0	0	0	1	cat(s)	winter	1
-1.24409	-0.10962	feces	V8	vag	1	0	0	0	0	none	spring	1
-1.34737	-0.352139	feces	V8	vag	8	1	0	0	0	none	winter	1
-0.916932	-0.210222	feces	V8	vag	2	1	0	0	0	none	spring	1
-0.985706	-0.977827	feces	V8	vag	3	1	0	1	0	none	spring	0
-0.873179	-0.134443	feces	V8	vag	1	1	0	0	0	none	spring	0
-1.22431	-0.358958	feces	V8	vag	3	1	0	1	1	none	spring	1
-1.28437	-0.300772	feces	V8	sc	7	0	0	1	1	cat(s)	spring	1
-1.65729	-0.382214	feces	V9	sc	10	0	1	0	1	none	summer	1
-1.5004	-0.309704	feces	V9	vag	0	0	0	0	0	none	summer	1
-1.20275	0.000859039	feces	V9	sc	7	0	0	0	1	cat(s)	winter	1
-1.37836	-0.0348666	feces	V9	vag	1	0	0	0	0	none	spring	1
-1.27786	-0.185787	feces	V9	vag	8	1	0	0	0	none	winter	1
-1.12308	-0.000842795	feces	V9	vag	2	1	0	0	1	none	spring	1
-1.13072	0.573966	feces	V9	vag	3	0	0	1	0	none	spring	0
-0.924773	-0.0833795	feces	V9	vag	1	1	0	0	0	none	spring	0
-1.67337	-0.471172	feces	V9	vag	3	0	0	1	1	none	spring	1
-1.28292	-0.120493	feces	V9	sc	7	0	0	1	1	cat(s)	spring	1
-0.845796	0.0865083	feces	V3	vag	1	0	0	1	0	none	spring	1
-0.229145	-0.316323	feces	V3	sc	9	1	0	1	0	none	summer	1
-0.897771	-0.35931	feces	V3	vag	3	1	0	1	0	none	summer	0
-0.653607	-0.203125	feces	V3	vag	2	1	0	1	0	none	summer	1
-0.615785	-0.30452	feces	V3	vag	2	1	0	1	0	none	summer	0
-0.42404	-0.89133	feces	V3	sc	8	1	0	0	0	none	summer	0
-0.936564	-0.105348	feces	V3	vag	1	0	0	1	0	cat(s)	summer	1
-0.903034	-0.142665	feces	V3	vag	#N/A	1	0	1	0	other	summer	1
-0.884369	-0.246272	feces	V3	vag	2	0	0	0	0	none	summer	1
-0.327945	-0.485191	feces	V3	vag	1	1	0	0	0	other	summer	0
-1.09253	0.0462029	feces	V6	vag	1	0	0	1	0	none	spring	1
-1.30202	-0.413079	feces	V6	sc	9	1	0	1	0	none	summer	1
-0.989288	-0.130281	feces	V6	vag	3	1	0	1	0	none	summer	1
-1.05323	-0.402268	feces	V6	vag	2	1	0	1	0	none	summer	1
-1.06667	-0.178449	feces	V6	vag	2	1	0	1	0	none	summer	1
-0.621409	-0.800728	feces	V6	sc	8	0	0	0	0	none	summer	1
-1.12721	0.048687	feces	V6	vag	1	0	0	1	0	cat(s)	summer	0
-1.54746	-0.465907	feces	V6	vag	#N/A	1	0	1	0	other	summer	1
-1.13206	0.0243917	feces	V6	vag	2	0	0	0	0	none	summer	1
-1.01414	0.735069	feces	V6	vag	1	1	0	0	0	other	summer	1
-0.767814	-0.360057	feces	V3	vag	1	1	0	1	0	none	summer	0
-0.446138	0.887287	feces	V3	sc	12	1	0	1	0	none	summer	1
-0.897931	-0.104148	feces	V3	vag	2	0	0	1	0	cat(s)	summer	1
-0.357303	-0.873796	feces	V3	sc	#N/A	0	0	0	0	cat(s)	summer	0
-0.739103	-0.365927	feces	V3	vag	2	1	0	0	0	other	summer	0
-0.819278	0.633539	feces	V3	vag	4	0	0	1	0	none	summer	1
-0.742253	0.769456	feces	V3	sc	24	0	0	1	0	none	summer	0
-1.13651	-0.460544	feces	V3	vag	3	1	0	1	0	none	summer	0
-1.18803	-0.202536	feces	V6	vag	1	1	0	1	0	none	summer	0
-1.05982	-0.136937	feces	V6	sc	12	1	0	1	0	none	summer	0
-1.16845	-0.0892959	feces	V6	vag	2	0	0	1	0	cat(s)	summer	1
-1.02738	-0.0151761	feces	V6	sc	#N/A	0	0	0	0	cat(s)	summer	1
-1.13267	-0.170987	feces	V6	vag	3	1	0	1	0	none	summer	1
-0.880904	-0.155528	feces	V6	vag	2	1	0	0	0	other	summer	0
-1.03299	-0.0168611	feces	V6	vag	4	0	0	1	0	none	summer	1
-0.847058	-0.0838822	feces	V6	sc	24	0	0	1	0	none	summer	1
-1.28469	-0.0616164	feces	V8	vag	1	0	0	1	0	none	spring	1
-1.42365	-0.436027	feces	V8	sc	9	1	0	1	0	none	summer	1
-0.870618	-0.0876949	feces	V8	vag	3	1	0	1	1	none	summer	1
-1.53105	-0.43761	feces	V8	vag	2	0	0	1	1	none	summer	1
-1.1719	-0.173121	feces	V8	vag	2	0	0	1	1	none	summer	1
-0.845457	-0.171863	feces	V8	sc	8	0	0	0	1	none	summer	1
-1.3705	-0.206588	feces	V8	vag	1	0	0	1	0	cat(s)	summer	1
-1.54849	-0.372267	feces	V8	vag	#N/A	1	0	1	1	other	summer	1
-1.33684	-0.071888	feces	V8	vag	2	0	0	0	0	none	summer	1
-1.08512	0.698117	feces	V8	vag	1	1	0	0	0	other	summer	1
-1.5107	-0.265037	feces	V9	vag	1	0	0	1	1	none	spring	0
-1.43691	-0.436059	feces	V9	sc	9	1	0	1	0	none	summer	1
-1.11896	-0.35342	feces	V9	vag	3	1	0	1	1	none	summer	1
-1.43215	-0.278654	feces	V9	vag	2	0	0	1	1	none	summer	1
-1.01678	-0.224049	feces	V9	vag	2	0	0	1	1	none	summer	1
-0.954041	-0.103636	feces	V9	sc	8	0	0	0	1	none	summer	1
-1.57368	-0.341074	feces	V9	vag	#N/A	1	0	1	1	other	summer	1
-1.32211	0.684815	feces	V9	vag	2	0	0	0	1	none	summer	1
-1.23941	-0.00284197	feces	V9	vag	1	0	0	0	0	other	summer	1
-1.00944	-0.24166	feces	V8	vag	1	1	0	1	0	none	summer	0
-1.15191	-0.0957429	feces	V8	sc	12	1	0	1	0	none	summer	0
-1.27439	-0.224198	feces	V8	vag	2	0	0	1	0	cat(s)	summer	1
-1.48875	-0.283553	feces	V8	sc	#N/A	0	0	0	1	cat(s)	summer	1
-1.19668	-0.387523	feces	V8	vag	3	1	0	1	1	none	summer	1
-0.89773	-0.124986	feces	V8	vag	2	1	0	0	0	other	summer	0
-1.05774	-0.0131187	feces	V8	vag	4	0	0	1	1	none	summer	1
-1.39969	-0.412352	feces	V8	sc	24	0	1	1	1	none	summer	0
-1.05621	-0.189191	feces	V9	vag	1	1	0	1	0	none	summer	0
-1.37282	-0.356265	feces	V9	sc	12	1	0	1	0	none	summer	0
-1.33019	-0.263259	feces	V9	sc	#N/A	0	0	0	1	cat(s)	summer	0
-1.34878	-0.22022	feces	V9	vag	3	1	0	1	1	none	summer	0
-0.912033	-0.018055	feces	V9	vag	2	1	0	0	0	other	summer	1
-1.23186	-0.0947619	feces	V9	vag	4	0	0	1	1	none	summer	1
-1.46052	-0.429222	feces	V9	sc	24	0	1	1	0	none	summer	0
-1.40416	-0.171198	feces	V9	vag	2	0	1	1	0	cat(s)	summer	1
-0.873124	0.987134	feces	V3	vag	12	0	1	0	0	none	summer	1
-1.11877	0.141975	feces	V3	vag	1	0	0	1	0	cat(s)	summer	1
-1.19415	-0.581776	feces	V3	vag	0	1	0	1	0	other	summer	0
-0.761456	-0.735752	feces	V3	vag	6	1	0	0	0	none	summer	1
-0.895156	0.631962	feces	V3	sc	14	0	0	1	0	cat(s)	summer	1
-0.40355	-0.755722	feces	V3	sc	16	1	0	1	0	none	summer	0
-0.727544	-1.16283	feces	V3	vag	4	1	0	1	0	other	summer	0
-1.46909	-1.30171	feces	V3	vag	2	1	0	0	0	cat(s)	summer	1
-0.173616	-0.56273	feces	V3	vag	4	1	0	1	0	none	autumn	1
-0.647784	0.779161	feces	V3	vag	18	1	1	0	0	cat(s) + dog(s)	autumn	1
-1.18464	-0.133151	feces	V6	vag	12	0	0	0	0	none	summer	1
-0.840229	-0.0446934	feces	V6	vag	1	0	0	1	0	cat(s)	summer	1
-1.61955	-0.605739	feces	V6	vag	0	1	0	1	0	other	summer	0
-0.697344	0.510796	feces	V6	vag	6	1	0	0	0	none	summer	1
-1.0406	-0.073617	feces	V6	sc	14	0	0	1	0	cat(s)	summer	1
-1.35296	-0.233264	feces	V6	sc	16	0	0	1	0	none	summer	0
-1.1084	-0.00523085	feces	V6	vag	4	1	0	1	0	other	summer	0
-1.42807	-0.459902	feces	V6	vag	2	0	0	0	0	cat(s)	summer	1
-1.29456	-0.413558	feces	V6	vag	4	1	0	1	0	none	autumn	1
-0.825623	-1.10486	feces	V6	vag	18	1	0	0	0	cat(s) + dog(s)	autumn	1
-0.280349	-0.881815	feces	V3	sc	#N/A	1	0	1	0	none	autumn	0
0.0568494	-1.12616	feces	V3	sc	14	1	1	0	0	cat(s)	autumn	1
-0.625073	-1.27955	feces	V3	sc	18	1	0	1	0	none	autumn	0
-0.687985	-0.758833	feces	V3	sc	12	0	0	1	0	cat(s)	autumn	1
-0.423278	0.585269	feces	V3	sc	4	0	0	1	0	none	autumn	0
-0.801266	-0.355881	feces	V3	vag	6	1	0	0	0	none	autumn	0
-0.793363	-0.501474	feces	V3	vag	5	1	0	1	0	none	autumn	0
-0.961479	-0.257621	feces	V3	vag	#N/A	1	0	0	0	cat(s) + dog(s)	autumn	0
-0.612387	0.882803	feces	V3	sc	12	0	0	1	0	none	autumn	1
-0.122611	-0.0779465	feces	V3	sc	12	1	0	0	0	cat(s) + dog(s)	autumn	1
-0.936922	-0.16382	feces	V6	sc	#N/A	1	0	1	0	none	autumn	0
-1.19911	-0.171343	feces	V6	sc	14	0	0	0	0	cat(s)	autumn	1
-1.12632	-0.0514012	feces	V6	sc	12	0	0	1	0	cat(s)	autumn	1
-1.04046	0.0689649	feces	V6	sc	4	0	0	1	0	none	autumn	1
-0.934169	-0.044525	feces	V6	vag	6	0	0	0	0	none	autumn	0
-1.25027	-0.215588	feces	V6	vag	5	1	0	1	0	none	autumn	0
-1.63831	-0.472579	feces	V6	vag	#N/A	1	0	0	0	cat(s) + dog(s)	autumn	0
-1.23346	-0.189668	feces	V6	sc	12	0	0	1	0	none	autumn	1
-0.865525	-0.222651	feces	V6	sc	12	1	0	0	0	cat(s) + dog(s)	autumn	1
-1.41588	-0.20784	feces	V8	vag	12	0	0	0	1	none	summer	1
-1.01384	-0.666616	feces	V8	vag	1	0	0	1	0	cat(s)	summer	1
-1.07374	-0.0972144	feces	V8	vag	0	1	0	1	0	other	summer	0
-0.794764	-0.218734	feces	V8	vag	6	1	0	0	1	none	summer	1
-1.01679	0.0249164	feces	V8	sc	16	0	0	1	0	none	summer	0
-1.22064	-0.156981	feces	V8	vag	2	0	0	0	1	cat(s)	summer	1
-0.993256	-0.0333281	feces	V8	vag	4	1	0	1	0	none	autumn	1
-1.05162	0.0658276	feces	V9	vag	18	0	0	0	1	cat(s) + dog(s)	autumn	1
-1.10805	-0.282661	feces	V9	vag	1	0	0	1	0	cat(s)	summer	1
-1.16498	-0.0584253	feces	V9	vag	0	1	0	1	0	other	summer	0
-0.893676	-0.145805	feces	V9	vag	6	1	0	0	1	none	summer	1
-1.18571	-0.00866799	feces	V9	sc	14	0	0	1	1	cat(s)	summer	1
-1.17416	-0.252481	feces	V9	sc	16	0	0	1	1	none	summer	0
-0.901455	0.0494164	feces	V9	vag	4	0	0	1	0	other	summer	0
-1.19315	0.06055	feces	V9	vag	4	1	0	1	0	none	autumn	1
-1.02222	0.0763999	feces	V8	vag	18	0	0	0	1	cat(s) + dog(s)	autumn	0
-1.21866	-0.381671	feces	V8	sc	#N/A	1	0	1	0	none	autumn	0
-1.38925	-0.304945	feces	V8	sc	14	0	0	0	0	cat(s)	autumn	0
-0.684266	0.485182	feces	V8	sc	18	0	1	1	1	none	autumn	0
-1.20154	-0.296324	feces	V8	sc	12	0	0	1	1	cat(s)	autumn	1
-1.07574	-0.0435783	feces	V8	sc	4	0	0	1	0	none	autumn	1
-1.28675	-0.282006	feces	V8	vag	6	0	0	0	0	none	autumn	1
-1.65179	-0.423438	feces	V8	vag	5	0	0	1	0	none	autumn	1
-1.37258	-0.501944	feces	V8	vag	#N/A	1	0	0	1	cat(s) + dog(s)	autumn	0
-1.38063	-0.11067	feces	V8	sc	12	0	0	1	1	none	autumn	1
-0.783408	0.0168319	feces	V9	sc	#N/A	1	0	1	1	none	autumn	0
-1.2155	-0.0338647	feces	V9	sc	14	0	0	0	0	cat(s)	autumn	0
-1.41122	-0.178712	feces	V9	sc	12	0	0	1	1	cat(s)	autumn	1
-1.18929	-0.0480656	feces	V9	sc	4	0	0	1	0	none	autumn	1
-0.815151	0.599073	feces	V9	vag	6	0	0	0	0	none	autumn	0
-1.63847	-0.401993	feces	V9	vag	5	0	0	1	0	none	autumn	1
-1.22547	-0.188411	feces	V9	vag	#N/A	1	1	0	1	cat(s) + dog(s)	autumn	0
-1.03049	0.0804823	feces	V9	sc	12	0	0	1	1	none	autumn	1
-1.01827	0.874658	feces	V9	sc	12	0	0	0	1	cat(s) + dog(s)	autumn	1
-0.958718	-0.435392	feces	V3	vag	10	1	0	0	0	cat(s)	autumn	1
-0.189104	-0.872497	feces	V3	vag	7	1	0	0	0	dog(s)	autumn	0
-0.715742	-0.200168	feces	V3	sc	6	1	0	0	0	dog(s)	autumn	0
-0.935145	-0.559778	feces	V3	vag	11	1	0	1	0	dog(s)	autumn	1
-0.224831	-0.91827	feces	V3	vag	1	1	0	0	0	cat(s)	winter	1
-0.921144	-0.429527	feces	V3	vag	5	1	0	1	0	other	winter	0
-0.718332	0.751125	feces	V3	sc	12	0	0	1	0	cat(s) + dog(s)	winter	1
-0.667505	-0.34625	feces	V3	vag	14	0	0	0	0	dog(s)	winter	1
-0.841073	-0.254	feces	V6	vag	10	0	0	0	0	cat(s)	autumn	1
-0.690833	0.864223	feces	V6	vag	7	1	0	0	0	dog(s)	autumn	1
-0.931632	-0.21723	feces	V6	sc	6	1	0	0	0	dog(s)	autumn	1
-1.00887	-0.149512	feces	V6	vag	11	0	0	1	1	dog(s)	autumn	1
-1.3534	-0.0812848	feces	V6	vag	1	1	0	0	0	cat(s)	winter	1
-1.53535	-0.372664	feces	V6	vag	5	1	0	1	0	other	winter	0
-1.39224	-0.459525	feces	V6	sc	12	0	0	1	0	cat(s) + dog(s)	winter	1
-1.16745	-0.0821743	feces	V6	vag	14	0	0	0	0	dog(s)	winter	1
-0.595533	-0.690259	feces	V3	vag	16	0	0	0	0	cat(s) + dog(s)	winter	1
-0.45702	-0.564032	feces	V3	vag	0	1	0	1	0	cat(s)	winter	0
-1.12602	-0.195855	feces	V3	vag	2	1	0	1	0	none	winter	0
-0.796211	-0.391614	feces	V3	vag	8	1	0	0	0	none	winter	0
-0.595603	0.780373	feces	V3	vag	5	0	0	0	0	cat(s)	winter	0
-0.212293	-0.39927	feces	V3	sc	12	1	0	1	0	cat(s)	winter	1
-0.0530167	-0.496165	feces	V3	sc	8	1	0	0	0	dog(s)	winter	0
-0.989804	-0.330351	feces	V3	vag	12	1	0	0	0	cat(s)	winter	0
-0.755322	0.530912	feces	V3	sc	10	1	0	1	0	none	winter	0
-1.13487	0.0333966	feces	V6	vag	16	0	0	0	0	cat(s) + dog(s)	winter	0
-1.32241	-0.280119	feces	V6	sc	18	0	0	1	0	cat(s)	winter	1
-1.27473	-0.0611731	feces	V6	vag	0	1	0	1	0	cat(s)	winter	1
-0.887694	-0.212646	feces	V6	vag	2	1	0	1	0	none	winter	1
-1.31862	-0.292911	feces	V6	vag	8	1	0	0	0	none	winter	1
-0.919382	-0.0554395	feces	V6	vag	5	0	0	0	0	cat(s)	winter	1
-0.836869	0.611062	feces	V6	sc	12	1	0	1	0	cat(s)	winter	1
-0.823108	-0.6342	feces	V6	vag	12	1	0	0	0	cat(s)	winter	0
-0.44757	-0.535953	feces	V6	sc	10	1	0	1	0	none	winter	0
-0.779385	-0.201362	feces	V3	vag	1	1	0	1	0	cat(s)	summer	1
-0.753887	-0.267109	feces	V3	vag	1	1	0	1	0	none	summer	0
-0.21666	-0.499067	feces	V3	sc	4	1	0	1	0	none	summer	1
-0.754667	-0.287841	feces	V3	vag	2	0	0	1	#N/A	none	summer	1
-0.784465	-0.288693	feces	V3	vag	5	1	0	1	0	none	summer	0
-0.852024	-0.134833	feces	V3	vag	4	0	0	1	0	none	autumn	1
-1.16045	-0.368873	feces	V3	vag	4	0	0	1	0	none	autumn	1
-0.842793	-0.389351	feces	V3	vag	3	1	0	1	0	none	autumn	1
-1.06631	-0.385122	feces	V6	vag	1	1	0	1	0	cat(s)	summer	1
-1.25766	-0.71368	feces	V6	vag	1	1	0	1	0	none	summer	0
-0.85568	0.00227236	feces	V6	sc	4	0	0	1	0	none	summer	1
-0.831961	-0.123902	feces	V6	vag	2	0	0	1	0	none	summer	1
-0.830123	-0.196061	feces	V6	vag	5	1	0	1	0	none	summer	0
-1.18157	0.0287019	feces	V6	vag	4	0	0	1	0	none	autumn	1
-1.07477	-0.177885	feces	V6	vag	4	0	0	1	0	none	autumn	1
-1.28148	-0.421054	feces	V6	vag	3	1	0	1	0	none	autumn	0
-1.10291	0.100216	feces	V8	vag	5	1	0	1	0	none	summer	0
-0.950039	-0.0745916	feces	V8	vag	4	0	0	1	1	none	autumn	1
-0.917002	-0.278639	feces	V8	vag	3	1	0	1	0	none	autumn	0
-0.754681	0.0230174	feces	V9	vag	1	1	0	1	1	cat(s)	summer	1
-1.35616	-0.682197	feces	V9	vag	1	1	0	1	0	none	summer	0
-0.950537	0.280832	feces	V9	sc	4	0	0	1	0	none	summer	1
-0.882454	-0.028185	feces	V9	vag	2	0	0	1	1	none	summer	1
-0.829653	0.00819952	feces	V9	vag	5	1	0	1	0	none	summer	0
-1.03902	-0.0496971	feces	V9	vag	4	0	0	1	1	none	autumn	1
-1.1635	-0.0648733	feces	V9	vag	3	1	0	1	0	none	autumn	0
-1.23448	-0.401718	feces	V8	vag	10	0	0	0	0	cat(s)	autumn	1
-1.43789	0.492201	feces	V8	vag	7	1	0	0	0	dog(s)	autumn	1
-1.2056	-0.306215	feces	V8	sc	6	1	0	0	0	dog(s)	autumn	1
-1.52151	-0.422462	feces	V8	vag	11	0	0	1	1	dog(s)	autumn	1
-1.02874	0.809107	feces	V8	vag	1	1	0	0	0	cat(s)	winter	1
-0.923982	-0.219321	feces	V8	vag	5	1	0	1	1	other	winter	0
-1.44106	-0.12638	feces	V8	sc	12	0	0	1	0	cat(s) + dog(s)	winter	1
-1.19279	-0.0593407	feces	V8	vag	14	0	0	0	0	dog(s)	winter	0
-1.26449	-0.325044	feces	V9	vag	10	0	0	0	0	cat(s)	autumn	1
-1.30855	-0.682299	feces	V9	vag	7	0	0	0	0	dog(s)	autumn	0
-1.03836	0.00441797	feces	V9	sc	6	1	0	0	0	dog(s)	autumn	1
-1.27389	-0.197275	feces	V9	vag	11	0	0	1	1	dog(s)	autumn	1
-1.12381	0.857218	feces	V9	vag	1	1	0	0	0	cat(s)	winter	1
-1.39175	-0.396822	feces	V9	vag	5	1	0	1	1	other	winter	1
-1.45624	-0.182956	feces	V9	sc	12	0	0	1	0	cat(s) + dog(s)	winter	1
-1.00117	-0.269486	feces	V9	vag	14	0	0	0	0	dog(s)	winter	0
-0.958299	0.0355606	feces	V8	vag	16	0	0	0	0	cat(s) + dog(s)	winter	0
-1.39277	-0.277484	feces	V8	sc	18	0	0	1	1	cat(s)	winter	1
-1.31425	-0.318997	feces	V8	vag	0	1	0	1	1	cat(s)	winter	1
-1.51246	-0.337739	feces	V8	vag	2	1	0	1	0	none	winter	1
-0.921997	-0.171359	feces	V8	vag	8	1	0	0	1	none	winter	1
-1.27992	-0.370344	feces	V8	vag	5	0	0	0	1	cat(s)	winter	0
-0.842656	-0.155595	feces	V8	sc	12	1	0	1	1	cat(s)	winter	1
-1.35382	-0.107345	feces	V8	sc	8	0	0	0	0	dog(s)	winter	1
-1.48513	-0.404362	feces	V8	vag	12	1	0	0	0	cat(s)	winter	0
-1.30872	-0.32529	feces	V8	sc	10	0	0	1	0	none	winter	1
-1.16464	-0.0262538	feces	V9	vag	16	0	0	0	0	cat(s) + dog(s)	winter	0
-1.27469	-0.366214	feces	V9	sc	18	0	0	1	1	cat(s)	winter	1
-1.00492	-0.175902	feces	V9	vag	0	1	0	1	1	cat(s)	winter	1
-1.27158	-0.331716	feces	V9	vag	2	1	0	1	0	none	winter	1
-0.937422	-0.0444677	feces	V9	vag	8	1	0	0	0	none	winter	1
-0.962336	-0.120675	feces	V9	sc	12	0	0	1	1	cat(s)	winter	1
-1.26088	0.151299	feces	V9	sc	8	0	0	0	0	dog(s)	winter	1
-1.49813	-0.374828	feces	V9	vag	12	0	0	0	0	cat(s)	winter	0
-0.793788	-0.00567755	feces	V9	sc	10	0	0	1	1	none	winter	0
-0.22167	-0.574419	feces	V3	sc	14	0	0	1	0	none	spring	1
-0.380085	-0.933706	feces	V3	vag	2	1	0	0	0	cat(s)	spring	1
-0.67009	0.849731	feces	V3	sc	13	0	0	1	0	none	spring	1
-1.40433	-1.38751	feces	V3	vag	1	1	0	1	0	none	spring	0
-0.486193	-0.991411	feces	V3	sc	#N/A	1	0	1	0	none	spring	0
-0.641634	-0.213626	feces	V3	vag	2	1	0	1	0	none	spring	0
0.0420392	-1.20239	feces	V3	sc	12	1	1	0	0	none	spring	1
-1.00741	-0.107497	feces	V3	vag	4	0	0	0	0	none	spring	1
-0.267284	-0.812385	feces	V3	vag	1	1	0	0	0	none	spring	1
-0.498318	-0.164043	feces	V3	vag	2	1	0	0	0	none	spring	1
-1.04053	0.938431	feces	V6	sc	14	0	0	1	0	none	spring	1
-0.860348	-0.0245357	feces	V6	vag	2	0	0	0	0	cat(s)	spring	0
-1.00529	0.109041	feces	V6	sc	13	0	0	1	0	none	spring	1
-1.44732	-0.212653	feces	V6	vag	1	0	1	1	0	none	spring	1
-0.88684	-0.400389	feces	V6	sc	#N/A	1	0	1	0	none	spring	1
-1.23844	-0.27948	feces	V6	sc	12	0	0	0	0	none	spring	1
-1.24655	-0.641467	feces	V6	vag	4	0	0	0	0	none	spring	1
-0.961899	-0.93242	feces	V6	vag	1	1	0	0	0	none	spring	1
-1.1956	-0.343827	feces	V6	vag	2	1	0	0	0	none	spring	1
-0.860972	0.614934	feces	V3	sc	11	0	0	0	0	other	spring	1
-0.835922	-0.303121	feces	V3	vag	1	0	0	1	0	none	spring	0
-0.694905	-0.467735	feces	V3	vag	4	1	0	0	0	cat(s)	spring	1
-0.70455	0.856908	feces	V3	sc	14	1	0	0	0	none	spring	0
-0.513429	0.792549	feces	V3	sc	15	1	0	0	0	other	spring	#N/A
-0.845868	-0.403069	feces	V3	vag	2	1	0	1	0	dog(s)	spring	0
-0.935331	-0.800829	feces	V3	vag	#N/A	1	0	1	0	other	summer	1
-0.320989	0.365601	feces	V3	sc	12	1	0	1	0	dog(s)	summer	0
-0.0384594	0.141061	feces	V3	sc	12	1	0	1	0	none	summer	0
-0.942104	0.44071	feces	V6	sc	11	0	0	0	0	other	spring	1
-1.22985	-0.274372	feces	V6	vag	1	0	0	1	0	none	spring	0
-1.02684	-0.313896	feces	V6	vag	4	1	0	0	0	cat(s)	spring	1
-1.28959	0.386173	feces	V6	sc	14	1	0	0	0	none	spring	0
-0.998483	0.954511	feces	V6	sc	15	1	0	0	0	other	spring	1
-1.14259	-0.0799042	feces	V6	vag	2	1	0	1	0	dog(s)	spring	1
-1.21081	-0.567287	feces	V6	vag	#N/A	1	0	1	0	other	summer	1
-1.03719	-0.128437	feces	V6	sc	12	0	0	1	0	dog(s)	summer	1
-0.702868	-0.116285	feces	V6	sc	12	1	0	1	0	none	summer	1
-1.0921	-0.231439	feces	V8	sc	14	0	0	1	1	none	spring	1
-1.26113	-0.0811269	feces	V8	vag	2	0	0	0	0	cat(s)	spring	0
-1.07459	-0.0956684	feces	V8	sc	13	0	0	1	1	none	spring	1
-1.33252	-0.235964	feces	V8	vag	1	0	0	1	1	none	spring	1
-1.06122	-0.218821	feces	V8	sc	#N/A	1	0	1	1	none	spring	1
-1.26453	-0.010898	feces	V8	vag	2	0	0	1	0	none	spring	0
-1.20263	-0.251669	feces	V8	sc	12	0	0	0	0	none	spring	0
-1.14521	0.109849	feces	V8	vag	4	0	0	0	0	none	spring	1
-1.12486	-0.23284	feces	V8	vag	1	0	0	0	1	none	spring	1
-1.38694	-0.521118	feces	V8	vag	2	1	0	0	0	none	spring	1
-1.10826	0.606164	feces	V9	sc	14	0	0	1	1	none	spring	1
-1.12497	-0.0359448	feces	V9	vag	2	0	0	0	0	cat(s)	spring	0
-1.13593	0.00958609	feces	V9	sc	13	0	0	1	1	none	spring	1
-1.13663	-0.146162	feces	V9	vag	1	0	0	1	1	none	spring	0
-0.921987	0.0409749	feces	V9	sc	#N/A	1	0	1	1	none	spring	1
-1.00891	0.00150119	feces	V9	vag	2	0	0	1	0	none	spring	0
-1.28546	-0.24827	feces	V9	sc	12	0	0	0	0	none	spring	0
-1.28762	0.206759	feces	V9	vag	4	0	0	0	0	none	spring	1
-1.5107	-0.390481	feces	V9	vag	1	0	0	0	1	none	spring	1
-0.978122	0.00572797	feces	V9	vag	2	1	0	0	0	none	spring	1
-1.44602	-0.316623	feces	V8	sc	11	0	0	0	0	other	spring	1
-1.31559	-0.249876	feces	V8	vag	1	0	0	1	1	none	spring	0
-1.20527	-0.168308	feces	V8	vag	4	1	0	0	1	cat(s)	spring	1
-1.36984	-0.253375	feces	V8	sc	15	0	0	0	1	other	spring	1
-1.46151	-0.226671	feces	V8	vag	2	1	0	1	0	dog(s)	spring	1
-1.31381	-0.348652	feces	V8	vag	#N/A	1	0	1	0	other	summer	1
-1.1284	-0.316962	feces	V8	sc	12	0	0	1	0	dog(s)	summer	1
-0.871726	-0.205468	feces	V8	sc	12	1	0	1	1	none	summer	1
-1.57452	-0.422371	feces	V9	sc	11	0	0	0	1	other	spring	1
-0.775307	0.0422787	feces	V9	vag	4	0	0	0	1	cat(s)	spring	1
-1.41809	-0.241956	feces	V9	sc	14	1	0	0	1	none	spring	0
-1.4714	-0.29443	feces	V9	sc	15	0	0	0	1	other	spring	1
-1.05579	0.0912131	feces	V9	vag	2	1	0	1	0	dog(s)	spring	1
-1.03549	0.0750353	feces	V9	vag	#N/A	1	0	1	1	other	summer	0
-1.20306	-0.0795985	feces	V9	sc	12	0	0	1	0	dog(s)	summer	1
-0.922881	-0.195459	feces	V9	sc	12	1	0	1	1	none	summer	1
-0.908768	0.251053	feces	V6	sc	8	0	0	0	0	dog(s)	winter	1
-1.0481	-0.429613	feces	V8	vag	1	1	0	1	0	cat(s)	summer	1
-1.47359	-0.62457	feces	V8	vag	1	1	0	1	0	none	summer	0
-0.671365	-0.534832	feces	V8	sc	4	0	0	1	0	none	summer	1
-1.03885	-0.117359	feces	V8	vag	2	0	0	1	1	none	summer	1
-1.05297	-0.106689	feces	V8	vag	4	0	0	1	1	none	autumn	1
-1.2882	-0.262794	feces	V9	vag	4	0	0	1	1	none	autumn	1
-1.08353	0.0476243	feces	V9	sc	12	0	0	0	0	dog(s)	spring	1
-1.00415	0.0683405	feces	V9	vag	5	0	0	0	1	cat(s)	winter	1
0.274946	0.380129	NP	V3	sc	10	1	0	0	0	none	spring	0
0.995331	-0.302046	NP	V9	sc	7	0	0	0	0	other	winter	1
1.0733	-0.266892	NP	V9	vag	3	0	0	0	1	none	winter	1
0.91195	-0.442475	NP	V6	sc	7	0	0	1	0	cat(s)	spring	1
0.917033	-0.209388	NP	V9	sc	20	0	0	1	1	cat(s)	winter	0
1.02626	0.111454	NP	V6	vag	6	0	0	1	0	cat(s)	spring	0
0.144697	-0.743837	NP	V3	sc	7	1	0	0	0	cat(s)	winter	0
1.33299	-0.493851	NP	V8	vag	1	1	0	1	1	none	winter	1
1.11748	-0.609584	NP	V6	vag	4	0	0	1	0	none	autumn	1
0.253305	-1.17396	NP	V3	sc	20	1	0	1	0	none	autumn	1
1.0177	-0.183125	NP	V9	vag	3	0	0	1	1	none	spring	1
1.14375	-0.494228	NP	V6	vag	1	1	0	1	0	none	winter	1
0.994373	-0.712169	NP	V8	vag	8	1	0	0	0	none	winter	1
0.790919	-1.1986	NP	V3	vag	3	1	0	1	0	none	spring	1
0.945171	-0.631432	NP	V8	vag	4	0	0	1	1	other	winter	1
1.39389	-0.562203	NP	V6	vag	3	1	0	1	0	none	spring	1
0.958903	-1.08209	NP	V8	vag	1	0	0	0	0	none	spring	1
0.814776	-1.17493	NP	V3	vag	2	1	0	0	0	none	spring	0
1.1525	-0.728517	NP	V9	vag	2	1	0	0	1	none	spring	1
1.29378	-0.0286149	NP	V9	sc	7	0	0	1	1	cat(s)	spring	1
1.26804	-1.17223	NP	V9	sc	8	0	0	0	1	cat(s)	winter	1
0.868189	0.180534	NP	V8	sc	7	0	0	0	1	cat(s)	winter	1
0.896251	0.164536	NP	V6	vag	4	0	0	1	0	other	winter	1
0.535743	-1.02547	NP	V9	vag	6	1	0	0	0	none	autumn	0
-0.114794	0.281252	NP	V6	sc	20	0	1	1	0	none	autumn	1
0.174368	-1.15575	NP	V6	vag	0	0	0	0	0	dog(s)	autumn	1
1.46018	-0.936041	NP	V8	vag	3	0	0	0	1	none	winter	1
0.96036	-0.341461	NP	V9	sc	7	0	0	0	1	cat(s)	winter	1
1.15738	-0.81818	NP	V6	sc	7	0	0	0	0	cat(s)	winter	0
0.952616	-0.428002	NP	V9	sc	10	0	0	0	1	none	spring	1
-0.0788877	-0.150563	NP	V3	sc	7	1	0	0	0	other	winter	0
1.01444	-0.571987	NP	V9	vag	1	1	0	0	0	none	spring	0
1.31306	-1.22442	NP	V3	vag	8	1	0	0	0	none	winter	0
0.114053	-0.93222	NP	V9	vag	0	0	0	0	0	dog(s)	autumn	1
1.02471	-1.11201	NP	V9	vag	1	0	0	0	0	none	spring	1
1.3138	-0.707056	NP	V9	vag	4	1	0	1	1	dog(s)	spring	0
0.280908	-1.31275	NP	V3	sc	8	0	0	0	0	cat(s)	winter	1
0.570039	-0.883552	NP	V3	vag	1	1	0	0	0	none	spring	1
0.288661	-0.655002	NP	V6	vag	6	1	0	0	0	none	autumn	0
0.32313	0.0705527	NP	V9	sc	12	0	0	0	0	dog(s)	spring	1
1.18188	-0.979116	NP	V6	vag	8	1	0	0	0	none	winter	1
0.626326	-0.410423	NP	V8	vag	2	1	0	0	0	none	spring	1
0.95272	-0.0507314	NP	V8	sc	7	0	0	1	1	cat(s)	spring	1
0.363239	-0.678211	NP	V3	vag	6	1	0	0	0	none	autumn	0
0.762231	-0.843479	NP	V6	vag	3	1	0	0	0	none	winter	1
0.9918	-0.783087	NP	V6	vag	4	1	0	1	0	dog(s)	spring	0
0.663781	0.783156	NP	V9	vag	6	0	0	1	0	cat(s)	spring	1
1.44316	-0.914608	NP	V8	vag	1	1	0	0	0	none	spring	0
0.940765	-1.12122	NP	V6	vag	1	0	0	0	0	none	spring	1
0.198032	-0.517191	NP	V3	vag	3	1	0	0	0	none	winter	1
0.787045	-0.0231052	NP	V8	sc	20	0	0	1	1	cat(s)	winter	1
0.787773	-0.591089	NP	V3	sc	7	0	0	1	0	cat(s)	spring	1
0.506832	-0.0579779	NP	V6	sc	12	0	0	1	0	cat(s) + dog(s)	winter	1
0.931729	-0.856406	NP	V8	sc	10	0	0	0	1	none	spring	1
0.838546	-0.50374	NP	V8	vag	3	1	0	1	1	none	spring	1
0.692381	-0.172243	NP	V9	sc	12	0	0	1	0	cat(s) + dog(s)	winter	1
0.891967	-0.899557	NP	V6	vag	2	1	0	0	0	none	spring	1
0.22005	0.345218	NP	V3	sc	12	0	0	0	0	dog(s)	spring	1
0.969891	0.332345	NP	V8	vag	4	0	0	1	0	none	autumn	1
0.638976	-0.0135738	NP	V8	sc	12	0	0	1	#N/A	cat(s) + dog(s)	winter	#N/A
0.797509	-0.771391	NP	V6	sc	8	0	0	0	0	cat(s)	winter	1
0.623537	-0.220949	NP	V3	vag	4	1	0	1	0	dog(s)	spring	0
1.30103	-0.463508	NP	V9	sc	8	1	0	1	0	cat(s)	spring	0
1.1333	-1.11028	NP	V6	sc	10	0	0	0	0	none	spring	1
1.02619	-0.0135999	NP	V6	vag	1	1	0	0	0	none	spring	0
0.320968	-0.860876	NP	V3	vag	6	1	0	1	0	cat(s)	spring	0
0.29278	-0.739341	NP	V3	sc	8	1	0	1	0	cat(s)	spring	0
1.25632	-0.685078	NP	V6	sc	7	1	0	0	0	other	winter	1
1.20826	-0.562911	NP	V9	vag	3	1	0	1	0	none	spring	0
0.351254	-0.436857	NP	V8	sc	8	1	0	1	0	cat(s)	spring	0
0.913348	-0.0894455	NP	V3	vag	1	0	0	0	0	none	spring	0
0.176548	-0.129931	NP	V8	sc	12	0	0	0	0	dog(s)	spring	1
0.745103	-0.362897	NP	V9	sc	20	0	0	1	1	none	autumn	1
0.66798	-0.870666	NP	V3	vag	1	1	0	1	0	none	winter	0
0.385919	-0.553588	NP	V8	vag	6	1	0	0	0	none	autumn	0
0.247802	-1.3425	NP	V3	vag	3	1	0	1	0	none	spring	0
0.896427	-0.644857	NP	V6	sc	20	0	0	1	0	cat(s)	winter	0
0.395115	-0.339689	NP	V6	sc	12	0	0	0	0	dog(s)	spring	1
1.31121	-0.583541	NP	V8	vag	4	1	0	1	1	dog(s)	spring	0
0.207301	0.33488	NP	V3	sc	12	1	0	1	0	cat(s) + dog(s)	winter	0
1.05811	-0.11372	NP	V8	vag	3	1	0	1	0	none	spring	0
1.481	-0.0658102	NP	V3	vag	4	0	0	1	0	other	winter	0
0.286859	-1.06746	NP	V3	sc	20	1	0	1	0	cat(s)	winter	0
0.0509854	-0.644306	NP	V3	vag	0	1	0	0	0	dog(s)	autumn	1
0.977541	0.262772	NP	V6	vag	3	1	0	1	0	none	spring	1
0.565655	0.584947	NP	V8	vag	6	0	0	1	0	cat(s)	spring	0
0.954639	-1.01525	NP	V3	vag	4	0	0	1	0	none	autumn	1
0.25015	-0.918086	NP	V6	sc	8	1	0	1	0	cat(s)	spring	0
0.615085	-0.370023	NP	V8	sc	8	0	0	0	0	cat(s)	winter	1
0.844143	0.103459	NP	V8	sc	7	1	0	0	#N/A	other	winter	#N/A
0.7619	-0.385663	NP	V9	vag	8	1	0	0	0	none	winter	1
0.262019	0.0209206	NP	V8	sc	20	0	0	1	1	none	autumn	1
1.25697	-0.423309	NP	V9	vag	1	1	0	1	1	none	winter	1
1.0166	-1.55523	NP	V8	sc	#N/A	0	0	0	1	cat(s)	summer	1
1.29222	-0.353375	NP	V9	vag	3	1	0	1	1	none	summer	0
0.958095	0.304904	NP	V6	sc	12	1	0	1	0	none	summer	0
0.0742511	-0.606257	NP	V3	vag	#N/A	1	0	1	0	other	summer	1
1.12223	-0.0446886	NP	V9	vag	0	1	0	1	1	none	summer	0
0.881645	0.617264	NP	V9	vag	2	0	0	1	0	cat(s)	summer	1
0.845546	-1.17203	NP	V6	sc	8	0	0	0	0	none	summer	1
0.593839	-0.822667	NP	V8	sc	12	1	0	1	0	none	summer	0
1.61104	-0.885083	NP	V8	vag	#N/A	1	0	1	1	other	summer	1
1.07775	-0.962514	NP	V6	vag	3	1	0	1	0	none	summer	1
0.529363	-0.587076	NP	V6	vag	0	1	0	0	0	none	summer	0
0.215529	-1.73303	NP	V3	sc	10	1	0	0	0	none	summer	1
0.283882	-0.530135	NP	V3	vag	0	1	0	0	0	none	summer	0
1.29864	0.0820541	NP	V3	vag	2	0	0	1	0	cat(s)	summer	1
0.960727	-0.0776154	NP	V8	sc	12	1	0	1	0	none	summer	0
0.29669	-1.13054	NP	V3	vag	1	1	0	0	0	other	summer	0
1.62521	-0.352483	NP	V6	vag	2	0	0	1	0	cat(s)	summer	1
1.32456	-0.874622	NP	V6	vag	1	0	0	1	0	cat(s)	summer	0
0.373346	-0.745609	NP	V3	vag	2	1	0	1	0	none	summer	0
0.624196	-1.14272	NP	V3	vag	3	1	0	1	0	none	summer	0
1.16897	0.13276	NP	V8	vag	3	1	0	1	1	none	summer	1
0.404575	0.434901	NP	V3	sc	#N/A	0	0	0	0	cat(s)	summer	0
1.30533	-0.107977	NP	V9	vag	#N/A	0	0	1	1	other	summer	1
1.20944	-0.669132	NP	V6	vag	0	1	0	1	0	none	summer	0
1.10042	-0.285564	NP	V9	sc	8	0	0	0	1	none	summer	1
1.38819	-0.322141	NP	V8	vag	0	1	0	1	1	none	summer	0
1.23722	-0.237583	NP	V9	vag	4	0	0	1	1	none	summer	1
0.960048	-0.0233738	NP	V8	sc	8	0	0	0	1	none	summer	1
0.36155	-0.200016	NP	V6	sc	10	0	0	0	0	none	summer	1
0.958096	-0.196231	NP	V9	vag	2	0	0	1	1	none	summer	1
1.28511	-0.922848	NP	V8	sc	9	1	0	1	0	none	summer	1
0.072531	-0.695429	NP	V6	sc	#N/A	0	0	0	0	cat(s)	summer	1
0.850452	-0.877239	NP	V8	vag	1	1	0	0	0	other	summer	1
1.04175	0.141454	NP	V9	vag	3	1	0	1	1	none	summer	1
1.13324	-0.631944	NP	V6	vag	1	0	0	1	0	none	spring	1
0.216946	-0.0623521	NP	V9	vag	2	0	0	0	0	cat(s)	spring	0
0.425517	-1.20926	NP	V6	vag	2	1	0	1	0	none	summer	1
1.36907	-0.480468	NP	V8	vag	1	0	0	1	0	cat(s)	summer	1
1.19623	-0.887079	NP	V8	vag	0	1	0	0	0	none	summer	0
1.06906	-0.740809	NP	V6	vag	2	1	0	1	0	none	summer	1
1.51117	-0.898126	NP	V8	vag	3	1	0	1	1	none	summer	1
0.146945	-0.85483	NP	V3	sc	8	1	0	0	0	none	summer	0
1.27963	-0.350489	NP	V9	vag	1	0	0	1	1	none	spring	0
1.16742	0.292441	NP	V9	vag	1	0	0	1	1	none	spring	0
1.21427	-0.507676	NP	V8	vag	1	1	0	1	0	none	summer	0
0.297816	-0.621558	NP	V6	vag	2	0	0	0	0	cat(s)	spring	0
0.208744	-0.605236	NP	V6	vag	2	0	0	0	0	none	summer	1
1.41234	-0.242442	NP	V9	sc	9	1	0	1	0	none	summer	1
0.422157	0.206114	NP	V3	vag	1	0	0	1	0	none	spring	1
0.502562	-0.944405	NP	V3	vag	1	1	0	1	0	none	summer	0
1.18341	-0.576302	NP	V8	vag	2	0	0	1	1	none	summer	1
1.3269	-0.660102	NP	V8	vag	1	0	0	1	1	none	spring	1
1.27898	0.0844901	NP	V8	vag	2	0	0	1	0	cat(s)	summer	1
1.16915	-0.719193	NP	V9	vag	1	0	0	0	0	other	summer	1
0.264847	0.133234	NP	V3	vag	2	1	0	1	0	none	summer	1
1.20042	-0.6483	NP	V9	vag	1	1	0	1	0	none	summer	0
0.655564	-0.754075	NP	V3	vag	1	1	0	1	0	none	summer	0
0.850069	-1.16236	NP	V9	sc	12	1	0	1	0	none	summer	0
0.760366	-0.461108	NP	V6	vag	1	1	0	1	0	none	summer	1
0.448667	0.402792	NP	V8	vag	2	0	0	0	0	cat(s)	spring	0
0.629956	-0.171789	NP	V9	vag	0	0	0	0	0	none	summer	1
1.25734	-0.234163	NP	V9	vag	2	0	0	1	1	none	summer	1
0.463689	-0.365758	NP	V6	vag	1	1	0	1	0	none	summer	0
0.866289	-0.362065	NP	V6	vag	4	0	0	1	0	none	summer	1
0.726354	-0.829658	NP	V6	vag	#N/A	1	0	1	0	other	summer	1
0.492179	-0.805708	NP	V3	vag	3	1	0	1	0	none	summer	0
0.579313	-0.183196	NP	V3	vag	4	0	0	1	0	none	summer	1
0.70471	0.233249	NP	V3	sc	12	1	0	1	0	none	summer	1
1.2001	0.080976	NP	V8	sc	10	0	0	0	#N/A	none	summer	#N/A
1.1326	-0.854925	NP	V9	sc	#N/A	0	0	0	1	cat(s)	summer	0
0.270807	-0.525778	NP	V3	vag	2	0	0	0	0	none	summer	1
0.741132	-0.268253	NP	V6	vag	1	1	0	0	0	other	summer	1
0.849433	0.352341	NP	V8	vag	1	0	0	1	0	none	spring	1
0.544215	0.153895	NP	V3	vag	1	0	0	1	0	none	spring	0
0.890273	-0.889532	NP	V8	vag	2	0	0	0	0	none	summer	1
0.532076	-0.644816	NP	V3	sc	9	1	0	1	0	none	summer	1
0.551972	0.19697	NP	V6	sc	9	1	0	1	0	none	summer	1
0.999116	0.452714	NP	V8	vag	1	1	0	1	0	none	summer	1
1.02804	-0.292759	NP	V9	sc	12	1	0	1	0	none	summer	0
0.92651	-0.290972	NP	V9	vag	2	0	0	0	1	none	summer	1
1.09046	-0.232467	NP	V6	vag	3	1	0	1	0	none	summer	1
0.332553	-0.842531	NP	V3	vag	2	1	0	0	0	cat(s)	spring	1
1.11441	0.021285	NP	V8	vag	4	0	0	1	1	none	summer	1
1.27846	-0.314014	NP	V9	vag	1	0	0	1	1	none	summer	1
1.08022	0.0813476	NP	V8	vag	2	0	0	1	1	none	summer	1
0.883481	-0.199338	NP	V9	vag	2	1	0	0	0	other	summer	1
0.842513	-0.240532	NP	V6	sc	12	0	0	1	0	none	autumn	1
1.00562	-0.3332	NP	V9	sc	24	0	1	1	0	none	summer	0
1.14444	-0.652027	NP	V9	vag	18	0	0	0	1	cat(s) + dog(s)	autumn	1
0.485828	-0.485419	NP	V3	sc	6	1	0	0	0	dog(s)	autumn	0
0.358668	-0.936955	NP	V3	sc	12	1	0	0	0	cat(s) + dog(s)	autumn	1
1.6617	0.360123	NP	V8	vag	4	1	0	1	0	none	autumn	1
0.911107	-0.286956	NP	V8	vag	2	0	0	0	1	cat(s)	summer	1
1.24096	-1.15321	NP	V3	vag	#N/A	1	0	0	0	cat(s) + dog(s)	autumn	0
0.988622	-0.528107	NP	V9	sc	6	1	0	0	0	dog(s)	autumn	1
0.221466	-1.00527	NP	V3	vag	6	1	0	0	0	none	summer	1
1.60286	-0.549634	NP	V8	vag	7	1	0	0	0	dog(s)	autumn	1
0.899499	-0.609866	NP	V6	sc	#N/A	1	0	1	0	none	autumn	0
0.755515	-0.235611	NP	V6	sc	12	0	0	1	0	cat(s)	autumn	1
0.87341	-1.21021	NP	V3	vag	0	1	0	1	0	other	summer	0
0.997098	-0.524106	NP	V8	vag	1	0	0	1	0	cat(s)	summer	1
1.20356	-0.595012	NP	V8	vag	0	1	0	1	0	other	summer	0
1.29415	-1.21392	NP	V3	vag	4	1	0	1	0	other	summer	0
1.3298	-0.889118	NP	V6	vag	#N/A	1	0	0	0	cat(s) + dog(s)	autumn	0
1.15256	-0.47941	NP	V6	sc	12	1	0	0	0	cat(s) + dog(s)	autumn	1
1.20945	-0.407339	NP	V6	vag	0	1	0	1	0	other	summer	0
0.407375	-0.864345	NP	V3	sc	#N/A	1	0	1	0	none	autumn	0
0.935244	-1.03288	NP	V3	vag	5	1	0	1	0	none	autumn	0
0.665965	-0.561554	NP	V6	vag	10	0	0	0	0	cat(s)	autumn	1
0.517054	-1.05088	NP	V3	sc	12	0	0	1	0	none	autumn	1
1.05511	-0.522927	NP	V9	vag	12	0	0	0	#N/A	none	summer	#N/A
1.17654	0.132504	NP	V6	sc	16	0	0	1	0	none	summer	0
0.639689	-0.0462454	NP	V6	vag	5	1	0	1	0	none	autumn	0
1.04841	-0.0137646	NP	V8	vag	#N/A	1	0	0	1	cat(s) + dog(s)	autumn	0
0.225546	-1.09034	NP	V3	sc	24	0	0	1	0	none	summer	0
0.555505	0.435146	NP	V9	vag	10	0	0	0	0	cat(s)	autumn	1
0.380512	0.324698	NP	V8	sc	14	0	0	0	0	cat(s)	autumn	0
1.25306	-0.638557	NP	V9	vag	4	0	0	1	0	other	summer	0
1.03718	-0.160681	NP	V9	sc	14	0	0	1	1	cat(s)	summer	1
1.57235	-0.289592	NP	V8	sc	12	0	0	1	1	cat(s)	autumn	1
0.201189	-0.391494	NP	V6	sc	14	0	0	0	0	cat(s)	autumn	1
1.23115	-1.00887	NP	V6	vag	18	1	0	0	0	cat(s) + dog(s)	autumn	1
0.873825	-0.0803222	NP	V6	vag	4	1	0	1	0	none	autumn	1
0.645837	-0.863947	NP	V6	sc	24	0	0	1	0	none	summer	1
1.09303	-0.227661	NP	V8	sc	13	0	0	1	1	none	spring	1
1.26318	-0.847561	NP	V6	vag	7	1	0	0	0	dog(s)	autumn	1
0.83753	0.606029	NP	V9	vag	6	1	0	0	1	none	summer	1
0.558143	-1.2827	NP	V6	vag	1	0	0	1	0	cat(s)	summer	1
1.21116	-0.269329	NP	V8	vag	5	0	0	1	0	none	autumn	1
1.54187	-0.217127	NP	V9	vag	4	1	0	1	0	none	autumn	1
0.341764	-0.883775	NP	V6	vag	2	0	0	0	0	cat(s)	summer	1
0.935922	-0.361158	NP	V6	sc	6	1	0	0	0	dog(s)	autumn	1
0.336991	-1.48251	NP	V3	vag	2	1	0	0	0	cat(s)	summer	1
1.30829	-0.498225	NP	V8	sc	14	0	1	1	#N/A	cat(s)	summer	#N/A
1.14111	-0.440522	NP	V9	vag	1	0	0	1	0	cat(s)	summer	1
0.918284	-1.16095	NP	V8	vag	10	0	0	0	0	cat(s)	autumn	1
0.931584	-0.748815	NP	V8	sc	24	0	1	1	1	none	summer	0
1.216	0.0989689	NP	V9	vag	6	0	0	0	0	none	autumn	0
0.774371	-0.129518	NP	V8	vag	18	0	0	0	1	cat(s) + dog(s)	autumn	0
0.393795	0.0718126	NP	V3	vag	10	1	0	0	0	cat(s)	autumn	1
0.377479	-1.22196	NP	V3	vag	1	0	0	1	0	cat(s)	summer	1
1.22601	-0.380012	NP	V9	sc	12	0	0	0	1	cat(s) + dog(s)	autumn	1
0.83514	-0.293138	NP	V8	sc	6	1	0	0	0	dog(s)	autumn	1
0.648147	-0.816803	NP	V3	sc	13	0	0	1	0	none	spring	1
1.00373	-0.891388	NP	V8	vag	12	0	0	0	1	none	summer	1
0.338321	0.29862	NP	V3	sc	14	1	1	0	0	cat(s)	autumn	1
1.09734	-0.785941	NP	V9	vag	7	0	0	0	0	dog(s)	autumn	0
0.634148	0.358721	NP	V6	vag	6	0	0	0	0	none	autumn	0
0.867116	-1.17209	NP	V3	vag	4	1	0	1	0	none	autumn	1
0.586372	0.318166	NP	V3	vag	12	0	1	0	0	none	summer	1
0.54606	0.220906	NP	V3	sc	14	0	0	1	0	cat(s)	summer	1
0.802047	-0.839487	NP	V8	vag	6	0	0	0	0	none	autumn	1
0.694806	-1.17224	NP	V6	vag	6	1	0	0	0	none	summer	1
1.21938	-0.545588	NP	V6	vag	2	1	0	0	0	other	summer	0
0.943964	0.111532	NP	V9	vag	5	0	0	1	0	none	autumn	1
1.00812	-0.995584	NP	V6	vag	12	0	0	0	0	none	summer	1
0.219719	-0.881061	NP	V3	vag	6	1	0	0	0	none	autumn	0
1.18943	-0.306423	NP	V8	sc	4	0	0	1	0	none	autumn	1
1.20368	-0.182345	NP	V9	sc	4	0	0	1	0	none	autumn	1
0.892886	0.366934	NP	V9	vag	#N/A	1	1	0	1	cat(s) + dog(s)	autumn	0
1.16481	-0.0712187	NP	V9	sc	#N/A	1	0	1	1	none	autumn	0
0.371532	-0.865037	NP	V3	sc	12	0	0	1	0	cat(s)	autumn	1
1.10653	-0.0376918	NP	V9	vag	0	1	0	1	0	other	summer	0
1.04166	-1.13013	NP	V3	vag	7	1	0	0	0	dog(s)	autumn	0
1.30047	-0.650204	NP	V9	sc	16	0	0	1	1	none	summer	0
0.916479	-0.156049	NP	V8	sc	12	0	0	1	1	none	autumn	1
1.23723	-0.224625	NP	V8	sc	#N/A	1	0	1	0	none	autumn	0
0.754967	0.0157868	NP	V6	sc	4	0	0	1	0	none	autumn	1
1.27111	-0.321515	NP	V8	sc	16	0	0	1	0	none	summer	0
1.28243	-0.297776	NP	V6	sc	14	0	0	1	0	cat(s)	summer	1
0.425839	-0.0617112	NP	V9	sc	14	0	0	0	0	cat(s)	autumn	0
0.15488	-0.976682	NP	V3	sc	4	0	0	1	0	none	autumn	0
0.877272	0.10812	NP	V6	sc	13	0	0	1	0	none	spring	1
1.17909	-0.19848	NP	V8	vag	2	1	0	0	0	other	summer	0
1.44747	0.329428	NP	V9	sc	12	0	0	1	1	cat(s)	autumn	1
1.12075	-0.736848	NP	V6	vag	4	1	0	1	0	other	summer	0
0.877977	-0.77658	NP	V3	sc	16	1	0	1	0	none	summer	0
1.19609	-0.168012	NP	V9	sc	12	0	0	1	1	none	autumn	1
1.07973	-0.367158	NP	V9	sc	13	0	0	1	1	none	spring	1
0.720167	-0.109994	NP	V6	vag	8	1	0	0	0	none	winter	1
0.243289	0.546251	NP	V3	sc	12	0	0	1	0	cat(s) + dog(s)	winter	1
1.21136	-0.173334	NP	V9	vag	11	0	0	1	1	dog(s)	autumn	1
1.03071	-0.69775	NP	V8	sc	12	1	0	1	1	cat(s)	winter	1
0.709044	-0.536782	NP	V6	sc	15	1	0	0	0	other	spring	1
0.393439	-0.161629	NP	V3	sc	12	1	0	1	0	cat(s)	winter	1
1.52836	-0.126965	NP	V8	sc	8	0	0	0	0	dog(s)	winter	1
1.34116	-1.19576	NP	V3	vag	11	1	0	1	0	dog(s)	autumn	1
0.919113	-0.476389	NP	V9	sc	12	0	0	1	1	cat(s)	winter	1
0.704158	0.541841	NP	V6	sc	14	0	0	1	0	none	spring	1
0.224233	-0.109275	NP	V6	vag	5	0	0	0	0	cat(s)	winter	1
0.775371	-0.888803	NP	V9	vag	1	0	0	1	#N/A	none	spring	#N/A
0.828049	0.389951	NP	V9	vag	5	0	0	0	1	cat(s)	winter	1
0.334722	-1.50852	NP	V3	vag	5	0	0	0	0	cat(s)	winter	0
0.634997	-0.375141	NP	V6	vag	2	1	0	1	0	none	winter	1
0.665034	-0.897118	NP	V6	sc	#N/A	1	0	1	0	none	spring	1
0.740358	-0.772029	NP	V6	vag	4	1	0	0	0	cat(s)	spring	1
0.34507	-1.51139	NP	V3	vag	1	1	0	0	0	cat(s)	winter	1
1.22426	-0.145777	NP	V6	vag	0	1	0	1	0	cat(s)	winter	1
1.20531	-0.285033	NP	V9	sc	18	0	0	1	1	cat(s)	winter	1
1.06413	0.15836	NP	V8	sc	12	0	0	1	0	cat(s) + dog(s)	winter	1
0.934653	0.497914	NP	V9	vag	1	1	0	0	0	cat(s)	winter	1
0.379253	-0.605233	NP	V9	vag	16	0	0	0	0	cat(s) + dog(s)	winter	0
0.991682	0.378118	NP	V8	vag	4	1	0	0	1	cat(s)	spring	1
1.07805	-0.150581	NP	V8	vag	8	1	0	0	1	none	winter	1
0.678828	-1.30769	NP	V6	sc	12	1	0	1	0	cat(s)	winter	1
0.695052	-0.682731	NP	V3	vag	1	1	0	0	0	none	spring	1
0.210737	-0.398383	NP	V8	vag	16	0	0	0	0	cat(s) + dog(s)	winter	0
1.03868	-0.126341	NP	V9	vag	8	1	0	0	0	none	winter	1
1.18903	-0.51295	NP	V8	vag	2	1	0	1	0	none	winter	1
0.917644	-0.487501	NP	V8	sc	15	0	0	0	1	other	spring	1
0.336569	0.287343	NP	V3	vag	1	0	0	1	0	none	spring	0
0.835279	-1.0147	NP	V3	vag	2	1	0	1	0	none	winter	0
0.617554	-0.647583	NP	V3	sc	#N/A	1	0	1	0	none	spring	0
0.390117	0.121626	NP	V6	sc	18	0	0	1	0	cat(s)	winter	1
1.0614	-0.952373	NP	V9	sc	8	0	0	0	0	dog(s)	winter	1
0.876164	0.494726	NP	V8	vag	1	0	0	0	1	none	spring	1
1.36569	-0.819619	NP	V9	vag	2	1	0	1	0	none	winter	1
-0.494235	1.36702	NP	V3	sc	14	0	0	1	0	none	spring	1
0.28092	-0.301779	NP	V3	sc	12	1	1	0	0	none	spring	1
1.31673	-0.549035	NP	V6	sc	12	0	0	1	0	cat(s) + dog(s)	winter	1
1.34585	-0.539294	NP	V9	sc	14	1	0	0	1	none	spring	0
-0.0266373	-0.614119	NP	V3	vag	16	0	0	0	0	cat(s) + dog(s)	winter	1
0.328073	-1.12187	NP	V3	vag	4	1	0	0	0	cat(s)	spring	1
0.36108	-1.57246	NP	V6	vag	12	1	0	0	0	cat(s)	winter	0
1.17794	-0.364804	NP	V9	sc	12	0	0	1	0	cat(s) + dog(s)	winter	1
0.834307	-0.365435	NP	V8	sc	#N/A	1	0	1	1	none	spring	1
0.852499	-0.76663	NP	V9	vag	4	0	0	0	1	cat(s)	spring	1
0.830948	-0.120917	NP	V6	vag	1	1	0	0	0	cat(s)	winter	1
1.17718	-0.298758	NP	V8	vag	11	0	0	1	1	dog(s)	autumn	1
0.676249	-0.815944	NP	V3	vag	8	1	0	0	0	none	winter	0
0.822828	-0.29865	NP	V6	sc	8	0	0	0	0	dog(s)	winter	1
0.907079	-0.448155	NP	V6	vag	1	1	0	0	0	none	spring	1
1.07859	-0.0801165	NP	V9	vag	0	1	0	1	1	cat(s)	winter	1
0.303323	0.0694127	NP	V3	vag	12	1	0	0	0	cat(s)	winter	0
1.5072	-0.754845	NP	V6	vag	5	1	0	1	0	other	winter	0
0.649288	0.0318221	NP	V3	vag	0	1	0	1	0	cat(s)	winter	0
0.817579	-0.670347	NP	V8	sc	14	1	0	0	#N/A	none	spring	#N/A
0.116956	-0.855588	NP	V6	vag	1	0	0	1	0	none	spring	0
1.24086	-0.284396	NP	V8	vag	0	1	0	1	1	cat(s)	winter	1
0.79525	-0.372565	NP	V9	sc	12	0	0	0	0	none	spring	0
1.02797	-0.639004	NP	V9	sc	#N/A	1	0	1	1	none	spring	1
1.08249	-0.0986107	NP	V9	vag	5	1	0	1	1	other	winter	1
0.729769	0.592134	NP	V9	vag	14	0	0	0	0	dog(s)	winter	0
0.937533	0.593069	NP	V9	vag	1	0	0	0	1	none	spring	1
0.771034	-0.153601	NP	V9	sc	15	0	0	0	1	other	spring	1
1.16314	-1.14358	NP	V9	vag	12	0	0	0	0	cat(s)	winter	0
0.777164	-0.296905	NP	V8	vag	1	0	0	1	1	none	spring	0
0.269051	0.241103	NP	V3	vag	14	0	0	0	0	dog(s)	winter	1
0.653123	-0.211311	NP	V6	vag	14	0	0	0	0	dog(s)	winter	1
1.03754	0.110034	NP	V6	vag	11	0	0	1	1	dog(s)	autumn	1
1.19712	0.415255	NP	V3	sc	15	1	0	0	0	other	spring	#N/A
0.190949	0.3117	NP	V6	sc	12	0	0	0	0	none	spring	1
1.37467	-0.385337	NP	V8	vag	5	1	0	1	1	other	winter	0
1.2525	-0.287613	NP	V9	sc	14	0	0	1	1	none	spring	1
0.941317	0.156148	NP	V8	sc	14	0	0	1	1	none	spring	1
0.852259	-0.613442	NP	V8	vag	5	0	0	0	1	cat(s)	winter	0
0.39261	0.407327	NP	V3	sc	14	1	0	0	0	none	spring	0
-0.0859653	-0.638765	NP	V3	vag	5	1	0	1	0	other	winter	0
0.180899	-0.467529	NP	V6	vag	16	0	0	0	0	cat(s) + dog(s)	winter	0
0.972985	0.242776	NP	V8	sc	18	0	0	1	1	cat(s)	winter	1
0.931862	0.342993	NP	V8	vag	1	1	0	0	0	cat(s)	winter	1
1.16481	-0.913249	NP	V6	sc	14	1	0	0	0	none	spring	0
0.703864	-0.459157	NP	V8	sc	12	0	0	0	0	none	spring	0
0.993891	0.0625833	NP	V9	sc	10	0	0	1	1	none	winter	0
0.695612	0.628038	NP	V8	vag	14	0	0	0	0	dog(s)	winter	0
0.292893	-0.125149	NP	V9	vag	4	0	0	1	0	none	autumn	1
0.0956756	-0.528912	NP	V3	sc	10	1	0	1	0	none	winter	0
0.753915	-1.01179	NP	V6	sc	12	1	0	1	0	none	summer	0
1.13287	-0.411565	NP	V8	sc	11	0	0	0	0	other	spring	1
1.2969	-0.423611	NP	V9	vag	2	1	0	1	0	dog(s)	spring	1
0.504715	0.235617	NP	V3	sc	18	0	0	1	0	none	autumn	0
0.172264	-0.810164	NP	V6	vag	4	0	0	0	0	none	spring	1
0.566916	-0.133998	NP	V6	sc	10	1	0	1	0	none	winter	0
0.940046	-0.262614	NP	V8	sc	10	0	0	1	0	none	winter	1
1.16443	-0.744396	NP	V3	vag	2	1	0	1	0	none	spring	0
0.724376	0.073326	NP	V9	sc	11	0	0	0	1	other	spring	1
0.858738	-0.945815	NP	V3	vag	2	1	0	1	0	dog(s)	spring	0
0.314602	0.306746	NP	V3	sc	11	0	0	0	0	other	spring	1
0.986329	-0.578137	NP	V8	vag	2	1	0	1	0	dog(s)	spring	1
1.13799	0.0322894	NP	V8	vag	4	0	0	0	0	none	spring	1
0.968227	0.0591049	NP	V8	vag	2	0	0	1	0	none	spring	0
1.32984	0.0595783	NP	V8	sc	18	0	1	1	1	none	autumn	0
1.19103	-1.2015	NP	V6	sc	11	0	0	0	0	other	spring	1
1.18318	0.160177	NP	V8	vag	2	1	0	0	0	none	spring	1
1.24265	-0.756414	NP	V9	vag	2	1	0	0	0	none	spring	1
0.322622	-0.333143	NP	V3	vag	4	0	0	0	0	none	spring	1
0.424094	-0.309416	NP	V3	vag	1	0	0	1	0	cat(s)	summer	1
1.11298	0.220016	NP	V9	vag	4	0	0	0	0	none	spring	1
0.266933	-0.605422	NP	V3	sc	12	1	0	1	0	none	summer	0
0.213637	0.0573663	NP	V3	vag	18	1	1	0	0	cat(s) + dog(s)	autumn	1
0.270787	-0.295027	NP	V3	vag	2	1	0	0	0	none	spring	1
0.234137	0.233414	NP	V3	sc	18	0	0	1	#N/A	cat(s)	winter	#N/A
1.07264	-0.328888	NP	V6	vag	2	1	0	0	0	none	spring	1
1.15624	-0.340481	NP	V9	vag	2	0	0	1	0	none	spring	0
0.945877	0.4089	NP	V9	vag	4	0	0	1	1	other	winter	1
0.959312	-0.100273	NP	V6	vag	1	1	0	1	0	none	summer	0
1.05539	0.410328	NP	V8	sc	12	0	0	1	0	dog(s)	summer	1
1.2677	-0.706542	NP	V9	vag	4	0	0	1	1	none	autumn	1
1.10732	-0.538552	NP	V6	sc	12	0	0	1	0	dog(s)	summer	1
1.09485	-0.943173	NP	V3	vag	1	1	0	1	0	none	summer	0
1.18622	-0.596926	NP	V3	vag	2	0	0	1	#N/A	none	summer	1
0.645511	-0.411066	NP	V6	vag	4	0	0	1	0	none	autumn	1
0.208742	-0.191106	NP	V6	sc	12	1	0	1	0	none	summer	1
0.769424	-0.316769	NP	V8	vag	4	0	0	1	1	none	autumn	1
0.763161	-0.665039	NP	V3	vag	3	1	0	1	0	none	autumn	1
1.07966	-0.0302001	NP	V9	sc	12	0	0	1	0	dog(s)	summer	1
0.527533	-0.368267	NP	V6	vag	#N/A	1	0	1	0	other	summer	1
1.25498	-0.838532	NP	V9	vag	4	0	0	1	1	none	autumn	1
0.530523	0.30342	NP	V6	vag	1	1	0	1	0	cat(s)	summer	1
1.0858	-1.08715	NP	V6	vag	4	0	0	1	0	none	autumn	1
1.21585	-0.477076	NP	V9	vag	1	1	0	1	0	none	summer	0
1.00934	0.115597	NP	V9	vag	3	1	0	1	0	none	autumn	0
0.871968	-0.300952	NP	V6	vag	3	1	0	1	0	none	autumn	0
1.35614	-0.18193	NP	V8	vag	2	0	0	1	1	none	summer	1
0.86187	0.861191	NP	V3	sc	12	1	0	1	0	dog(s)	summer	0
1.50615	-0.930711	NP	V8	vag	1	1	0	1	0	none	summer	0
0.758458	0.0296356	NP	V6	vag	2	0	0	1	0	none	summer	1
0.688241	-0.83509	NP	V9	vag	5	1	0	1	0	none	summer	0
0.255269	-0.448814	NP	V3	sc	4	1	0	1	0	none	summer	1
0.946112	0.309625	NP	V9	sc	4	0	0	1	0	none	summer	1
1.26967	-0.95751	NP	V8	vag	4	0	0	1	1	none	autumn	1
1.10974	-0.388892	NP	V9	vag	#N/A	1	0	1	1	other	summer	0
1.12148	-0.0393027	NP	V8	vag	3	1	0	1	0	none	autumn	0
1.25335	-0.124798	NP	V8	sc	12	1	0	1	1	none	summer	1
0.902281	-0.548144	NP	V9	vag	1	1	0	1	1	cat(s)	summer	1
0.192938	-0.287938	NP	V3	vag	5	1	0	1	0	none	summer	0
0.519153	-0.356126	NP	V3	vag	4	0	0	1	0	none	autumn	1
1.02491	0.272641	NP	V8	sc	4	0	0	1	0	none	summer	1
0.676042	-0.413875	NP	V9	vag	2	0	0	1	1	none	summer	1
1.09537	0.301288	NP	V9	sc	12	1	0	1	1	none	summer	1
0.803065	0.194216	NP	V8	vag	1	1	0	1	0	cat(s)	summer	1
0.208539	-1.03345	NP	V3	vag	1	1	0	1	0	cat(s)	summer	1
0.228085	-0.352221	NP	V3	sc	12	1	0	1	0	none	summer	0
0.758112	0.141796	NP	V6	sc	4	0	0	1	0	none	summer	1
0.792065	-0.355138	NP	V6	vag	5	1	0	1	0	none	summer	0
-0.0876368	-0.816541	NP	V3	vag	4	0	0	1	0	none	autumn	1
-0.0320407	0.0521278	NP	V6	vag	2	1	0	1	0	dog(s)	spring	1
-0.0953462	0.540413	saliva	V6	vag	0	0	0	0	0	dog(s)	autumn	1
0.227961	0.614796	saliva	V8	vag	0	0	0	0	0	dog(s)	autumn	1
0.305382	0.875035	saliva	V9	vag	0	0	0	0	0	dog(s)	autumn	1
0.136859	0.535485	saliva	V3	vag	4	0	0	1	0	none	autumn	1
0.0681221	0.55995	saliva	V6	vag	4	0	0	1	0	none	autumn	1
0.323271	0.257191	saliva	V3	sc	20	1	0	1	0	none	autumn	1
0.320349	0.723011	saliva	V8	sc	20	0	0	1	1	none	autumn	1
0.354559	0.748059	saliva	V9	sc	20	0	0	1	1	none	autumn	1
0.339995	-0.350523	saliva	V3	vag	6	1	0	0	0	none	autumn	0
0.133753	0.568044	saliva	V8	vag	6	1	0	0	0	none	autumn	0
0.170667	0.58115	saliva	V9	vag	6	1	0	0	0	none	autumn	0
0.380748	0.558256	saliva	V3	sc	8	0	0	0	0	cat(s)	winter	1
0.239325	0.633521	saliva	V6	vag	4	0	0	1	0	other	winter	1
0.533008	0.693303	saliva	V9	vag	4	0	0	1	1	other	winter	1
0.261287	0.612211	saliva	V8	vag	3	0	0	0	1	none	winter	1
0.278507	0.719871	saliva	V9	vag	3	0	0	0	1	none	winter	1
0.36339	0.421933	saliva	V3	vag	1	1	0	1	0	none	winter	0
0.0626315	0.484773	saliva	V6	vag	1	1	0	1	0	none	winter	1
0.28164	0.560388	saliva	V8	vag	1	1	0	1	1	none	winter	1
0.409548	0.741539	saliva	V9	vag	1	1	0	1	1	none	winter	1
0.0375135	0.569204	saliva	V6	sc	20	0	0	1	0	cat(s)	winter	0
0.403947	0.681513	saliva	V8	sc	20	0	0	1	1	cat(s)	winter	1
0.535965	0.709253	saliva	V9	sc	20	0	0	1	1	cat(s)	winter	0
0.189164	0.49493	saliva	V6	sc	12	0	0	1	0	cat(s) + dog(s)	winter	1
0.230362	0.603509	saliva	V8	sc	12	0	0	1	#N/A	cat(s) + dog(s)	winter	#N/A
0.244349	0.566858	saliva	V9	sc	12	0	0	1	0	cat(s) + dog(s)	winter	1
0.200075	0.443744	saliva	V3	sc	7	1	0	0	0	other	winter	0
0.128211	0.563576	saliva	V6	sc	7	1	0	0	0	other	winter	1
0.215214	0.677654	saliva	V8	sc	7	1	0	0	#N/A	other	winter	#N/A
0.187793	0.720837	saliva	V9	sc	7	0	0	0	0	other	winter	1
0.339155	0.525719	saliva	V3	sc	7	1	0	0	0	cat(s)	winter	0
0.405541	0.712597	saliva	V6	sc	7	0	0	0	0	cat(s)	winter	0
0.183517	0.580137	saliva	V8	sc	7	0	0	0	1	cat(s)	winter	1
0.332779	0.740045	saliva	V9	sc	7	0	0	0	1	cat(s)	winter	1
0.247452	-0.726156	saliva	V3	sc	12	0	0	0	0	dog(s)	spring	1
0.00723637	0.870993	saliva	V6	sc	12	0	0	0	0	dog(s)	spring	1
0.302845	0.535495	saliva	V8	sc	12	0	0	0	0	dog(s)	spring	1
0.0817169	0.809093	saliva	V9	sc	12	0	0	0	0	dog(s)	spring	1
0.10507	0.309801	saliva	V3	vag	8	1	0	0	0	none	winter	0
-0.0233777	0.430709	saliva	V6	vag	8	1	0	0	0	none	winter	1
0.137267	0.584696	saliva	V8	vag	8	1	0	0	0	none	winter	1
0.333362	0.546923	saliva	V9	vag	8	1	0	0	0	none	winter	1
0.472244	0.427864	saliva	V3	sc	8	1	0	1	0	cat(s)	spring	0
0.263763	0.472082	saliva	V6	sc	8	1	0	1	0	cat(s)	spring	0
0.225781	0.598151	saliva	V9	sc	8	1	0	1	0	cat(s)	spring	0
0.296932	0.383795	saliva	V3	sc	10	1	0	0	0	none	spring	0
0.125319	0.566165	saliva	V6	sc	10	0	0	0	0	none	spring	1
0.283866	0.772887	saliva	V8	sc	10	0	0	0	1	none	spring	1
0.242699	0.66971	saliva	V9	sc	10	0	0	0	1	none	spring	1
0.217971	0.477313	saliva	V3	vag	6	1	0	1	0	cat(s)	spring	0
0.164493	0.698154	saliva	V6	vag	6	0	0	1	0	cat(s)	spring	0
0.316861	0.734332	saliva	V8	vag	6	0	0	1	0	cat(s)	spring	0
0.182381	0.685868	saliva	V9	vag	6	0	0	1	0	cat(s)	spring	1
0.134028	0.103949	saliva	V3	vag	2	1	0	0	0	none	spring	0
-0.0175688	0.362623	saliva	V6	vag	2	1	0	0	0	none	spring	1
0.203563	0.598178	saliva	V8	vag	2	1	0	0	0	none	spring	1
0.119913	0.662801	saliva	V9	vag	2	1	0	0	1	none	spring	1
0.463973	0.381939	saliva	V3	vag	3	1	0	1	0	none	spring	0
0.575522	0.819315	saliva	V6	vag	3	1	0	1	0	none	spring	1
0.451199	0.746382	saliva	V8	vag	3	1	0	1	0	none	spring	0
0.444907	0.830621	saliva	V9	vag	3	1	0	1	0	none	spring	0
0.310228	0.816935	saliva	V3	vag	1	0	0	0	0	none	spring	0
0.392028	0.778344	saliva	V6	vag	1	0	0	0	0	none	spring	1
0.334359	0.700687	saliva	V8	vag	1	0	0	0	0	none	spring	1
0.377272	0.76693	saliva	V9	vag	1	0	0	0	0	none	spring	1
0.298464	0.487189	saliva	V3	sc	7	0	0	1	0	cat(s)	spring	1
0.352387	0.787094	saliva	V6	sc	7	0	0	1	0	cat(s)	spring	1
0.52341	0.849105	saliva	V8	sc	7	0	0	1	1	cat(s)	spring	1
0.433687	0.810308	saliva	V3	vag	3	1	0	1	0	none	spring	1
0.321162	0.828042	saliva	V6	vag	3	1	0	1	0	none	spring	1
0.199104	0.679497	saliva	V8	vag	3	1	0	1	1	none	spring	1
0.325278	0.814208	saliva	V9	vag	3	0	0	1	1	none	spring	1
-0.100339	0.648107	saliva	V3	vag	1	0	0	1	0	none	spring	1
0.0970551	0.715409	saliva	V6	vag	1	0	0	1	0	none	spring	1
0.207743	0.834461	saliva	V8	vag	1	0	0	1	0	none	spring	1
0.452846	0.727651	saliva	V9	vag	1	0	0	1	1	none	spring	0
0.355909	0.321638	saliva	V3	vag	1	1	0	0	0	none	spring	1
0.315242	0.861915	saliva	V6	vag	1	1	0	0	0	none	spring	0
0.205126	0.725839	saliva	V8	vag	1	1	0	0	0	none	spring	0
0.251792	0.855693	saliva	V3	vag	4	1	0	1	0	dog(s)	spring	0
0.109096	0.797863	saliva	V6	vag	4	1	0	1	0	dog(s)	spring	0
0.130626	0.748764	saliva	V8	vag	4	1	0	1	1	dog(s)	spring	0
0.0281644	0.779575	saliva	V9	vag	4	1	0	1	1	dog(s)	spring	0
0.469207	0.581031	saliva	V3	vag	0	1	0	1	0	none	summer	0
0.126547	0.67852	saliva	V6	vag	0	1	0	1	0	none	summer	0
0.0862087	0.760794	saliva	V8	vag	0	1	0	1	1	none	summer	0
-0.0593766	0.741237	saliva	V9	vag	0	1	0	1	1	none	summer	0
0.483703	0.95483	saliva	V3	sc	10	1	0	0	0	none	summer	1
0.510039	0.813582	saliva	V6	sc	10	0	0	0	0	none	summer	1
0.434406	0.793529	saliva	V8	sc	10	0	0	0	#N/A	none	summer	#N/A
0.115786	0.910331	saliva	V9	sc	10	0	1	0	1	none	summer	1
0.137289	0.324391	saliva	V3	vag	0	1	0	0	0	none	summer	0
0.0174294	0.767203	saliva	V6	vag	0	1	0	0	0	none	summer	0
0.0848663	0.71183	saliva	V8	vag	0	1	0	0	0	none	summer	0
0.0672475	0.743581	saliva	V9	vag	0	0	0	0	0	none	summer	1
0.273531	0.645492	saliva	V3	sc	9	1	0	1	0	none	summer	1
0.288321	0.589414	saliva	V6	sc	9	1	0	1	0	none	summer	1
0.605891	0.830271	saliva	V8	sc	9	1	0	1	0	none	summer	1
0.447356	0.753496	saliva	V9	sc	9	1	0	1	0	none	summer	1
0.164428	0.560319	saliva	V3	vag	1	1	0	1	0	none	summer	0
0.304208	0.668601	saliva	V9	vag	1	0	0	1	1	none	summer	1
-0.242477	0.307904	saliva	V3	sc	12	1	0	1	0	none	summer	0
-0.130925	0.554471	saliva	V6	sc	12	1	0	1	0	none	summer	0
0.0842858	0.764967	saliva	V8	sc	12	1	0	1	0	none	summer	0
0.0645698	0.776677	saliva	V9	sc	12	1	0	1	0	none	summer	0
-0.0545714	0.161893	saliva	V3	vag	2	1	0	1	0	none	summer	1
-0.0163487	0.54477	saliva	V6	vag	2	1	0	1	0	none	summer	1
0.26902	0.788569	saliva	V8	vag	2	0	0	1	1	none	summer	1
0.388372	0.726195	saliva	V9	vag	2	0	0	1	1	none	summer	1
0.187091	0.435428	saliva	V3	vag	3	1	0	1	0	none	summer	0
0.196579	0.629283	saliva	V6	vag	3	1	0	1	0	none	summer	1
0.331137	0.695815	saliva	V8	vag	3	1	0	1	1	none	summer	1
0.273785	0.712396	saliva	V9	vag	3	1	0	1	1	none	summer	1
0.070195	0.683947	saliva	V6	vag	2	1	0	1	0	none	summer	1
0.177716	0.851458	saliva	V8	vag	2	0	0	1	1	none	summer	1
0.1723	0.746252	saliva	V9	vag	2	0	0	1	1	none	summer	1
0.0861913	0.614627	saliva	V3	sc	8	1	0	0	0	none	summer	0
0.136772	0.758303	saliva	V6	sc	8	0	0	0	0	none	summer	1
0.159086	0.849258	saliva	V8	sc	8	0	0	0	1	none	summer	1
0.357955	0.816753	saliva	V9	sc	8	0	0	0	1	none	summer	1
0.0731842	0.736838	saliva	V6	vag	1	0	0	1	0	cat(s)	summer	0
0.205845	0.713234	saliva	V8	vag	1	0	0	1	0	cat(s)	summer	1
0.196998	0.666096	saliva	V3	vag	#N/A	1	0	1	0	other	summer	1
0.17546	0.628956	saliva	V8	vag	#N/A	1	0	1	1	other	summer	1
0.262854	0.435937	saliva	V3	vag	2	0	0	0	0	none	summer	1
0.0551666	0.656616	saliva	V6	vag	2	0	0	0	0	none	summer	1
0.315764	0.774088	saliva	V9	vag	2	0	0	0	1	none	summer	1
0.0520568	0.69806	saliva	V6	vag	1	1	0	0	0	other	summer	1
0.244187	0.784912	saliva	V8	vag	1	1	0	0	0	other	summer	1
0.137885	0.728092	saliva	V9	vag	1	0	0	0	0	other	summer	1
0.114896	0.762845	saliva	V8	vag	1	1	0	1	0	none	summer	0
0.285707	0.652245	saliva	V9	vag	1	1	0	1	0	none	summer	0
0.461403	0.625622	saliva	V3	sc	12	1	0	1	0	none	summer	1
0.156991	0.775254	saliva	V6	sc	12	1	0	1	0	none	summer	0
0.0922108	0.725277	saliva	V8	sc	12	1	0	1	0	none	summer	0
0.258884	0.675073	saliva	V9	sc	12	1	0	1	0	none	summer	0
0.420647	0.754059	saliva	V3	vag	2	0	0	1	0	cat(s)	summer	1
0.164536	0.440503	saliva	V6	vag	2	0	0	1	0	cat(s)	summer	1
0.555657	0.929599	saliva	V9	vag	2	0	0	1	0	cat(s)	summer	1
0.241861	0.874834	saliva	V3	sc	#N/A	0	0	0	0	cat(s)	summer	0
0.55175	0.620587	saliva	V6	sc	#N/A	0	0	0	0	cat(s)	summer	1
0.277253	0.848514	saliva	V8	sc	#N/A	0	0	0	1	cat(s)	summer	1
0.549544	0.474329	saliva	V9	sc	#N/A	0	0	0	1	cat(s)	summer	0
0.0863549	0.747652	saliva	V6	vag	3	1	0	1	0	none	summer	1
0.039238	0.759891	saliva	V8	vag	3	1	0	1	1	none	summer	1
0.132004	0.459875	saliva	V3	vag	2	1	0	0	0	other	summer	0
0.286146	0.881474	saliva	V6	vag	2	1	0	0	0	other	summer	0
-0.00160617	0.711689	saliva	V3	vag	4	0	0	1	0	none	summer	1
0.288283	0.776822	saliva	V6	vag	4	0	0	1	0	none	summer	1
0.341633	0.592333	saliva	V8	vag	4	0	0	1	1	none	summer	1
0.152649	0.55584	saliva	V9	vag	4	0	0	1	1	none	summer	1
-0.0536365	0.848832	saliva	V3	sc	24	0	0	1	0	none	summer	0
0.152903	0.0875699	saliva	V8	sc	24	0	1	1	1	none	summer	0
0.0157107	0.164991	saliva	V9	sc	24	0	1	1	0	none	summer	0
0.357268	0.859524	saliva	V3	vag	12	0	1	0	0	none	summer	1
0.624251	0.826346	saliva	V6	vag	12	0	0	0	0	none	summer	1
0.0107102	0.648346	saliva	V8	vag	12	0	0	0	1	none	summer	1
0.278623	0.69726	saliva	V6	vag	1	0	0	1	0	cat(s)	summer	1
0.117333	0.741199	saliva	V3	vag	0	1	0	1	0	other	summer	0
0.227545	0.708145	saliva	V6	vag	0	1	0	1	0	other	summer	0
0.181046	0.172701	saliva	V6	vag	6	1	0	0	0	none	summer	1
0.415575	0.77856	saliva	V3	sc	14	0	0	1	0	cat(s)	summer	1
0.164964	0.475782	saliva	V3	sc	16	1	0	1	0	none	summer	0
0.309555	-0.262815	saliva	V6	sc	16	0	0	1	0	none	summer	0
-0.0934153	0.503056	saliva	V3	vag	4	1	0	1	0	other	summer	0
0.0700845	0.621482	saliva	V6	vag	4	1	0	1	0	other	summer	0
0.218881	0.184686	saliva	V6	vag	2	0	0	0	0	cat(s)	summer	1
0.203959	0.800145	saliva	V3	vag	4	1	0	1	0	none	autumn	1
0.422931	0.84602	saliva	V6	vag	4	1	0	1	0	none	autumn	1
0.301472	0.649652	saliva	V3	vag	18	1	1	0	0	cat(s) + dog(s)	autumn	1
0.0336175	0.00249526	saliva	V6	vag	18	1	0	0	0	cat(s) + dog(s)	autumn	1
0.467988	0.675027	saliva	V8	vag	18	0	0	0	1	cat(s) + dog(s)	autumn	0
0.457145	0.321335	saliva	V6	sc	#N/A	1	0	1	0	none	autumn	0
0.0690927	0.542914	saliva	V8	sc	#N/A	1	0	1	0	none	autumn	0
-0.187009	0.776763	saliva	V6	sc	14	0	0	0	0	cat(s)	autumn	1
0.115224	0.675219	saliva	V8	sc	14	0	0	0	0	cat(s)	autumn	0
0.0859624	0.675561	saliva	V9	sc	14	0	0	0	0	cat(s)	autumn	0
0.214163	0.754743	saliva	V3	sc	18	0	0	1	0	none	autumn	0
0.273651	0.842582	saliva	V3	sc	12	0	0	1	0	cat(s)	autumn	1
0.378114	0.927645	saliva	V8	sc	12	0	0	1	1	cat(s)	autumn	1
0.255406	0.829253	saliva	V9	sc	12	0	0	1	1	cat(s)	autumn	1
0.293635	0.750986	saliva	V3	sc	4	0	0	1	0	none	autumn	0
0.432997	0.828207	saliva	V8	vag	6	0	0	0	0	none	autumn	1
0.280555	0.528317	saliva	V3	vag	5	1	0	1	0	none	autumn	0
0.251062	0.702584	saliva	V8	vag	5	0	0	1	0	none	autumn	1
0.122195	0.651046	saliva	V9	vag	5	0	0	1	0	none	autumn	1
0.0878669	0.67072	saliva	V6	vag	#N/A	1	0	0	0	cat(s) + dog(s)	autumn	0
0.346248	0.876942	saliva	V8	vag	#N/A	1	0	0	1	cat(s) + dog(s)	autumn	0
0.100134	0.688357	saliva	V9	vag	#N/A	1	1	0	1	cat(s) + dog(s)	autumn	0
0.268477	0.497407	saliva	V3	sc	12	0	0	1	0	none	autumn	1
0.176871	0.807565	saliva	V6	sc	12	0	0	1	0	none	autumn	1
0.377774	0.694718	saliva	V8	sc	12	0	0	1	1	none	autumn	1
0.473089	0.712333	saliva	V9	sc	12	0	0	1	1	none	autumn	1
0.273504	0.800638	saliva	V6	sc	12	1	0	0	0	cat(s) + dog(s)	autumn	1
0.25353	0.761128	saliva	V9	sc	12	0	0	0	1	cat(s) + dog(s)	autumn	1
0.330153	0.454545	saliva	V3	vag	10	1	0	0	0	cat(s)	autumn	1
0.0908378	0.736247	saliva	V6	vag	10	0	0	0	0	cat(s)	autumn	1
0.0739294	0.813612	saliva	V8	vag	10	0	0	0	0	cat(s)	autumn	1
0.233736	0.648592	saliva	V9	vag	10	0	0	0	0	cat(s)	autumn	1
0.331886	0.489713	saliva	V3	vag	7	1	0	0	0	dog(s)	autumn	0
0.16239	0.773358	saliva	V6	vag	7	1	0	0	0	dog(s)	autumn	1
0.144236	0.51594	saliva	V3	sc	6	1	0	0	0	dog(s)	autumn	0
0.202767	0.783738	saliva	V6	sc	6	1	0	0	0	dog(s)	autumn	1
0.278063	0.427727	saliva	V3	vag	11	1	0	1	0	dog(s)	autumn	1
-0.0115608	0.570048	saliva	V6	vag	11	0	0	1	1	dog(s)	autumn	1
0.291476	0.823752	saliva	V6	vag	1	1	0	0	0	cat(s)	winter	1
0.299523	0.568579	saliva	V3	vag	5	1	0	1	0	other	winter	0
0.514266	0.847731	saliva	V6	vag	5	1	0	1	0	other	winter	0
-0.0035244	0.737044	saliva	V3	sc	12	0	0	1	0	cat(s) + dog(s)	winter	1
0.254587	0.864749	saliva	V6	sc	12	0	0	1	0	cat(s) + dog(s)	winter	1
0.201229	0.805091	saliva	V3	vag	14	0	0	0	0	dog(s)	winter	1
0.083736	0.701369	saliva	V6	vag	14	0	0	0	0	dog(s)	winter	1
0.0106123	0.269056	saliva	V3	vag	16	0	0	0	0	cat(s) + dog(s)	winter	1
0.206016	0.765693	saliva	V6	vag	16	0	0	0	0	cat(s) + dog(s)	winter	0
-0.139707	0.488137	saliva	V6	sc	18	0	0	1	0	cat(s)	winter	1
0.25216	0.287129	saliva	V3	vag	0	1	0	1	0	cat(s)	winter	0
-0.143985	0.487827	saliva	V6	vag	0	1	0	1	0	cat(s)	winter	1
0.280652	0.63575	saliva	V3	vag	2	1	0	1	0	none	winter	0
0.105667	0.706261	saliva	V6	vag	2	1	0	1	0	none	winter	1
0.302019	0.483455	saliva	V3	vag	5	0	0	0	0	cat(s)	winter	0
0.0161115	0.727965	saliva	V6	vag	5	0	0	0	0	cat(s)	winter	1
0.398804	0.736483	saliva	V3	sc	12	1	0	1	0	cat(s)	winter	1
0.338827	0.831209	saliva	V6	sc	12	1	0	1	0	cat(s)	winter	1
0.084719	0.625395	saliva	V6	sc	8	0	0	0	0	dog(s)	winter	1
0.0738056	0.659493	saliva	V3	vag	12	1	0	0	0	cat(s)	winter	0
0.479365	0.893428	saliva	V6	vag	12	1	0	0	0	cat(s)	winter	0
0.272953	0.477423	saliva	V3	sc	10	1	0	1	0	none	winter	0
0.0877018	0.496779	saliva	V6	sc	10	1	0	1	0	none	winter	0
0.312068	0.600145	saliva	V3	sc	14	0	0	1	0	none	spring	1
0.251258	0.81567	saliva	V6	sc	14	0	0	1	0	none	spring	1
0.131213	0.554511	saliva	V3	vag	1	1	0	0	0	none	spring	1
0.274788	0.705173	saliva	V6	vag	1	1	0	0	0	none	spring	1
0.209244	0.529767	saliva	V3	vag	2	1	0	0	0	none	spring	1
0.22052	0.926837	saliva	V6	vag	2	1	0	0	0	none	spring	1
0.0406292	0.697666	saliva	V6	sc	11	0	0	0	0	other	spring	1
0.235722	0.123452	saliva	V3	vag	1	0	0	1	0	none	spring	0
-0.0240266	0.726831	saliva	V6	vag	1	0	0	1	0	none	spring	0
0.228314	0.320882	saliva	V3	vag	4	1	0	0	0	cat(s)	spring	1
0.0705156	0.639197	saliva	V6	vag	4	1	0	0	0	cat(s)	spring	1
0.25439	0.64391	saliva	V3	sc	14	1	0	0	0	none	spring	0
0.101277	0.649997	saliva	V6	sc	14	1	0	0	0	none	spring	0
0.226675	0.752063	saliva	V8	vag	1	0	0	1	0	cat(s)	summer	1
0.246845	0.751202	saliva	V9	vag	1	0	0	1	0	cat(s)	summer	1
0.225368	0.627016	saliva	V8	vag	0	1	0	1	0	other	summer	0
0.208884	0.680623	saliva	V9	vag	0	1	0	1	0	other	summer	0
0.468511	0.894309	saliva	V8	vag	6	1	0	0	1	none	summer	1
0.0774671	0.708844	saliva	V9	vag	6	1	0	0	1	none	summer	1
0.243975	0.733522	saliva	V8	sc	14	0	1	1	#N/A	cat(s)	summer	#N/A
0.438625	0.756351	saliva	V9	sc	14	0	0	1	1	cat(s)	summer	1
0.39649	0.731321	saliva	V8	sc	16	0	0	1	0	none	summer	0
0.384115	0.696846	saliva	V9	vag	4	0	0	1	0	other	summer	0
0.275247	0.696267	saliva	V8	vag	2	0	0	0	1	cat(s)	summer	1
0.322992	0.658669	saliva	V8	vag	4	1	0	1	0	none	autumn	1
0.22232	0.660197	saliva	V9	vag	4	1	0	1	0	none	autumn	1
0.219601	0.768695	saliva	V8	vag	7	1	0	0	0	dog(s)	autumn	1
0.41785	0.772976	saliva	V9	vag	7	0	0	0	0	dog(s)	autumn	0
0.285504	0.786085	saliva	V8	sc	6	1	0	0	0	dog(s)	autumn	1
0.317301	0.675056	saliva	V9	sc	6	1	0	0	0	dog(s)	autumn	1
0.309157	0.844122	saliva	V8	vag	11	0	0	1	1	dog(s)	autumn	1
0.336759	0.691496	saliva	V9	vag	11	0	0	1	1	dog(s)	autumn	1
0.157458	0.668731	saliva	V8	vag	1	1	0	0	0	cat(s)	winter	1
0.297405	0.698222	saliva	V9	vag	1	1	0	0	0	cat(s)	winter	1
0.399182	0.773187	saliva	V9	vag	5	1	0	1	1	other	winter	1
0.335629	0.794779	saliva	V8	sc	12	0	0	1	0	cat(s) + dog(s)	winter	1
0.282458	0.73036	saliva	V9	sc	12	0	0	1	0	cat(s) + dog(s)	winter	1
0.347273	0.804245	saliva	V8	vag	14	0	0	0	0	dog(s)	winter	0
0.394395	0.823653	saliva	V9	vag	14	0	0	0	0	dog(s)	winter	0
0.17862	0.639425	saliva	V8	vag	16	0	0	0	0	cat(s) + dog(s)	winter	0
0.125	0.595311	saliva	V9	vag	16	0	0	0	0	cat(s) + dog(s)	winter	0
0.234858	0.770614	saliva	V9	sc	18	0	0	1	1	cat(s)	winter	1
0.22929	0.721908	saliva	V8	vag	0	1	0	1	1	cat(s)	winter	1
0.361276	0.705577	saliva	V9	vag	0	1	0	1	1	cat(s)	winter	1
0.279632	0.821737	saliva	V8	vag	2	1	0	1	0	none	winter	1
0.207073	0.822885	saliva	V9	vag	2	1	0	1	0	none	winter	1
0.313455	0.897355	saliva	V8	vag	8	1	0	0	1	none	winter	1
0.311217	0.677828	saliva	V9	vag	8	1	0	0	0	none	winter	1
0.31953	0.651004	saliva	V8	vag	5	0	0	0	1	cat(s)	winter	0
0.203825	0.68604	saliva	V9	vag	5	0	0	0	1	cat(s)	winter	1
0.108647	0.643112	saliva	V8	sc	8	0	0	0	0	dog(s)	winter	1
0.306065	0.817987	saliva	V9	sc	8	0	0	0	0	dog(s)	winter	1
0.197139	0.838155	saliva	V8	vag	12	1	0	0	0	cat(s)	winter	0
0.38013	0.805931	saliva	V9	vag	12	0	0	0	0	cat(s)	winter	0
-0.00807549	0.690012	saliva	V8	sc	10	0	0	1	0	none	winter	1
0.191855	0.685997	saliva	V9	sc	10	0	0	1	1	none	winter	0
0.398527	0.824889	saliva	V8	sc	14	0	0	1	1	none	spring	1
0.115246	0.723971	saliva	V8	sc	13	0	0	1	1	none	spring	1
0.285182	0.752389	saliva	V9	sc	13	0	0	1	1	none	spring	1
0.325455	0.772059	saliva	V8	vag	2	0	0	0	0	cat(s)	spring	0
0.448906	0.664342	saliva	V9	vag	2	0	0	0	0	cat(s)	spring	0
0.137681	0.790055	saliva	V8	vag	1	0	0	1	1	none	spring	1
0.264281	0.868895	saliva	V9	vag	1	0	0	1	1	none	spring	0
0.494329	0.89183	saliva	V8	sc	#N/A	1	0	1	1	none	spring	1
0.264415	0.750668	saliva	V9	sc	#N/A	1	0	1	1	none	spring	1
0.282899	0.707941	saliva	V8	vag	2	0	0	1	0	none	spring	0
0.242732	0.714582	saliva	V9	vag	2	0	0	1	0	none	spring	0
0.169102	0.772012	saliva	V8	sc	12	0	0	0	0	none	spring	0
0.405951	0.767067	saliva	V9	sc	12	0	0	0	0	none	spring	0
0.36828	0.747087	saliva	V8	vag	4	0	0	0	0	none	spring	1
0.409855	0.749774	saliva	V9	vag	4	0	0	0	0	none	spring	1
0.265029	0.766178	saliva	V8	vag	1	0	0	0	1	none	spring	1
0.43824	0.852895	saliva	V9	vag	1	0	0	0	1	none	spring	1
0.185555	0.659502	saliva	V8	vag	2	1	0	0	0	none	spring	1
0.140759	0.659345	saliva	V9	vag	2	1	0	0	0	none	spring	1
0.354898	0.726491	saliva	V8	sc	11	0	0	0	0	other	spring	1
0.389623	0.769319	saliva	V9	sc	11	0	0	0	1	other	spring	1
0.220905	0.739937	saliva	V8	vag	1	0	0	1	1	none	spring	0
0.158281	0.631541	saliva	V9	vag	1	0	0	1	#N/A	none	spring	#N/A
0.14465	0.730724	saliva	V9	vag	4	0	0	0	1	cat(s)	spring	1
0.314019	0.782818	saliva	V8	sc	14	1	0	0	#N/A	none	spring	#N/A
0.515842	0.782389	saliva	V9	sc	14	1	0	0	1	none	spring	0
0.440261	0.714604	saliva	V8	sc	15	0	0	0	1	other	spring	1
0.181284	0.755809	saliva	V8	vag	2	1	0	1	0	dog(s)	spring	1
0.217852	0.616957	saliva	V9	vag	2	1	0	1	0	dog(s)	spring	1
0.404057	0.601721	saliva	V3	vag	2	1	0	0	0	cat(s)	spring	1
0.248254	0.794347	saliva	V6	vag	2	0	0	0	0	cat(s)	spring	0
0.184048	0.731851	saliva	V3	sc	13	0	0	1	0	none	spring	1
0.0984092	0.777487	saliva	V6	sc	13	0	0	1	0	none	spring	1
0.549503	0.738886	saliva	V3	sc	#N/A	1	0	1	0	none	spring	0
0.422068	0.654223	saliva	V6	sc	#N/A	1	0	1	0	none	spring	1
0.3797	0.672015	saliva	V3	vag	2	1	0	1	0	none	spring	0
0.54596	0.84376	saliva	V3	sc	12	1	1	0	0	none	spring	1
0.0629693	0.758937	saliva	V6	sc	12	0	0	0	0	none	spring	1
0.0650888	0.598621	saliva	V6	vag	4	0	0	0	0	none	spring	1
0.367016	0.65947	saliva	V3	sc	15	1	0	0	0	other	spring	#N/A
0.147854	0.771447	saliva	V6	sc	15	1	0	0	0	other	spring	1
0.262985	0.358216	saliva	V3	vag	2	1	0	1	0	dog(s)	spring	0
0.0571308	0.322626	saliva	V3	vag	0	1	0	0	0	dog(s)	autumn	1
0.531921	0.720056	saliva	V8	vag	4	0	0	1	0	none	autumn	1
0.479709	0.687221	saliva	V9	vag	4	0	0	1	0	none	autumn	1
0.204586	0.453444	saliva	V6	vag	6	1	0	0	0	none	autumn	0
0.0994584	0.532276	saliva	V6	sc	8	0	0	0	0	cat(s)	winter	1
0.207395	0.592951	saliva	V8	sc	8	0	0	0	0	cat(s)	winter	1
0.29295	0.515607	saliva	V9	sc	8	0	0	0	1	cat(s)	winter	1
0.257576	0.405652	saliva	V3	vag	4	0	0	1	0	other	winter	0
0.315742	0.568477	saliva	V8	vag	4	0	0	1	1	other	winter	1
0.487585	0.475917	saliva	V3	vag	3	1	0	0	0	none	winter	1
0.128067	0.511038	saliva	V6	vag	3	1	0	0	0	none	winter	1
0.485106	0.816829	saliva	V9	sc	7	0	0	1	1	cat(s)	spring	1
0.135469	0.775671	saliva	V6	vag	1	1	0	1	0	none	summer	1
0.26406	0.286914	saliva	V3	vag	2	1	0	1	0	none	summer	0
0.428995	0.748381	saliva	V6	vag	#N/A	1	0	1	0	other	summer	1
0.455881	0.705055	saliva	V9	vag	#N/A	0	0	1	1	other	summer	1
0.285087	0.871466	saliva	V8	vag	2	0	0	0	0	none	summer	1
-0.001745	0.675889	saliva	V6	vag	1	1	0	1	0	none	summer	0
0.0568635	0.69718	saliva	V9	vag	12	0	0	0	#N/A	none	summer	#N/A
0.182392	0.710259	saliva	V3	vag	1	0	0	1	0	cat(s)	summer	1
0.351701	0.910343	saliva	V9	vag	18	0	0	0	1	cat(s) + dog(s)	autumn	1
0.109504	0.704556	saliva	V9	sc	#N/A	1	0	1	1	none	autumn	0
0.131741	-1.05514	saliva	V3	sc	14	1	1	0	0	cat(s)	autumn	1
0.275141	0.66681	saliva	V8	sc	18	0	1	1	1	none	autumn	0
0.152506	0.883625	saliva	V8	sc	4	0	0	1	0	none	autumn	1
0.134943	0.846283	saliva	V9	sc	4	0	0	1	0	none	autumn	1
0.203985	0.515382	saliva	V6	vag	6	0	0	0	0	none	autumn	0
0.252447	0.829684	saliva	V6	vag	5	1	0	1	0	none	autumn	0
0.195108	0.575727	saliva	V3	vag	#N/A	1	0	0	0	cat(s) + dog(s)	autumn	0
0.0392861	0.66367	saliva	V6	vag	8	1	0	0	0	none	winter	1
0.347271	0.43443	saliva	V3	sc	8	1	0	0	0	dog(s)	winter	0
0.331524	0.7296	saliva	V8	vag	5	1	0	1	1	other	winter	0
0.0847465	0.665209	saliva	V8	sc	18	0	0	1	1	cat(s)	winter	1
0.456747	0.784336	saliva	V9	sc	14	0	0	1	1	none	spring	1
0.0575021	0.704434	saliva	V8	vag	4	1	0	0	1	cat(s)	spring	1
0.447605	0.718587	saliva	V9	sc	15	0	0	0	1	other	spring	1
0.345353	0.383479	saliva	V3	vag	1	0	0	1	0	none	spring	0
0.283325	0.549653	saliva	V3	vag	4	0	0	0	0	none	spring	1
0.118283	0.593007	saliva	V6	vag	2	1	0	1	0	dog(s)	spring	1
0.163383	0.669881	saliva	V6	sc	20	0	1	1	0	none	autumn	1
0.215562	0.42611	saliva	V3	sc	20	1	0	1	0	cat(s)	winter	0
0.163453	0.397124	saliva	V3	sc	12	1	0	1	0	cat(s) + dog(s)	winter	0
-0.17154	-0.644026	saliva	V8	sc	8	1	0	1	0	cat(s)	spring	0
-0.226419	-0.711251	saliva	V9	vag	1	1	0	0	0	none	spring	0
0.369473	0.713012	saliva	V8	vag	1	1	0	1	0	none	summer	1
0.216614	0.399205	saliva	V3	vag	1	1	0	1	0	none	summer	0
0.0980931	0.692245	saliva	V8	vag	2	0	0	1	0	cat(s)	summer	1
0.0674638	0.168837	saliva	V3	vag	3	1	0	1	0	none	summer	0
0.57379	0.781266	saliva	V9	vag	3	1	0	1	1	none	summer	0
0.139145	0.785238	saliva	V8	vag	2	1	0	0	0	other	summer	0
0.286118	0.715761	saliva	V9	vag	2	1	0	0	0	other	summer	1
0.178308	0.786736	saliva	V6	sc	24	0	0	1	0	none	summer	1
-0.0413368	0.471996	saliva	V3	vag	6	1	0	0	0	none	summer	1
0.153885	0.734958	saliva	V6	sc	14	0	0	1	0	cat(s)	summer	1
0.135817	0.631329	saliva	V6	sc	12	0	0	1	0	cat(s)	autumn	1
0.0711428	0.689575	saliva	V6	sc	4	0	0	1	0	none	autumn	1
0.235566	0.678827	saliva	V3	vag	6	1	0	0	0	none	autumn	0
0.470186	0.653649	saliva	V9	vag	6	0	0	0	0	none	autumn	0
0.558641	0.773407	saliva	V9	sc	16	0	0	1	1	none	summer	0

## Sheet: F1b
id	t1	age_sample	t0	Bray-Curtis	t1t0	niche
1	V6	58	V3	0.43931	V6V3	fec
1	V8	126	V6	0.496171	V8V6	fec
1	V9	181	V8	0.312168	V9V8	fec
3	V6	60	V3	0.614322	V6V3	fec
3	V8	122	V6	0.172711	V8V6	fec
3	V9	183	V8	0.104035	V9V8	fec
5	V6	60	V3	0.302818	V6V3	fec
5	V8	124	V6	0.0876108	V8V6	fec
5	V9	179	V8	0.715305	V9V8	fec
7	V6	65	V3	0.739313	V6V3	fec
7	V8	119	V6	0.865752	V8V6	fec
7	V9	182	V8	0.16905	V9V8	fec
8	V6	57	V3	0.984963	V6V3	fec
8	V8	122	V6	0.205805	V8V6	fec
8	V9	189	V8	0.23276	V9V8	fec
10	V6	61	V3	0.783834	V6V3	fec
10	V8	112	V6	0.293364	V8V6	fec
10	V9	185	V8	0.143003	V9V8	fec
11	V6	62	V3	0.518353	V6V3	fec
11	V8	126	V6	0.138493	V8V6	fec
11	V9	189	V8	0.150979	V9V8	fec
12	V6	60	V3	0.678137	V6V3	fec
12	V8	122	V6	0.0741343	V8V6	fec
12	V9	183	V8	0.115515	V9V8	fec
14	V6	56	V3	0.877808	V6V3	fec
14	V8	125	V6	0.776389	V8V6	fec
14	V9	185	V8	0.586766	V9V8	fec
15	V6	62	V3	0.57215	V6V3	fec
15	V8	124	V6	0.126362	V8V6	fec
15	V9	187	V8	0.147183	V9V8	fec
16	V6	61	V3	0.723449	V6V3	fec
16	V8	130	V6	0.330848	V8V6	fec
16	V9	185	V8	0.22366	V9V8	fec
17	V6	63	V3	0.928114	V6V3	fec
17	V8	133	V6	0.317563	V8V6	fec
17	V9	182	V8	0.590595	V9V8	fec
18	V6	58	V3	0.997203	V6V3	fec
18	V8	110	V6	0.103972	V8V6	fec
18	V9	180	V8	0.127395	V9V8	fec
20	V6	62	V3	0.933121	V6V3	fec
20	V8	130	V6	0.124593	V8V6	fec
20	V9	179	V8	0.140182	V9V8	fec
21	V6	61	V3	0.922758	V6V3	fec
21	V8	125	V6	0.636732	V8V6	fec
21	V9	181	V8	0.223068	V9V8	fec
22	V6	63	V3	0.780159	V6V3	fec
22	V8	121	V6	0.522774	V8V6	fec
22	V9	181	V8	0.728633	V9V8	fec
23	V6	60	V3	0.976579	V6V3	fec
23	V8	122	V6	0.850966	V8V6	fec
23	V9	184	V8	0.227648	V9V8	fec
24	V6	56	V3	0.611608	V6V3	fec
24	V8	116	V6	0.200451	V8V6	fec
24	V9	180	V8	0.227975	V9V8	fec
25	V6	58	V3	0.453701	V6V3	fec
25	V8	127	V6	0.0895813	V8V6	fec
25	V9	188	V8	0.158531	V9V8	fec
27	V6	57	V3	0.953291	V6V3	fec
27	V8	113	V6	0.0982	V8V6	fec
28	V6	62	V3	0.96271	V6V3	fec
29	V6	58	V3	0.340939	V6V3	fec
29	V8	123	V6	0.315824	V8V6	fec
29	V9	179	V8	0.111031	V9V8	fec
30	V6	56	V3	0.964996	V6V3	fec
30	V8	116	V6	0.233629	V8V6	fec
30	V9	186	V8	0.0965139	V9V8	fec
31	V6	69	V3	0.66352	V6V3	fec
32	V6	63	V3	0.678158	V6V3	fec
32	V8	119	V6	0.156954	V8V6	fec
32	V9	182	V8	0.250813	V9V8	fec
33	V6	61	V3	0.401663	V6V3	fec
33	V8	124	V6	0.126572	V8V6	fec
34	V6	60	V3	0.327664	V6V3	fec
34	V8	119	V6	0.333564	V8V6	fec
34	V9	182	V8	0.102546	V9V8	fec
37	V6	61	V3	0.24621	V6V3	fec
37	V8	122	V6	0.0873217	V8V6	fec
37	V9	186	V8	0.0808344	V9V8	fec
38	V6	62	V3	0.856493	V6V3	fec
38	V8	125	V6	0.259874	V8V6	fec
38	V9	181	V8	0.0895252	V9V8	fec
39	V6	63	V3	0.848324	V6V3	fec
39	V8	119	V6	0.100051	V8V6	fec
39	V9	183	V8	0.129985	V9V8	fec
40	V6	62	V3	0.986785	V6V3	fec
40	V8	124	V6	0.21048	V8V6	fec
40	V9	187	V8	0.166766	V9V8	fec
41	V6	60	V3	0.400239	V6V3	fec
41	V8	125	V6	0.146685	V8V6	fec
41	V9	181	V8	0.249483	V9V8	fec
42	V6	61	V3	0.221023	V6V3	fec
42	V8	119	V6	0.190172	V8V6	fec
42	V9	190	V8	0.0710711	V9V8	fec
43	V6	54	V3	0.0732146	V6V3	fec
43	V8	122	V6	0.177752	V8V6	fec
43	V9	181	V8	0.125262	V9V8	fec
44	V6	59	V3	0.465436	V6V3	fec
44	V8	123	V6	0.225787	V8V6	fec
44	V9	185	V8	0.114104	V9V8	fec
46	V6	60	V3	0.885333	V6V3	fec
46	V8	128	V6	0.362323	V8V6	fec
46	V9	191	V8	0.702928	V9V8	fec
47	V6	57	V3	0.517452	V6V3	fec
47	V8	121	V6	0.612137	V8V6	fec
47	V9	161	V8	0.291149	V9V8	fec
48	V6	60	V3	0.913945	V6V3	fec
48	V8	111	V6	0.138919	V8V6	fec
48	V9	179	V8	0.341872	V9V8	fec
49	V6	60	V3	0.361522	V6V3	fec
49	V8	121	V6	0.108856	V8V6	fec
49	V9	179	V8	0.170379	V9V8	fec
50	V6	61	V3	0.994385	V6V3	fec
50	V8	119	V6	0.0825169	V8V6	fec
50	V9	185	V8	0.0824338	V9V8	fec
51	V6	59	V3	0.835305	V6V3	fec
52	V6	58	V3	0.260583	V6V3	fec
52	V8	125	V6	0.24255	V8V6	fec
52	V9	182	V8	0.215574	V9V8	fec
53	V6	61	V3	0.540959	V6V3	fec
53	V8	127	V6	0.455402	V8V6	fec
53	V9	179	V8	0.185671	V9V8	fec
54	V6	61	V3	0.0783436	V6V3	fec
54	V8	116	V6	0.169442	V8V6	fec
54	V9	179	V8	0.1644	V9V8	fec
55	V6	61	V3	0.458015	V6V3	fec
55	V8	120	V6	0.30767	V8V6	fec
55	V9	182	V8	0.301874	V9V8	fec
56	V6	59	V3	0.241848	V6V3	fec
56	V8	121	V6	0.149383	V8V6	fec
56	V9	221	V8	0.181071	V9V8	fec
58	V6	57	V3	0.955108	V6V3	fec
58	V8	131	V6	0.196903	V8V6	fec
58	V9	180	V8	0.167511	V9V8	fec
59	V6	50	V3	0.807808	V6V3	fec
59	V8	122	V6	0.127435	V8V6	fec
59	V9	186	V8	0.0912383	V9V8	fec
60	V6	63	V3	0.924049	V6V3	fec
60	V8	122	V6	0.140309	V8V6	fec
60	V9	180	V8	0.154173	V9V8	fec
61	V6	62	V3	0.368364	V6V3	fec
61	V8	124	V6	0.348763	V8V6	fec
61	V9	185	V8	0.951202	V9V8	fec
62	V6	63	V3	0.826914	V6V3	fec
62	V8	123	V6	0.922949	V8V6	fec
62	V9	179	V8	0.0523009	V9V8	fec
63	V6	58	V3	0.508424	V6V3	fec
63	V8	124	V6	0.409952	V8V6	fec
63	V9	180	V8	0.539053	V9V8	fec
64	V6	61	V3	0.973417	V6V3	fec
64	V8	126	V6	0.14589	V8V6	fec
64	V9	180	V8	0.112751	V9V8	fec
67	V6	59	V3	0.968568	V6V3	fec
67	V8	117	V6	0.165775	V8V6	fec
68	V6	61	V3	0.493774	V6V3	fec
68	V8	123	V6	0.771125	V8V6	fec
68	V9	182	V8	0.195738	V9V8	fec
69	V6	48	V3	0.883702	V6V3	fec
69	V8	119	V6	0.24998	V8V6	fec
69	V9	186	V8	0.121181	V9V8	fec
71	V8	119	V6	0.0762963	V8V6	fec
71	V9	181	V8	0.0577189	V9V8	fec
72	V6	60	V3	0.626523	V6V3	fec
73	V6	58	V3	0.965205	V6V3	fec
74	V6	63	V3	0.959838	V6V3	fec
76	V6	62	V3	0.993643	V6V3	fec
76	V8	115	V6	0.757311	V8V6	fec
76	V9	181	V8	0.3937	V9V8	fec
77	V6	58	V3	0.621039	V6V3	fec
77	V8	119	V6	0.238778	V8V6	fec
77	V9	174	V8	0.191261	V9V8	fec
78	V6	61	V3	0.774512	V6V3	fec
78	V8	119	V6	0.377171	V8V6	fec
78	V9	178	V8	0.122659	V9V8	fec
80	V6	54	V3	0.704651	V6V3	fec
80	V8	121	V6	0.335385	V8V6	fec
80	V9	186	V8	0.372496	V9V8	fec
81	V6	65	V3	0.932274	V6V3	fec
81	V8	121	V6	0.458519	V8V6	fec
81	V9	178	V8	0.344074	V9V8	fec
82	V6	56	V3	0.889245	V6V3	fec
82	V8	119	V6	0.319005	V8V6	fec
82	V9	186	V8	0.136929	V9V8	fec
84	V6	61	V3	0.265753	V6V3	fec
84	V8	129	V6	0.296682	V8V6	fec
84	V9	185	V8	0.379025	V9V8	fec
87	V6	60	V3	0.648742	V6V3	fec
87	V8	117	V6	0.190487	V8V6	fec
87	V9	185	V8	0.171918	V9V8	fec
88	V6	58	V3	0.915097	V6V3	fec
88	V8	120	V6	0.0903592	V8V6	fec
88	V9	183	V8	0.0726354	V9V8	fec
89	V6	60	V3	0.176442	V6V3	fec
89	V8	112	V6	0.117593	V8V6	fec
89	V9	190	V8	0.832258	V9V8	fec
90	V6	56	V3	0.969117	V6V3	fec
90	V8	117	V6	0.18631	V8V6	fec
90	V9	180	V8	0.197882	V9V8	fec
91	V6	57	V3	0.565663	V6V3	fec
91	V8	120	V6	0.556436	V8V6	fec
91	V9	190	V8	0.614849	V9V8	fec
93	V6	61	V3	0.656134	V6V3	fec
93	V8	122	V6	0.647767	V8V6	fec
93	V9	177	V8	0.0364436	V9V8	fec
94	V6	61	V3	0.649406	V6V3	fec
94	V8	118	V6	0.269094	V8V6	fec
94	V9	183	V8	0.216211	V9V8	fec
96	V6	60	V3	0.958867	V6V3	fec
96	V8	124	V6	0.0750223	V8V6	fec
96	V9	185	V8	0.308124	V9V8	fec
97	V6	53	V3	0.950334	V6V3	fec
97	V8	120	V6	0.990751	V8V6	fec
97	V9	176	V8	0.0920014	V9V8	fec
98	V6	66	V3	0.845628	V6V3	fec
98	V8	121	V6	0.176015	V8V6	fec
98	V9	176	V8	0.132279	V9V8	fec
99	V6	54	V3	0.780025	V6V3	fec
99	V8	118	V6	0.440172	V8V6	fec
99	V9	188	V8	0.300014	V9V8	fec
100	V9	184	V8	0.114194	V9V8	fec
101	V6	65	V3	0.828004	V6V3	fec
101	V8	115	V6	0.952357	V8V6	fec
101	V9	188	V8	0.0670681	V9V8	fec
102	V6	63	V3	0.143725	V6V3	fec
102	V8	119	V6	0.0618575	V8V6	fec
102	V9	173	V8	0.058859	V9V8	fec
103	V6	67	V3	0.347395	V6V3	fec
103	V8	131	V6	0.283915	V8V6	fec
103	V9	178	V8	0.122419	V9V8	fec
104	V6	51	V3	0.858396	V6V3	fec
104	V8	130	V6	0.793178	V8V6	fec
104	V9	175	V8	0.674022	V9V8	fec
105	V6	58	V3	0.580614	V6V3	fec
105	V8	114	V6	0.145353	V8V6	fec
105	V9	177	V8	0.48886	V9V8	fec
106	V6	52	V3	0.657935	V6V3	fec
106	V8	121	V6	0.10433	V8V6	fec
106	V9	178	V8	0.515477	V9V8	fec
107	V6	56	V3	0.791236	V6V3	fec
107	V8	114	V6	0.93911	V8V6	fec
107	V9	184	V8	0.219976	V9V8	fec
108	V6	51	V3	0.922317	V6V3	fec
108	V8	119	V6	0.0805787	V8V6	fec
108	V9	175	V8	0.143621	V9V8	fec
109	V6	70	V3	0.235572	V6V3	fec
109	V8	126	V6	0.149126	V8V6	fec
109	V9	196	V8	0.100312	V9V8	fec
110	V6	59	V3	0.14355	V6V3	fec
110	V8	132	V6	0.488696	V8V6	fec
110	V9	178	V8	0.283063	V9V8	fec
111	V6	61	V3	0.50698	V6V3	fec
111	V8	124	V6	0.690315	V8V6	fec
111	V9	181	V8	0.277262	V9V8	fec
112	V6	61	V3	0.902441	V6V3	fec
112	V9	186	V8	0.297236	V9V8	fec
112	V8	121	V6	0.339679	V8V6	fec
114	V6	62	V3	0.931878	V6V3	fec
114	V8	118	V6	0.205587	V8V6	fec
114	V9	181	V8	0.173082	V9V8	fec
115	V6	63	V3	0.947273	V6V3	fec
115	V8	114	V6	0.291086	V8V6	fec
115	V9	177	V8	0.114664	V9V8	fec
116	V6	60	V3	0.985873	V6V3	fec
116	V8	125	V6	0.91112	V8V6	fec
116	V9	176	V8	0.843827	V9V8	fec
117	V6	58	V3	0.996241	V6V3	fec
117	V8	118	V6	0.163462	V8V6	fec
117	V9	180	V8	0.145585	V9V8	fec
118	V6	58	V3	0.373378	V6V3	fec
118	V8	118	V6	0.127512	V8V6	fec
118	V9	188	V8	0.304439	V9V8	fec
119	V6	58	V3	0.526433	V6V3	fec
119	V8	124	V6	0.921422	V8V6	fec
119	V9	187	V8	0.166069	V9V8	fec
120	V6	57	V3	0.769431	V6V3	fec
120	V8	119	V6	0.868299	V8V6	fec
120	V9	186	V8	0.5704	V9V8	fec
122	V6	66	V3	0.0927081	V6V3	fec
122	V8	123	V6	0.105971	V8V6	fec
122	V9	153	V8	0.158468	V9V8	fec
123	V6	62	V3	0.80604	V6V3	fec
123	V8	118	V6	0.732923	V8V6	fec
123	V9	182	V8	0.22007	V9V8	fec
126	V6	54	V3	0.390905	V6V3	fec
126	V8	130	V6	0.342504	V8V6	fec
127	V6	65	V3	0.513882	V6V3	fec
127	V8	113	V6	0.188944	V8V6	fec
127	V9	178	V8	0.352472	V9V8	fec
128	V6	63	V3	0.534876	V6V3	fec
128	V8	121	V6	0.443533	V8V6	fec
128	V9	185	V8	0.399185	V9V8	fec
130	V6	63	V3	0.825337	V6V3	fec
130	V8	123	V6	0.704815	V8V6	fec
130	V9	184	V8	0.227264	V9V8	fec
131	V6	58	V3	0.925024	V6V3	fec
132	V6	64	V3	0.953194	V6V3	fec
132	V8	116	V6	0.169794	V8V6	fec
132	V9	178	V8	0.262655	V9V8	fec
133	V6	61	V3	0.582684	V6V3	fec
133	V8	115	V6	0.232083	V8V6	fec
133	V9	174	V8	0.0935223	V9V8	fec
134	V6	63	V3	0.929652	V6V3	fec
134	V8	122	V6	0.804229	V8V6	fec
134	V9	177	V8	0.129453	V9V8	fec
136	V6	61	V3	0.266422	V6V3	fec
136	V8	109	V6	0.167523	V8V6	fec
136	V9	175	V8	0.170822	V9V8	fec
138	V6	58	V3	0.149424	V6V3	fec
138	V8	128	V6	0.280363	V8V6	fec
138	V9	185	V8	0.334177	V9V8	fec
139	V6	58	V3	0.420767	V6V3	fec
139	V8	128	V6	0.101333	V8V6	fec
139	V9	185	V8	0.17868	V9V8	fec
1	V6	62	V3	0.248988	V6V3	sal
1	V8	127	V6	0.147896	V8V6	sal
1	V9	181	V8	0.268492	V9V8	sal
3	V8	124	V6	0.703429	V8V6	sal
3	V9	186	V8	0.342186	V9V8	sal
3	V6	61	V3	0.416715	V6V3	sal
5	V6	61	V3	0.221679	V6V3	sal
5	V8	127	V6	0.392802	V8V6	sal
5	V9	182	V8	0.232415	V9V8	sal
7	V8	119	V6	0.607385	V8V6	sal
7	V9	182	V8	0.41351	V9V8	sal
7	V6	63	V3	0.533223	V6V3	sal
8	V6	60	V3	0.972407	V6V3	sal
8	V8	123	V6	0.48144	V8V6	sal
8	V9	189	V8	0.225189	V9V8	sal
10	V6	61	V3	0.461278	V6V3	sal
10	V8	118	V6	0.565985	V8V6	sal
10	V9	187	V8	0.725769	V9V8	sal
11	V8	126	V6	0.358494	V8V6	sal
11	V6	63	V3	0.646617	V6V3	sal
11	V9	189	V8	0.527602	V9V8	sal
12	V6	59	V3	0.312853	V6V3	sal
12	V8	122	V6	0.343778	V8V6	sal
12	V9	186	V8	0.324459	V9V8	sal
14	V6	57	V3	0.377952	V6V3	sal
14	V8	125	V6	0.516191	V8V6	sal
14	V9	187	V8	0.330412	V9V8	sal
15	V9	189	V8	0.217425	V9V8	sal
15	V6	62	V3	0.364073	V6V3	sal
15	V8	127	V6	0.272848	V8V6	sal
16	V6	62	V3	0.332653	V6V3	sal
16	V8	130	V6	0.266574	V8V6	sal
16	V9	186	V8	0.374852	V9V8	sal
17	V6	63	V3	0.414665	V6V3	sal
17	V8	133	V6	0.607238	V8V6	sal
17	V9	183	V8	0.339106	V9V8	sal
18	V8	113	V6	0.699829	V8V6	sal
18	V9	183	V8	0.217903	V9V8	sal
18	V6	62	V3	0.985977	V6V3	sal
20	V6	62	V3	0.295979	V6V3	sal
20	V9	179	V8	0.261167	V9V8	sal
20	V8	130	V6	0.364501	V8V6	sal
21	V6	62	V3	0.886925	V6V3	sal
21	V9	181	V8	0.194969	V9V8	sal
21	V8	125	V6	0.145404	V8V6	sal
22	V6	63	V3	0.519562	V6V3	sal
22	V8	121	V6	0.390942	V8V6	sal
22	V9	182	V8	0.301516	V9V8	sal
23	V6	60	V3	0.444888	V6V3	sal
23	V8	122	V6	0.959955	V8V6	sal
23	V9	184	V8	0.974725	V9V8	sal
24	V6	59	V3	0.128242	V6V3	sal
24	V9	185	V8	0.482393	V9V8	sal
24	V8	122	V6	0.306001	V8V6	sal
25	V6	63	V3	0.172768	V6V3	sal
25	V8	127	V6	0.413813	V8V6	sal
25	V9	190	V8	0.543141	V9V8	sal
27	V6	58	V3	0.74387	V6V3	sal
27	V8	113	V6	0.613416	V8V6	sal
27	V9	186	V8	0.297521	V9V8	sal
28	V8	119	V6	0.264335	V8V6	sal
28	V9	181	V8	0.204437	V9V8	sal
28	V6	62	V3	0.387583	V6V3	sal
29	V6	60	V3	0.348854	V6V3	sal
29	V8	124	V6	0.214254	V8V6	sal
29	V9	179	V8	0.29036	V9V8	sal
30	V8	119	V6	0.47825	V8V6	sal
30	V9	186	V8	0.307204	V9V8	sal
30	V6	56	V3	0.622942	V6V3	sal
31	V6	71	V3	0.4376	V6V3	sal
31	V8	125	V6	0.235397	V8V6	sal
31	V9	183	V8	0.186344	V9V8	sal
32	V6	62	V3	0.213178	V6V3	sal
32	V8	122	V6	0.304213	V8V6	sal
32	V9	184	V8	0.488263	V9V8	sal
33	V8	117	V6	0.322125	V8V6	sal
34	V6	62	V3	0.571163	V6V3	sal
34	V8	124	V6	0.212588	V8V6	sal
34	V9	185	V8	0.439801	V9V8	sal
37	V9	188	V8	0.39699	V9V8	sal
37	V8	124	V6	0.0752184	V8V6	sal
37	V6	61	V3	0.165736	V6V3	sal
38	V6	62	V3	0.578915	V6V3	sal
38	V8	125	V6	0.461972	V8V6	sal
38	V9	181	V8	0.413472	V9V8	sal
39	V6	65	V3	0.302606	V6V3	sal
39	V8	125	V6	0.491822	V8V6	sal
39	V9	184	V8	0.292869	V9V8	sal
40	V6	63	V3	0.342889	V6V3	sal
40	V8	125	V6	0.50805	V8V6	sal
40	V9	188	V8	0.335725	V9V8	sal
41	V6	62	V3	0.591592	V6V3	sal
41	V8	126	V6	0.26955	V8V6	sal
41	V9	182	V8	0.256536	V9V8	sal
42	V8	119	V6	0.539754	V8V6	sal
42	V9	190	V8	0.630129	V9V8	sal
42	V6	61	V3	0.594383	V6V3	sal
43	V6	59	V3	0.421277	V6V3	sal
43	V8	128	V6	0.229686	V8V6	sal
43	V9	186	V8	0.241619	V9V8	sal
44	V6	59	V3	0.764491	V6V3	sal
44	V8	122	V6	0.176153	V8V6	sal
44	V9	185	V8	0.229093	V9V8	sal
46	V6	61	V3	0.414402	V6V3	sal
46	V8	125	V6	0.339241	V8V6	sal
46	V9	188	V8	0.482769	V9V8	sal
47	V6	58	V3	0.433267	V6V3	sal
47	V8	122	V6	0.206444	V8V6	sal
47	V9	179	V8	0.98801	V9V8	sal
48	V6	61	V3	0.368397	V6V3	sal
48	V8	112	V6	0.299942	V8V6	sal
48	V9	182	V8	0.36087	V9V8	sal
49	V6	62	V3	0.153209	V6V3	sal
49	V8	125	V6	0.511437	V8V6	sal
49	V9	183	V8	0.275337	V9V8	sal
50	V6	62	V3	0.570677	V6V3	sal
50	V8	119	V6	0.287955	V8V6	sal
50	V9	184	V8	0.253932	V9V8	sal
51	V6	60	V3	0.649102	V6V3	sal
51	V8	122	V6	0.222388	V8V6	sal
51	V9	186	V8	0.603452	V9V8	sal
52	V6	59	V3	0.528034	V6V3	sal
52	V8	127	V6	0.495487	V8V6	sal
52	V9	183	V8	0.303637	V9V8	sal
53	V6	65	V3	0.489014	V6V3	sal
53	V8	127	V6	0.279413	V8V6	sal
53	V9	183	V8	0.311403	V9V8	sal
54	V6	63	V3	0.373727	V6V3	sal
54	V8	121	V6	0.305519	V8V6	sal
54	V9	184	V8	0.15411	V9V8	sal
55	V6	61	V3	0.457563	V6V3	sal
55	V8	119	V6	0.188427	V8V6	sal
55	V9	183	V8	0.277368	V9V8	sal
56	V6	60	V3	0.610358	V6V3	sal
56	V8	121	V6	0.652457	V8V6	sal
56	V9	192	V8	0.556207	V9V8	sal
58	V6	60	V3	0.756596	V6V3	sal
58	V8	130	V6	0.56266	V8V6	sal
58	V9	182	V8	0.14186	V9V8	sal
59	V6	52	V3	0.310863	V6V3	sal
59	V8	124	V6	0.28971	V8V6	sal
59	V9	187	V8	0.196176	V9V8	sal
60	V6	64	V3	0.818844	V6V3	sal
60	V8	122	V6	0.813011	V8V6	sal
60	V9	180	V8	0.37436	V9V8	sal
61	V8	124	V6	0.43052	V8V6	sal
61	V9	185	V8	0.408558	V9V8	sal
62	V6	63	V3	0.399123	V6V3	sal
62	V8	126	V6	0.394261	V8V6	sal
62	V9	179	V8	0.376626	V9V8	sal
63	V8	125	V6	0.302327	V8V6	sal
63	V9	181	V8	0.392822	V9V8	sal
63	V6	60	V3	0.550165	V6V3	sal
64	V6	61	V3	0.603579	V6V3	sal
64	V8	126	V6	0.217611	V8V6	sal
64	V9	181	V8	0.167418	V9V8	sal
67	V8	117	V6	0.777517	V8V6	sal
68	V8	124	V6	0.812273	V8V6	sal
68	V9	184	V8	0.213614	V9V8	sal
68	V6	61	V3	0.570809	V6V3	sal
69	V6	49	V3	0.725598	V6V3	sal
69	V9	189	V8	0.470666	V9V8	sal
69	V8	119	V6	0.718927	V8V6	sal
71	V8	122	V6	0.397572	V8V6	sal
71	V9	185	V8	0.136099	V9V8	sal
72	V6	61	V3	0.33478	V6V3	sal
73	V6	59	V3	0.488637	V6V3	sal
73	V9	180	V8	0.24254	V9V8	sal
73	V8	124	V6	0.108153	V8V6	sal
76	V6	62	V3	0.772205	V6V3	sal
76	V8	122	V6	0.842263	V8V6	sal
76	V9	182	V8	0.101707	V9V8	sal
77	V6	60	V3	0.428259	V6V3	sal
77	V8	123	V6	0.307425	V8V6	sal
77	V9	179	V8	0.231414	V9V8	sal
78	V6	63	V3	0.331298	V6V3	sal
78	V8	121	V6	0.372965	V8V6	sal
78	V9	182	V8	0.29754	V9V8	sal
80	V9	186	V8	0.225896	V9V8	sal
80	V8	123	V6	0.411135	V8V6	sal
80	V6	58	V3	0.240625	V6V3	sal
81	V8	122	V6	0.617955	V8V6	sal
81	V9	178	V8	0.381849	V9V8	sal
82	V6	61	V3	0.36504	V6V3	sal
82	V9	187	V8	0.161308	V9V8	sal
82	V8	124	V6	0.5269	V8V6	sal
84	V8	131	V6	0.426291	V8V6	sal
84	V9	188	V8	0.454391	V9V8	sal
84	V6	63	V3	0.269106	V6V3	sal
87	V6	61	V3	0.185968	V6V3	sal
87	V9	187	V8	0.243542	V9V8	sal
87	V8	118	V6	0.202965	V8V6	sal
88	V6	73	V3	0.294455	V6V3	sal
88	V9	183	V8	0.150757	V9V8	sal
88	V8	120	V6	0.535912	V8V6	sal
89	V9	190	V8	0.437548	V9V8	sal
89	V8	119	V6	0.506784	V8V6	sal
89	V6	62	V3	0.473115	V6V3	sal
90	V6	56	V3	0.705621	V6V3	sal
90	V8	117	V6	0.297438	V8V6	sal
90	V9	180	V8	0.118418	V9V8	sal
91	V6	59	V3	0.171611	V6V3	sal
91	V8	121	V6	0.288213	V8V6	sal
91	V9	191	V8	0.280052	V9V8	sal
93	V6	63	V3	0.27264	V6V3	sal
93	V8	124	V6	0.480823	V8V6	sal
93	V9	179	V8	0.409369	V9V8	sal
94	V9	190	V8	0.236572	V9V8	sal
94	V6	62	V3	0.378395	V6V3	sal
94	V8	118	V6	0.219141	V8V6	sal
96	V6	62	V3	0.570567	V6V3	sal
96	V8	125	V6	0.439987	V8V6	sal
96	V9	188	V8	0.349206	V9V8	sal
97	V9	183	V8	0.251087	V9V8	sal
97	V6	60	V3	0.30191	V6V3	sal
97	V8	125	V6	0.567913	V8V6	sal
98	V9	178	V8	0.287068	V9V8	sal
98	V6	67	V3	0.214921	V6V3	sal
98	V8	122	V6	0.24847	V8V6	sal
100	V9	184	V8	0.199806	V9V8	sal
101	V6	63	V3	0.178748	V6V3	sal
102	V6	65	V3	0.34739	V6V3	sal
102	V8	120	V6	0.251881	V8V6	sal
102	V9	181	V8	0.352823	V9V8	sal
103	V6	67	V3	0.49819	V6V3	sal
103	V8	131	V6	0.159395	V8V6	sal
103	V9	182	V8	0.291675	V9V8	sal
104	V8	131	V6	0.292432	V8V6	sal
104	V9	180	V8	0.203239	V9V8	sal
105	V6	58	V3	0.54856	V6V3	sal
105	V8	123	V6	0.270915	V8V6	sal
105	V9	179	V8	0.23747	V9V8	sal
106	V6	54	V3	0.426393	V6V3	sal
106	V8	122	V6	0.311008	V8V6	sal
106	V9	179	V8	0.309566	V9V8	sal
107	V6	56	V3	0.384036	V6V3	sal
107	V8	120	V6	0.272082	V8V6	sal
107	V9	185	V8	0.497394	V9V8	sal
108	V6	53	V3	0.55229	V6V3	sal
108	V8	122	V6	0.459083	V8V6	sal
108	V9	180	V8	0.166664	V9V8	sal
109	V9	197	V8	0.289964	V9V8	sal
109	V8	127	V6	0.2469	V8V6	sal
110	V6	61	V3	0.19874	V6V3	sal
110	V8	119	V6	0.218298	V8V6	sal
110	V9	179	V8	0.569396	V9V8	sal
111	V6	62	V3	0.278979	V6V3	sal
111	V8	126	V6	0.290782	V8V6	sal
111	V9	181	V8	0.14617	V9V8	sal
112	V8	122	V6	0.215907	V8V6	sal
112	V9	186	V8	0.280925	V9V8	sal
112	V6	60	V3	0.252648	V6V3	sal
114	V9	183	V8	0.290913	V9V8	sal
114	V6	62	V3	0.313306	V6V3	sal
114	V8	119	V6	0.478339	V8V6	sal
115	V9	180	V8	0.321293	V9V8	sal
116	V6	62	V3	0.304773	V6V3	sal
116	V8	125	V6	0.268366	V8V6	sal
116	V9	181	V8	0.237791	V9V8	sal
117	V9	184	V8	0.518098	V9V8	sal
117	V6	58	V3	0.534669	V6V3	sal
117	V8	122	V6	0.197703	V8V6	sal
119	V6	59	V3	0.26206	V6V3	sal
119	V8	117	V6	0.570104	V8V6	sal
119	V9	186	V8	0.329767	V9V8	sal
123	V8	129	V6	0.453582	V8V6	sal
123	V9	183	V8	0.270639	V9V8	sal
126	V6	58	V3	0.595857	V6V3	sal
126	V8	130	V6	0.514536	V8V6	sal
126	V9	186	V8	0.22227	V9V8	sal
127	V9	179	V8	0.354029	V9V8	sal
127	V6	65	V3	0.331972	V6V3	sal
127	V8	119	V6	0.329028	V8V6	sal
128	V6	68	V3	0.694486	V6V3	sal
128	V8	125	V6	0.583064	V8V6	sal
128	V9	190	V8	0.230219	V9V8	sal
131	V6	59	V3	0.480345	V6V3	sal
131	V8	115	V6	0.43378	V8V6	sal
131	V9	188	V8	0.332255	V9V8	sal
1	V6	62	V3	0.652984	V6V3	np
1	V9	181	V8	0.17956	V9V8	np
1	V8	127	V6	0.64736	V8V6	np
3	V6	61	V3	0.906048	V6V3	np
3	V8	124	V6	0.322199	V8V6	np
3	V9	186	V8	0.227603	V9V8	np
5	V8	127	V6	0.990148	V8V6	np
5	V6	61	V3	0.193404	V6V3	np
5	V9	182	V8	0.965274	V9V8	np
7	V6	63	V3	0.9131	V6V3	np
8	V6	60	V3	0.809925	V6V3	np
8	V9	189	V8	0.513313	V9V8	np
8	V8	123	V6	0.89747	V8V6	np
10	V9	187	V8	0.22727	V9V8	np
10	V6	61	V3	0.824093	V6V3	np
10	V8	118	V6	0.998585	V8V6	np
11	V9	189	V8	0.882696	V9V8	np
11	V8	126	V6	0.341464	V8V6	np
11	V6	63	V3	0.811164	V6V3	np
12	V6	59	V3	0.559311	V6V3	np
12	V8	122	V6	0.668174	V8V6	np
12	V9	186	V8	0.348501	V9V8	np
14	V6	57	V3	0.997821	V6V3	np
14	V9	187	V8	0.757582	V9V8	np
14	V8	125	V6	0.0627811	V8V6	np
15	V9	189	V8	0.260574	V9V8	np
15	V8	127	V6	0.536951	V8V6	np
15	V6	62	V3	0.796098	V6V3	np
16	V8	130	V6	0.755024	V8V6	np
16	V6	62	V3	0.980447	V6V3	np
16	V9	186	V8	0.472597	V9V8	np
17	V8	133	V6	0.440184	V8V6	np
17	V9	183	V8	0.823176	V9V8	np
17	V6	63	V3	0.33339	V6V3	np
18	V9	183	V8	0.468863	V9V8	np
18	V8	113	V6	0.847814	V8V6	np
18	V6	62	V3	0.647185	V6V3	np
20	V6	62	V3	0.972408	V6V3	np
20	V8	130	V6	0.667517	V8V6	np
20	V9	179	V8	0.919894	V9V8	np
21	V8	125	V6	0.693498	V8V6	np
21	V6	62	V3	0.333219	V6V3	np
21	V9	181	V8	0.100488	V9V8	np
22	V6	63	V3	0.966732	V6V3	np
22	V8	121	V6	0.826384	V8V6	np
22	V9	182	V8	0.861499	V9V8	np
23	V6	60	V3	0.0346154	V6V3	np
23	V9	184	V8	0.592246	V9V8	np
23	V8	122	V6	0.773743	V8V6	np
24	V6	59	V3	0.970234	V6V3	np
24	V9	185	V8	0.498141	V9V8	np
24	V8	122	V6	0.531447	V8V6	np
25	V9	190	V8	0.320613	V9V8	np
25	V8	127	V6	0.478815	V8V6	np
25	V6	63	V3	0.387984	V6V3	np
27	V9	186	V8	0.885535	V9V8	np
27	V6	58	V3	0.990044	V6V3	np
27	V8	113	V6	0.299633	V8V6	np
28	V8	119	V6	0.679711	V8V6	np
28	V9	181	V8	0.318596	V9V8	np
28	V6	62	V3	0.774688	V6V3	np
29	V8	124	V6	0.930416	V8V6	np
29	V6	60	V3	0.863163	V6V3	np
29	V9	179	V8	0.398875	V9V8	np
30	V9	186	V8	0.495026	V9V8	np
30	V8	119	V6	0.474415	V8V6	np
30	V6	56	V3	0.796093	V6V3	np
31	V6	71	V3	0.979776	V6V3	np
31	V8	125	V6	0.761937	V8V6	np
31	V9	183	V8	0.33482	V9V8	np
32	V9	184	V8	0.463226	V9V8	np
32	V8	122	V6	0.856897	V8V6	np
32	V6	62	V3	0.953003	V6V3	np
33	V8	117	V6	0.472228	V8V6	np
33	V6	62	V3	0.565258	V6V3	np
34	V8	124	V6	0.338382	V8V6	np
34	V9	185	V8	0.339457	V9V8	np
37	V9	188	V8	0.290275	V9V8	np
37	V6	61	V3	0.760655	V6V3	np
37	V8	124	V6	0.655068	V8V6	np
38	V8	125	V6	0.519676	V8V6	np
38	V6	62	V3	0.390698	V6V3	np
38	V9	181	V8	0.540118	V9V8	np
39	V8	125	V6	0.941934	V8V6	np
39	V6	65	V3	0.905441	V6V3	np
39	V9	184	V8	0.25769	V9V8	np
40	V6	63	V3	0.948258	V6V3	np
40	V9	188	V8	0.902647	V9V8	np
40	V8	125	V6	0.500048	V8V6	np
41	V9	182	V8	0.128272	V9V8	np
41	V8	126	V6	0.219039	V8V6	np
41	V6	62	V3	0.42844	V6V3	np
42	V9	190	V8	0.582229	V9V8	np
42	V6	61	V3	0.914266	V6V3	np
42	V8	119	V6	0.414389	V8V6	np
43	V9	186	V8	0.269686	V9V8	np
43	V6	59	V3	0.366829	V6V3	np
43	V8	128	V6	0.231984	V8V6	np
44	V6	59	V3	0.57289	V6V3	np
44	V9	185	V8	0.363135	V9V8	np
44	V8	122	V6	0.36404	V8V6	np
46	V8	125	V6	0.118158	V8V6	np
46	V6	61	V3	0.99826	V6V3	np
46	V9	188	V8	0.48343	V9V8	np
47	V6	58	V3	0.874244	V6V3	np
47	V9	179	V8	0.0288649	V9V8	np
47	V8	122	V6	0.273174	V8V6	np
48	V8	112	V6	0.397233	V8V6	np
48	V6	61	V3	0.90883	V6V3	np
48	V9	182	V8	0.364717	V9V8	np
49	V6	62	V3	0.929832	V6V3	np
49	V9	183	V8	0.805464	V9V8	np
49	V8	125	V6	0.499963	V8V6	np
50	V8	119	V6	0.8231	V8V6	np
50	V9	184	V8	0.401286	V9V8	np
50	V6	62	V3	0.496073	V6V3	np
51	V6	60	V3	0.202985	V6V3	np
51	V8	122	V6	0.948146	V8V6	np
52	V8	127	V6	0.747043	V8V6	np
52	V6	59	V3	0.594781	V6V3	np
52	V9	183	V8	0.490096	V9V8	np
53	V8	127	V6	0.982543	V8V6	np
53	V6	65	V3	0.74106	V6V3	np
53	V9	183	V8	0.480574	V9V8	np
54	V8	121	V6	0.673883	V8V6	np
54	V6	63	V3	0.785812	V6V3	np
54	V9	184	V8	0.221164	V9V8	np
55	V8	119	V6	0.115612	V8V6	np
55	V9	183	V8	0.0297518	V9V8	np
56	V6	60	V3	0.0271853	V6V3	np
56	V8	121	V6	0.64327	V8V6	np
56	V9	192	V8	0.656408	V9V8	np
58	V9	182	V8	0.974409	V9V8	np
58	V8	130	V6	0.900229	V8V6	np
58	V6	60	V3	0.772053	V6V3	np
59	V9	187	V8	0.814939	V9V8	np
59	V6	52	V3	0.645626	V6V3	np
59	V8	124	V6	0.842253	V8V6	np
60	V8	122	V6	0.521152	V8V6	np
60	V9	180	V8	0.251502	V9V8	np
60	V6	64	V3	0.770498	V6V3	np
61	V6	62	V3	0.665132	V6V3	np
61	V9	185	V8	0.570798	V9V8	np
61	V8	124	V6	0.528846	V8V6	np
62	V8	126	V6	0.585852	V8V6	np
62	V9	179	V8	0.429647	V9V8	np
62	V6	63	V3	0.444538	V6V3	np
63	V9	181	V8	0.496175	V9V8	np
63	V8	125	V6	0.737098	V8V6	np
63	V6	60	V3	0.154722	V6V3	np
64	V8	126	V6	0.44623	V8V6	np
64	V9	181	V8	0.090529	V9V8	np
64	V6	61	V3	0.496824	V6V3	np
67	V8	117	V6	0.965521	V8V6	np
67	V6	62	V3	0.310027	V6V3	np
68	V6	61	V3	0.554053	V6V3	np
69	V6	49	V3	0.350879	V6V3	np
69	V8	119	V6	0.498086	V8V6	np
69	V9	189	V8	0.589316	V9V8	np
71	V8	122	V6	0.713219	V8V6	np
71	V9	185	V8	0.875008	V9V8	np
71	V6	60	V3	0.600461	V6V3	np
72	V6	61	V3	0.367987	V6V3	np
73	V9	180	V8	0.329974	V9V8	np
73	V6	59	V3	0.818266	V6V3	np
73	V8	124	V6	0.335002	V8V6	np
74	V6	62	V3	0.987505	V6V3	np
76	V8	122	V6	0.528889	V8V6	np
76	V9	182	V8	0.523331	V9V8	np
76	V6	62	V3	0.991223	V6V3	np
77	V6	60	V3	0.873356	V6V3	np
77	V9	179	V8	0.227349	V9V8	np
77	V8	123	V6	0.345027	V8V6	np
78	V9	182	V8	0.708354	V9V8	np
78	V6	63	V3	0.44842	V6V3	np
78	V8	121	V6	0.421139	V8V6	np
80	V8	123	V6	0.985835	V8V6	np
80	V9	186	V8	0.514723	V9V8	np
80	V6	58	V3	0.637654	V6V3	np
81	V8	122	V6	0.154311	V8V6	np
81	V6	65	V3	0.845781	V6V3	np
81	V9	178	V8	0.245394	V9V8	np
82	V8	124	V6	0.847788	V8V6	np
82	V9	187	V8	0.738223	V9V8	np
82	V6	61	V3	0.361512	V6V3	np
84	V6	63	V3	0.358958	V6V3	np
84	V8	131	V6	0.674037	V8V6	np
84	V9	188	V8	0.383843	V9V8	np
87	V6	61	V3	0.52958	V6V3	np
87	V8	118	V6	0.526136	V8V6	np
87	V9	187	V8	0.475552	V9V8	np
88	V9	183	V8	0.195685	V9V8	np
88	V8	120	V6	0.495497	V8V6	np
88	V6	73	V3	0.985924	V6V3	np
89	V8	119	V6	0.822288	V8V6	np
89	V9	190	V8	0.971559	V9V8	np
89	V6	62	V3	0.968601	V6V3	np
90	V6	56	V3	0.987097	V6V3	np
90	V9	180	V8	0.503068	V9V8	np
90	V8	117	V6	0.498958	V8V6	np
91	V9	191	V8	0.623692	V9V8	np
91	V8	121	V6	0.627322	V8V6	np
91	V6	59	V3	0.385163	V6V3	np
93	V8	124	V6	0.441927	V8V6	np
93	V9	179	V8	0.932203	V9V8	np
93	V6	63	V3	0.423352	V6V3	np
94	V9	190	V8	0.550539	V9V8	np
94	V6	62	V3	0.841092	V6V3	np
94	V8	118	V6	0.479052	V8V6	np
96	V8	125	V6	0.782227	V8V6	np
96	V6	62	V3	0.761138	V6V3	np
96	V9	188	V8	0.373727	V9V8	np
97	V8	125	V6	0.25962	V8V6	np
97	V9	183	V8	0.252944	V9V8	np
97	V6	60	V3	0.88955	V6V3	np
98	V8	122	V6	0.78156	V8V6	np
98	V6	67	V3	0.369234	V6V3	np
98	V9	178	V8	0.908756	V9V8	np
100	V9	184	V8	0.619083	V9V8	np
101	V9	188	V8	0.591426	V9V8	np
101	V6	63	V3	0.257509	V6V3	np
101	V8	117	V6	0.79419	V8V6	np
102	V8	120	V6	0.462326	V8V6	np
102	V9	181	V8	0.340186	V9V8	np
102	V6	65	V3	0.996773	V6V3	np
103	V6	67	V3	0.711176	V6V3	np
103	V8	131	V6	0.247851	V8V6	np
103	V9	182	V8	0.22757	V9V8	np
104	V6	56	V3	0.880983	V6V3	np
104	V8	131	V6	0.625257	V8V6	np
104	V9	180	V8	0.401116	V9V8	np
105	V8	123	V6	0.95082	V8V6	np
105	V9	179	V8	0.949951	V9V8	np
105	V6	58	V3	0.898144	V6V3	np
106	V6	54	V3	0.898791	V6V3	np
106	V8	122	V6	0.831519	V8V6	np
106	V9	179	V8	0.0855101	V9V8	np
107	V6	56	V3	0.941021	V6V3	np
107	V8	120	V6	0.858701	V8V6	np
107	V9	185	V8	0.80658	V9V8	np
108	V8	122	V6	0.489268	V8V6	np
108	V6	53	V3	0.753593	V6V3	np
108	V9	180	V8	0.364077	V9V8	np
109	V8	127	V6	0.394542	V8V6	np
109	V9	197	V8	0.308995	V9V8	np
109	V6	71	V3	0.621401	V6V3	np
110	V8	119	V6	0.660833	V8V6	np
110	V9	179	V8	0.245702	V9V8	np
110	V6	61	V3	0.805832	V6V3	np
111	V6	62	V3	0.720997	V6V3	np
112	V9	186	V8	0.983982	V9V8	np
112	V8	122	V6	0.729297	V8V6	np
114	V8	119	V6	0.894959	V8V6	np
114	V9	183	V8	0.477754	V9V8	np
114	V6	62	V3	0.0368816	V6V3	np
115	V9	180	V8	0.157073	V9V8	np
116	V8	125	V6	0.62848	V8V6	np
116	V6	62	V3	0.90813	V6V3	np
116	V9	181	V8	0.254207	V9V8	np
117	V6	58	V3	0.531862	V6V3	np
117	V8	122	V6	0.838087	V8V6	np
117	V9	184	V8	0.276255	V9V8	np
118	V8	122	V6	0.530869	V8V6	np
118	V9	189	V8	0.631276	V9V8	np
118	V6	60	V3	0.951501	V6V3	np
119	V6	59	V3	0.536854	V6V3	np
119	V9	186	V8	0.655908	V9V8	np
119	V8	117	V6	0.968733	V8V6	np
120	V6	59	V3	0.920879	V6V3	np
120	V9	187	V8	0.819274	V9V8	np
120	V8	122	V6	0.903592	V8V6	np
122	V6	65	V3	0.435883	V6V3	np
122	V8	124	V6	0.386671	V8V6	np
122	V9	177	V8	0.403884	V9V8	np
123	V9	183	V8	0.663775	V9V8	np
123	V6	62	V3	0.881441	V6V3	np
123	V8	129	V6	0.856781	V8V6	np
126	V6	58	V3	0.791915	V6V3	np
126	V8	130	V6	0.971662	V8V6	np
126	V9	186	V8	0.664754	V9V8	np
127	V6	65	V3	0.77456	V6V3	np
127	V9	179	V8	0.704021	V9V8	np
127	V8	119	V6	0.943202	V8V6	np
128	V9	190	V8	0.711887	V9V8	np
128	V6	68	V3	0.959319	V6V3	np
128	V8	125	V6	0.629717	V8V6	np
130	V8	123	V6	0.756996	V8V6	np
130	V6	66	V3	0.336983	V6V3	np
130	V9	184	V8	0.148217	V9V8	np
131	V9	188	V8	0.763448	V9V8	np
131	V6	59	V3	0.993377	V6V3	np
131	V8	115	V6	0.0889722	V8V6	np
132	V9	182	V8	0.573455	V9V8	np
132	V8	120	V6	0.819813	V8V6	np
132	V6	64	V3	0.989489	V6V3	np
133	V6	62	V3	0.562266	V6V3	np
133	V9	181	V8	0.677947	V9V8	np
133	V8	116	V6	0.724386	V8V6	np
134	V8	124	V6	0.671029	V8V6	np
134	V9	187	V8	0.627214	V9V8	np
134	V6	63	V3	0.921031	V6V3	np
136	V6	62	V3	0.91408	V6V3	np
138	V9	185	V8	0.564303	V9V8	np
138	V8	129	V6	0.672282	V8V6	np
138	V6	61	V3	0.589266	V6V3	np
139	V8	129	V6	0.611746	V8V6	np
139	V9	185	V8	0.268745	V9V8	np
139	V6	61	V3	0.82923	V6V3	np

## Sheet: SF2
Observed	time_V	niche
54	V3	feces
58	V3	feces
36	V3	feces
60	V3	feces
76	V3	feces
43	V3	feces
52	V3	feces
67	V3	feces
42	V3	feces
60	V3	feces
26	V6	feces
62	V6	feces
47	V6	feces
63	V6	feces
69	V6	feces
46	V6	feces
56	V6	feces
74	V6	feces
52	V6	feces
68	V6	feces
66	V3	feces
36	V3	feces
48	V3	feces
25	V3	feces
64	V3	feces
32	V3	feces
32	V3	feces
48	V3	feces
49	V3	feces
15	V3	feces
90	V6	feces
47	V6	feces
67	V6	feces
38	V6	feces
45	V6	feces
43	V6	feces
48	V6	feces
49	V6	feces
45	V6	feces
78	V6	feces
34	V3	feces
66	V3	feces
49	V3	feces
61	V3	feces
45	V3	feces
33	V3	feces
52	V3	feces
59	V3	feces
50	V3	feces
63	V6	feces
65	V6	feces
60	V6	feces
80	V6	feces
56	V6	feces
37	V6	feces
74	V6	feces
86	V6	feces
72	V6	feces
77	V8	feces
73	V8	feces
47	V8	feces
73	V8	feces
61	V8	feces
53	V8	feces
59	V8	feces
72	V8	feces
65	V8	feces
80	V9	feces
68	V9	feces
64	V9	feces
70	V9	feces
61	V9	feces
68	V9	feces
81	V9	feces
76	V9	feces
52	V8	feces
76	V8	feces
36	V8	feces
81	V8	feces
57	V8	feces
58	V8	feces
68	V8	feces
55	V8	feces
52	V9	feces
59	V9	feces
30	V9	feces
96	V9	feces
67	V9	feces
56	V9	feces
68	V9	feces
58	V9	feces
62	V9	feces
85	V9	feces
57	V8	feces
48	V8	feces
85	V8	feces
30	V8	feces
52	V8	feces
37	V8	feces
59	V8	feces
52	V8	feces
48	V8	feces
32	V9	feces
97	V9	feces
54	V9	feces
81	V9	feces
42	V9	feces
79	V9	feces
47	V9	feces
75	V9	feces
68	V9	feces
79	V9	feces
88	V3	feces
31	V3	feces
44	V3	feces
47	V3	feces
50	V3	feces
50	V3	feces
45	V3	feces
65	V3	feces
78	V3	feces
20	V3	feces
108	V6	feces
34	V6	feces
60	V6	feces
50	V6	feces
81	V6	feces
55	V6	feces
71	V6	feces
66	V6	feces
70	V6	feces
18	V6	feces
30	V3	feces
35	V3	feces
46	V3	feces
45	V3	feces
36	V3	feces
32	V3	feces
41	V3	feces
17	V3	feces
44	V6	feces
36	V6	feces
55	V6	feces
78	V6	feces
53	V6	feces
49	V6	feces
70	V6	feces
59	V6	feces
109	V8	feces
52	V8	feces
92	V8	feces
59	V8	feces
93	V8	feces
85	V8	feces
71	V8	feces
91	V8	feces
96	V8	feces
59	V8	feces
118	V9	feces
71	V9	feces
63	V9	feces
73	V9	feces
98	V9	feces
78	V9	feces
86	V9	feces
78	V9	feces
83	V9	feces
58	V8	feces
59	V8	feces
65	V8	feces
66	V8	feces
45	V8	feces
78	V8	feces
74	V8	feces
68	V8	feces
77	V9	feces
55	V9	feces
71	V9	feces
46	V9	feces
91	V9	feces
80	V9	feces
62	V9	feces
68	V9	feces
41	V3	feces
60	V3	feces
55	V3	feces
40	V3	feces
47	V3	feces
49	V3	feces
31	V3	feces
21	V3	feces
39	V3	feces
60	V3	feces
44	V6	feces
61	V6	feces
55	V6	feces
44	V6	feces
67	V6	feces
42	V6	feces
54	V6	feces
49	V6	feces
27	V6	feces
35	V6	feces
37	V3	feces
24	V3	feces
31	V3	feces
37	V3	feces
53	V3	feces
26	V3	feces
63	V3	feces
27	V3	feces
20	V3	feces
63	V3	feces
37	V6	feces
45	V6	feces
52	V6	feces
73	V6	feces
64	V6	feces
53	V6	feces
34	V6	feces
54	V6	feces
70	V6	feces
38	V8	feces
84	V8	feces
78	V8	feces
58	V8	feces
64	V8	feces
46	V8	feces
55	V8	feces
105	V9	feces
103	V9	feces
73	V9	feces
39	V9	feces
68	V9	feces
59	V9	feces
83	V9	feces
75	V9	feces
84	V8	feces
32	V8	feces
56	V8	feces
46	V8	feces
71	V8	feces
70	V8	feces
50	V8	feces
58	V8	feces
61	V8	feces
48	V8	feces
52	V9	feces
71	V9	feces
62	V9	feces
64	V9	feces
79	V9	feces
60	V9	feces
49	V9	feces
84	V9	feces
71	V9	feces
44	V3	feces
30	V3	feces
61	V3	feces
39	V3	feces
63	V3	feces
70	V3	feces
90	V3	feces
41	V3	feces
51	V6	feces
47	V6	feces
66	V6	feces
97	V6	feces
61	V6	feces
73	V6	feces
83	V6	feces
69	V6	feces
40	V3	feces
33	V3	feces
46	V3	feces
36	V3	feces
43	V3	feces
49	V3	feces
43	V3	feces
46	V3	feces
27	V3	feces
77	V6	feces
60	V6	feces
42	V6	feces
64	V6	feces
55	V6	feces
75	V6	feces
56	V6	feces
52	V6	feces
47	V6	feces
25	V3	feces
17	V3	feces
24	V3	feces
25	V3	feces
31	V3	feces
38	V3	feces
35	V3	feces
17	V3	feces
38	V6	feces
30	V6	feces
55	V6	feces
66	V6	feces
32	V6	feces
60	V6	feces
44	V6	feces
26	V6	feces
50	V8	feces
56	V8	feces
37	V8	feces
53	V9	feces
46	V9	feces
75	V9	feces
58	V9	feces
52	V9	feces
65	V9	feces
62	V9	feces
46	V8	feces
39	V8	feces
42	V8	feces
41	V8	feces
70	V8	feces
79	V8	feces
72	V8	feces
61	V8	feces
60	V9	feces
72	V9	feces
67	V9	feces
103	V9	feces
64	V9	feces
43	V9	feces
95	V9	feces
84	V9	feces
55	V8	feces
41	V8	feces
44	V8	feces
46	V8	feces
62	V8	feces
44	V8	feces
32	V8	feces
57	V8	feces
55	V8	feces
52	V8	feces
63	V9	feces
65	V9	feces
49	V9	feces
53	V9	feces
53	V9	feces
30	V9	feces
79	V9	feces
65	V9	feces
84	V9	feces
28	V3	feces
30	V3	feces
48	V3	feces
21	V3	feces
28	V3	feces
53	V3	feces
20	V3	feces
45	V3	feces
56	V3	feces
64	V3	feces
51	V6	feces
53	V6	feces
64	V6	feces
51	V6	feces
45	V6	feces
55	V6	feces
72	V6	feces
53	V6	feces
45	V6	feces
33	V3	feces
36	V3	feces
38	V3	feces
37	V3	feces
33	V3	feces
27	V3	feces
35	V3	feces
52	V3	feces
35	V3	feces
66	V6	feces
52	V6	feces
53	V6	feces
53	V6	feces
49	V6	feces
77	V6	feces
83	V6	feces
70	V6	feces
30	V6	feces
61	V8	feces
64	V8	feces
67	V8	feces
55	V8	feces
48	V8	feces
70	V8	feces
74	V8	feces
89	V8	feces
62	V8	feces
50	V8	feces
43	V9	feces
82	V9	feces
82	V9	feces
67	V9	feces
61	V9	feces
79	V9	feces
60	V9	feces
114	V9	feces
57	V9	feces
74	V9	feces
83	V8	feces
54	V8	feces
64	V8	feces
51	V8	feces
55	V8	feces
72	V8	feces
65	V8	feces
46	V8	feces
86	V9	feces
67	V9	feces
77	V9	feces
76	V9	feces
114	V9	feces
101	V9	feces
78	V9	feces
45	V9	feces
68	V6	feces
57	V8	feces
73	V8	feces
70	V8	feces
71	V8	feces
80	V8	feces
104	V9	feces
70	V9	feces
94	V9	feces
48	V3	NP
39	V9	NP
62	V9	NP
56	V6	NP
100	V9	NP
31	V6	NP
86	V3	NP
53	V8	NP
62	V6	NP
81	V3	NP
68	V9	NP
37	V6	NP
39	V8	NP
17	V3	NP
74	V8	NP
36	V6	NP
17	V8	NP
23	V3	NP
33	V9	NP
65	V9	NP
24	V9	NP
56	V8	NP
30	V6	NP
109	V9	NP
210	V6	NP
58	V6	NP
33	V8	NP
99	V9	NP
52	V6	NP
69	V9	NP
213	V3	NP
21	V9	NP
15	V3	NP
69	V9	NP
21	V9	NP
44	V9	NP
54	V3	NP
40	V3	NP
190	V6	NP
135	V9	NP
15	V6	NP
42	V8	NP
58	V8	NP
107	V3	NP
49	V6	NP
67	V6	NP
66	V9	NP
33	V8	NP
30	V6	NP
109	V3	NP
76	V8	NP
49	V3	NP
108	V6	NP
61	V8	NP
35	V8	NP
137	V9	NP
71	V6	NP
112	V3	NP
53	V8	NP
70	V8	NP
33	V6	NP
49	V3	NP
22	V9	NP
22	V6	NP
34	V6	NP
75	V3	NP
68	V3	NP
40	V6	NP
39	V9	NP
74	V8	NP
61	V3	NP
103	V8	NP
104	V9	NP
52	V3	NP
91	V8	NP
31	V3	NP
75	V6	NP
86	V6	NP
41	V8	NP
133	V3	NP
53	V8	NP
28	V3	NP
49	V3	NP
134	V3	NP
31	V6	NP
74	V8	NP
40	V3	NP
81	V6	NP
52	V8	NP
62	V8	NP
73	V9	NP
120	V8	NP
53	V9	NP
25	V8	NP
19	V9	NP
16	V6	NP
43	V3	NP
31	V9	NP
51	V9	NP
16	V6	NP
75	V8	NP
24	V8	NP
15	V6	NP
20	V6	NP
7	V3	NP
26	V3	NP
21	V3	NP
43	V8	NP
22	V3	NP
31	V6	NP
25	V6	NP
53	V3	NP
25	V3	NP
21	V8	NP
71	V3	NP
37	V9	NP
27	V6	NP
55	V9	NP
27	V8	NP
35	V9	NP
53	V8	NP
93	V6	NP
50	V9	NP
63	V8	NP
23	V6	NP
24	V8	NP
24	V9	NP
26	V6	NP
42	V9	NP
23	V6	NP
35	V8	NP
37	V8	NP
32	V6	NP
15	V8	NP
40	V3	NP
28	V9	NP
27	V9	NP
30	V8	NP
34	V6	NP
33	V6	NP
31	V9	NP
73	V3	NP
30	V3	NP
59	V8	NP
23	V8	NP
54	V8	NP
33	V9	NP
93	V3	NP
32	V9	NP
29	V3	NP
18	V9	NP
37	V6	NP
63	V8	NP
57	V9	NP
40	V9	NP
23	V6	NP
47	V6	NP
54	V6	NP
50	V3	NP
32	V3	NP
21	V3	NP
86	V8	NP
49	V9	NP
30	V3	NP
29	V6	NP
48	V8	NP
44	V3	NP
48	V8	NP
77	V3	NP
36	V6	NP
13	V8	NP
58	V9	NP
82	V9	NP
29	V6	NP
38	V3	NP
39	V8	NP
48	V9	NP
15	V8	NP
70	V9	NP
67	V6	NP
38	V9	NP
29	V9	NP
51	V3	NP
81	V3	NP
31	V8	NP
68	V8	NP
11	V3	NP
46	V9	NP
53	V3	NP
15	V8	NP
25	V6	NP
15	V6	NP
22	V3	NP
41	V8	NP
34	V8	NP
13	V3	NP
33	V6	NP
42	V6	NP
24	V6	NP
18	V3	NP
13	V3	NP
40	V6	NP
24	V3	NP
52	V9	NP
39	V6	NP
61	V6	NP
57	V8	NP
77	V3	NP
68	V9	NP
80	V8	NP
33	V9	NP
68	V9	NP
18	V8	NP
74	V6	NP
23	V6	NP
17	V6	NP
28	V6	NP
33	V8	NP
25	V6	NP
27	V9	NP
15	V6	NP
44	V8	NP
32	V9	NP
45	V6	NP
53	V6	NP
30	V3	NP
27	V8	NP
56	V9	NP
16	V8	NP
18	V8	NP
47	V9	NP
50	V8	NP
82	V3	NP
34	V3	NP
31	V9	NP
112	V8	NP
22	V3	NP
49	V8	NP
52	V3	NP
54	V9	NP
105	V6	NP
31	V3	NP
48	V3	NP
31	V3	NP
52	V8	NP
20	V6	NP
21	V6	NP
60	V9	NP
53	V6	NP
43	V3	NP
50	V8	NP
36	V9	NP
47	V9	NP
25	V9	NP
19	V3	NP
25	V9	NP
17	V3	NP
55	V9	NP
79	V8	NP
20	V8	NP
36	V6	NP
30	V8	NP
29	V6	NP
85	V9	NP
19	V3	NP
22	V6	NP
28	V8	NP
24	V9	NP
66	V6	NP
29	V3	NP
36	V9	NP
57	V9	NP
43	V6	NP
52	V3	NP
42	V9	NP
21	V8	NP
47	V6	NP
28	V3	NP
21	V8	NP
22	V3	NP
39	V9	NP
42	V6	NP
104	V6	NP
25	V9	NP
33	V9	NP
19	V3	NP
50	V6	NP
13	V6	NP
24	V6	NP
15	V3	NP
25	V6	NP
25	V9	NP
27	V8	NP
54	V9	NP
56	V9	NP
39	V8	NP
31	V8	NP
17	V6	NP
18	V3	NP
85	V8	NP
41	V9	NP
38	V8	NP
47	V8	NP
38	V3	NP
23	V3	NP
31	V3	NP
68	V6	NP
45	V9	NP
25	V8	NP
27	V9	NP
26	V3	NP
41	V3	NP
32	V6	NP
27	V9	NP
53	V3	NP
31	V3	NP
26	V6	NP
44	V9	NP
29	V8	NP
51	V9	NP
46	V6	NP
41	V8	NP
32	V3	NP
21	V6	NP
33	V6	NP
40	V9	NP
20	V3	NP
19	V6	NP
28	V3	NP
50	V8	NP
36	V6	NP
29	V8	NP
51	V9	NP
23	V9	NP
33	V9	NP
53	V9	NP
33	V9	NP
60	V9	NP
17	V9	NP
58	V8	NP
74	V3	NP
76	V6	NP
31	V6	NP
73	V3	NP
48	V6	NP
31	V8	NP
26	V9	NP
62	V8	NP
66	V8	NP
39	V3	NP
32	V3	NP
127	V6	NP
51	V8	NP
63	V8	NP
24	V6	NP
34	V8	NP
42	V9	NP
45	V8	NP
125	V9	NP
38	V3	NP
49	V6	NP
40	V8	NP
48	V9	NP
76	V3	NP
65	V6	NP
33	V6	NP
39	V8	NP
27	V3	NP
74	V9	NP
33	V3	NP
44	V3	NP
52	V8	NP
47	V8	NP
45	V8	NP
34	V8	NP
20	V6	NP
40	V8	NP
37	V9	NP
25	V3	NP
76	V3	NP
58	V9	NP
85	V3	NP
95	V3	NP
55	V3	NP
231	V3	NP
45	V6	NP
40	V9	NP
66	V9	NP
45	V6	NP
50	V8	NP
43	V9	NP
70	V6	NP
44	V3	NP
35	V3	NP
68	V6	NP
52	V6	NP
67	V8	NP
45	V3	NP
49	V9	NP
70	V6	NP
48	V9	NP
53	V6	NP
50	V6	NP
46	V9	NP
38	V9	NP
37	V6	NP
38	V8	NP
45	V3	NP
33	V8	NP
60	V6	NP
51	V9	NP
56	V3	NP
44	V9	NP
42	V8	NP
59	V9	NP
37	V8	NP
35	V8	NP
65	V9	NP
117	V3	NP
53	V3	NP
62	V8	NP
91	V9	NP
28	V9	NP
63	V8	NP
71	V3	NP
74	V3	NP
55	V6	NP
45	V6	NP
41	V3	NP
72	V6	NP
51	V6	saliva
48	V8	saliva
55	V9	saliva
37	V3	saliva
68	V6	saliva
236	V3	saliva
68	V8	saliva
75	V9	saliva
219	V3	saliva
66	V8	saliva
59	V9	saliva
41	V3	saliva
63	V6	saliva
84	V9	saliva
59	V8	saliva
76	V9	saliva
45	V3	saliva
66	V6	saliva
54	V8	saliva
81	V9	saliva
38	V6	saliva
80	V8	saliva
70	V9	saliva
51	V6	saliva
55	V8	saliva
91	V9	saliva
42	V3	saliva
44	V6	saliva
43	V8	saliva
61	V9	saliva
39	V3	saliva
58	V6	saliva
68	V8	saliva
60	V9	saliva
74	V3	saliva
74	V6	saliva
78	V8	saliva
80	V9	saliva
41	V3	saliva
25	V6	saliva
34	V8	saliva
41	V9	saliva
41	V3	saliva
38	V6	saliva
36	V9	saliva
29	V3	saliva
43	V6	saliva
71	V8	saliva
75	V9	saliva
41	V3	saliva
46	V6	saliva
69	V8	saliva
81	V9	saliva
42	V3	saliva
47	V6	saliva
30	V8	saliva
37	V9	saliva
69	V3	saliva
33	V6	saliva
60	V8	saliva
69	V9	saliva
39	V3	saliva
51	V6	saliva
70	V8	saliva
58	V9	saliva
30	V3	saliva
57	V6	saliva
54	V8	saliva
47	V3	saliva
37	V6	saliva
68	V8	saliva
85	V9	saliva
39	V3	saliva
65	V6	saliva
82	V8	saliva
84	V9	saliva
20	V3	saliva
33	V6	saliva
34	V8	saliva
30	V3	saliva
35	V6	saliva
57	V8	saliva
62	V9	saliva
27	V3	saliva
41	V6	saliva
44	V8	saliva
41	V9	saliva
24	V3	saliva
55	V6	saliva
69	V8	saliva
59	V9	saliva
65	V3	saliva
52	V6	saliva
46	V8	saliva
59	V9	saliva
36	V3	saliva
40	V6	saliva
46	V8	saliva
55	V9	saliva
28	V3	saliva
87	V9	saliva
22	V3	saliva
20	V6	saliva
45	V8	saliva
56	V9	saliva
34	V3	saliva
30	V6	saliva
62	V8	saliva
71	V9	saliva
38	V3	saliva
55	V6	saliva
43	V8	saliva
51	V9	saliva
45	V6	saliva
76	V8	saliva
98	V9	saliva
34	V3	saliva
57	V6	saliva
78	V8	saliva
72	V9	saliva
36	V6	saliva
65	V8	saliva
29	V3	saliva
42	V8	saliva
19	V3	saliva
32	V6	saliva
56	V9	saliva
27	V6	saliva
46	V8	saliva
55	V9	saliva
37	V8	saliva
48	V9	saliva
31	V3	saliva
28	V6	saliva
57	V8	saliva
48	V9	saliva
42	V3	saliva
45	V6	saliva
30	V9	saliva
62	V3	saliva
26	V6	saliva
51	V8	saliva
32	V9	saliva
65	V6	saliva
70	V8	saliva
41	V3	saliva
41	V6	saliva
60	V3	saliva
72	V6	saliva
50	V8	saliva
39	V9	saliva
48	V3	saliva
44	V8	saliva
46	V9	saliva
94	V3	saliva
42	V6	saliva
25	V8	saliva
37	V6	saliva
33	V3	saliva
53	V6	saliva
52	V6	saliva
63	V3	saliva
36	V3	saliva
239	V6	saliva
58	V3	saliva
80	V6	saliva
23	V6	saliva
26	V3	saliva
58	V6	saliva
21	V3	saliva
38	V6	saliva
36	V8	saliva
22	V6	saliva
28	V8	saliva
38	V6	saliva
59	V8	saliva
55	V9	saliva
76	V3	saliva
46	V3	saliva
10	V8	saliva
33	V9	saliva
59	V3	saliva
54	V8	saliva
21	V3	saliva
43	V8	saliva
41	V9	saliva
53	V6	saliva
32	V8	saliva
56	V9	saliva
24	V3	saliva
51	V6	saliva
73	V8	saliva
95	V9	saliva
25	V6	saliva
58	V9	saliva
30	V3	saliva
33	V6	saliva
49	V8	saliva
56	V9	saliva
24	V3	saliva
35	V6	saliva
46	V3	saliva
51	V6	saliva
32	V3	saliva
68	V6	saliva
37	V6	saliva
52	V3	saliva
51	V6	saliva
59	V3	saliva
57	V6	saliva
43	V3	saliva
86	V6	saliva
36	V3	saliva
26	V6	saliva
78	V6	saliva
44	V3	saliva
28	V6	saliva
21	V3	saliva
47	V6	saliva
44	V3	saliva
82	V6	saliva
41	V3	saliva
36	V6	saliva
43	V6	saliva
15	V3	saliva
31	V6	saliva
39	V3	saliva
42	V6	saliva
34	V3	saliva
60	V6	saliva
47	V3	saliva
46	V6	saliva
38	V3	saliva
52	V6	saliva
40	V6	saliva
32	V3	saliva
54	V6	saliva
45	V3	saliva
55	V6	saliva
34	V3	saliva
50	V6	saliva
58	V8	saliva
96	V9	saliva
59	V8	saliva
81	V9	saliva
41	V8	saliva
47	V9	saliva
76	V8	saliva
85	V9	saliva
72	V8	saliva
63	V9	saliva
80	V8	saliva
55	V8	saliva
60	V9	saliva
46	V8	saliva
61	V9	saliva
49	V8	saliva
69	V9	saliva
102	V8	saliva
91	V9	saliva
81	V8	saliva
70	V9	saliva
87	V9	saliva
72	V8	saliva
66	V9	saliva
70	V8	saliva
75	V9	saliva
45	V8	saliva
60	V9	saliva
83	V9	saliva
49	V8	saliva
29	V9	saliva
45	V8	saliva
81	V9	saliva
49	V8	saliva
68	V9	saliva
59	V8	saliva
73	V9	saliva
72	V8	saliva
75	V9	saliva
33	V8	saliva
58	V9	saliva
44	V8	saliva
55	V9	saliva
70	V8	saliva
54	V8	saliva
70	V9	saliva
62	V8	saliva
65	V9	saliva
68	V8	saliva
66	V9	saliva
45	V8	saliva
79	V9	saliva
93	V8	saliva
77	V9	saliva
42	V8	saliva
60	V9	saliva
98	V8	saliva
107	V9	saliva
92	V8	saliva
107	V9	saliva
54	V8	saliva
93	V9	saliva
72	V8	saliva
79	V9	saliva
73	V8	saliva
88	V9	saliva
76	V9	saliva
54	V8	saliva
41	V9	saliva
59	V8	saliva
84	V8	saliva
71	V9	saliva
26	V3	saliva
40	V6	saliva
46	V3	saliva
38	V6	saliva
47	V3	saliva
40	V6	saliva
40	V3	saliva
25	V3	saliva
45	V6	saliva
66	V6	saliva
25	V3	saliva
44	V6	saliva
23	V3	saliva
58	V3	saliva
101	V8	saliva
82	V9	saliva
148	V6	saliva
118	V6	saliva
118	V8	saliva
143	V9	saliva
62	V3	saliva
90	V8	saliva
126	V3	saliva
61	V6	saliva
80	V9	saliva
58	V6	saliva
45	V3	saliva
58	V6	saliva
104	V9	saliva
49	V8	saliva
41	V6	saliva
65	V9	saliva
86	V3	saliva
70	V9	saliva
45	V9	saliva
84	V3	saliva
16	V8	saliva
43	V8	saliva
47	V9	saliva
47	V6	saliva
39	V6	saliva
57	V3	saliva
44	V6	saliva
22	V3	saliva
62	V8	saliva
68	V8	saliva
80	V9	saliva
78	V8	saliva
72	V9	saliva
32	V3	saliva
45	V3	saliva
40	V6	saliva
40	V6	saliva
62	V3	saliva
113	V3	saliva
246	V8	saliva
259	V9	saliva
74	V8	saliva
28	V3	saliva
88	V8	saliva
21	V3	saliva
40	V9	saliva
31	V8	saliva
57	V9	saliva
29	V6	saliva
19	V3	saliva
55	V6	saliva
58	V6	saliva
63	V6	saliva
28	V3	saliva
74	V9	saliva
72	V9	saliva

## Sheet: SF1a
Sample moment	Relative abundance (%)	OTU
V3_feces	25.0774	Bifidobacterium_2
V3_feces	14.9533	Escherichia_coli_9
V3_feces	7.98073	Staphylococcus_4
V3_feces	7.51828	Klebsiella_13
V3_feces	0.287728	Streptococcus_1
V3_feces	12.9046	Streptococcus_salivarius_subsp_thermophilus_6
V3_feces	4.12196	Veillonella_10
V3_feces	0.0181402	Veillonella_sp_DNF00869_15
V3_feces	0.00175336	Corynebacterium_propinquum_5
V3_feces	0.00835344	Corynebacterium_12
V3_feces	0.000202648	Dolosigranulum_7
V3_feces	0.0406292	Gemella_14
V3_feces	9.14646e-05	Moraxella_3
V3_feces	0	Moraxella_11
V3_feces	0.0253151	Haemophilus_8
V3_feces	27.0615	Other
V6_feces	55.0164	Bifidobacterium_2
V6_feces	11.0084	Escherichia_coli_9
V6_feces	0.217858	Staphylococcus_4
V6_feces	3.64974	Klebsiella_13
V6_feces	0.111076	Streptococcus_1
V6_feces	2.11836	Streptococcus_salivarius_subsp_thermophilus_6
V6_feces	1.10982	Veillonella_10
V6_feces	0.000648898	Veillonella_sp_DNF00869_15
V6_feces	0.00215196	Corynebacterium_propinquum_5
V6_feces	0.000943875	Corynebacterium_12
V6_feces	0.00120892	Dolosigranulum_7
V6_feces	0.00935723	Gemella_14
V6_feces	0.000233	Moraxella_3
V6_feces	0	Moraxella_11
V6_feces	0.00181414	Haemophilus_8
V6_feces	26.752	Other
V8_feces	66.9788	Bifidobacterium_2
V8_feces	6.39593	Escherichia_coli_9
V8_feces	0.0387092	Staphylococcus_4
V8_feces	2.14142	Klebsiella_13
V8_feces	0.171483	Streptococcus_1
V8_feces	0.93734	Streptococcus_salivarius_subsp_thermophilus_6
V8_feces	1.35232	Veillonella_10
V8_feces	6.97584e-05	Veillonella_sp_DNF00869_15
V8_feces	0.00145597	Corynebacterium_propinquum_5
V8_feces	0.000337353	Corynebacterium_12
V8_feces	0.000872803	Dolosigranulum_7
V8_feces	0.0109923	Gemella_14
V8_feces	0.00016365	Moraxella_3
V8_feces	0	Moraxella_11
V8_feces	0.00300863	Haemophilus_8
V8_feces	21.9671	Other
V9_feces	64.4129	Bifidobacterium_2
V9_feces	4.69271	Escherichia_coli_9
V9_feces	0.0107329	Staphylococcus_4
V9_feces	2.15443	Klebsiella_13
V9_feces	0.137173	Streptococcus_1
V9_feces	1.11334	Streptococcus_salivarius_subsp_thermophilus_6
V9_feces	1.99834	Veillonella_10
V9_feces	0.000634524	Veillonella_sp_DNF00869_15
V9_feces	0.000265961	Corynebacterium_propinquum_5
V9_feces	0.000267005	Corynebacterium_12
V9_feces	0.000283533	Dolosigranulum_7
V9_feces	0.00950602	Gemella_14
V9_feces	0	Moraxella_3
V9_feces	0	Moraxella_11
V9_feces	0.00516525	Haemophilus_8
V9_feces	25.4643	Other

## Sheet: SF1b
Sample moment	Relative abundance (%)	OTU
V3_NP	0.0234236	Bifidobacterium_2
V3_NP	0.407834	Escherichia_coli_9
V3_NP	44.3931	Staphylococcus_4
V3_NP	0.0938527	Klebsiella_13
V3_NP	10.1878	Streptococcus_1
V3_NP	1.97445	Streptococcus_salivarius_subsp_thermophilus_6
V3_NP	0.0799906	Veillonella_10
V3_NP	0.0904626	Veillonella_sp_DNF00869_15
V3_NP	13.801	Corynebacterium_propinquum_5
V3_NP	6.10758	Corynebacterium_12
V3_NP	5.74616	Dolosigranulum_7
V3_NP	1.96716	Gemella_14
V3_NP	4.2838	Moraxella_3
V3_NP	1.31777	Moraxella_11
V3_NP	1.96526	Haemophilus_8
V3_NP	7.56039	Other
V6_NP	0.360925	Bifidobacterium_2
V6_NP	0.0168752	Escherichia_coli_9
V6_NP	17.44	Staphylococcus_4
V6_NP	0.00533734	Klebsiella_13
V6_NP	7.46326	Streptococcus_1
V6_NP	0.846832	Streptococcus_salivarius_subsp_thermophilus_6
V6_NP	0.190106	Veillonella_10
V6_NP	0.353224	Veillonella_sp_DNF00869_15
V6_NP	21.5331	Corynebacterium_propinquum_5
V6_NP	7.98274	Corynebacterium_12
V6_NP	11.7555	Dolosigranulum_7
V6_NP	0.447279	Gemella_14
V6_NP	21.0036	Moraxella_3
V6_NP	3.33539	Moraxella_11
V6_NP	2.00261	Haemophilus_8
V6_NP	5.26331	Other
V8_NP	0.00892511	Bifidobacterium_2
V8_NP	0.0568648	Escherichia_coli_9
V8_NP	3.71883	Staphylococcus_4
V8_NP	0.000965542	Klebsiella_13
V8_NP	6.5165	Streptococcus_1
V8_NP	0.162392	Streptococcus_salivarius_subsp_thermophilus_6
V8_NP	0.114174	Veillonella_10
V8_NP	0.379033	Veillonella_sp_DNF00869_15
V8_NP	19.1749	Corynebacterium_propinquum_5
V8_NP	3.12188	Corynebacterium_12
V8_NP	9.92851	Dolosigranulum_7
V8_NP	0.583116	Gemella_14
V8_NP	31.2723	Moraxella_3
V8_NP	6.0852	Moraxella_11
V8_NP	9.58683	Haemophilus_8
V8_NP	9.2896	Other
V9_NP	0.00263282	Bifidobacterium_2
V9_NP	0.0112554	Escherichia_coli_9
V9_NP	3.47382	Staphylococcus_4
V9_NP	0.00172506	Klebsiella_13
V9_NP	6.66753	Streptococcus_1
V9_NP	0.126794	Streptococcus_salivarius_subsp_thermophilus_6
V9_NP	0.0733956	Veillonella_10
V9_NP	0.195027	Veillonella_sp_DNF00869_15
V9_NP	17.7145	Corynebacterium_propinquum_5
V9_NP	1.81662	Corynebacterium_12
V9_NP	14.1572	Dolosigranulum_7
V9_NP	0.396709	Gemella_14
V9_NP	31.5482	Moraxella_3
V9_NP	7.4177	Moraxella_11
V9_NP	7.34402	Haemophilus_8
V9_NP	9.05281	Other

## Sheet: SF1c
Sample moment	Relative abundance (%)	OTU
V3_saliva	0.489634	Bifidobacterium_2
V3_saliva	0.216016	Escherichia_coli_9
V3_saliva	7.60061	Staphylococcus_4
V3_saliva	0.00214783	Klebsiella_13
V3_saliva	53.2158	Streptococcus_1
V3_saliva	10.7124	Streptococcus_salivarius_subsp_thermophilus_6
V3_saliva	3.01165	Veillonella_10
V3_saliva	4.70675	Veillonella_sp_DNF00869_15
V3_saliva	0.128536	Corynebacterium_propinquum_5
V3_saliva	0.228517	Corynebacterium_12
V3_saliva	0.0735495	Dolosigranulum_7
V3_saliva	4.80107	Gemella_14
V3_saliva	0.146551	Moraxella_3
V3_saliva	0.0194757	Moraxella_11
V3_saliva	1.79682	Haemophilus_8
V3_saliva	12.8505	Other
V6_saliva	0.34387	Bifidobacterium_2
V6_saliva	0.00935348	Escherichia_coli_9
V6_saliva	1.33101	Staphylococcus_4
V6_saliva	0.00179741	Klebsiella_13
V6_saliva	54.6033	Streptococcus_1
V6_saliva	8.70288	Streptococcus_salivarius_subsp_thermophilus_6
V6_saliva	6.79052	Veillonella_10
V6_saliva	4.33204	Veillonella_sp_DNF00869_15
V6_saliva	0.11807	Corynebacterium_propinquum_5
V6_saliva	0.0842988	Corynebacterium_12
V6_saliva	0.0393541	Dolosigranulum_7
V6_saliva	3.32897	Gemella_14
V6_saliva	0.158134	Moraxella_3
V6_saliva	0.00976034	Moraxella_11
V6_saliva	1.18888	Haemophilus_8
V6_saliva	18.9577	Other
V8_saliva	0.0676296	Bifidobacterium_2
V8_saliva	0.0020789	Escherichia_coli_9
V8_saliva	0.710123	Staphylococcus_4
V8_saliva	0.000524256	Klebsiella_13
V8_saliva	55.3071	Streptococcus_1
V8_saliva	4.14084	Streptococcus_salivarius_subsp_thermophilus_6
V8_saliva	6.22875	Veillonella_10
V8_saliva	6.23534	Veillonella_sp_DNF00869_15
V8_saliva	0.00784683	Corynebacterium_propinquum_5
V8_saliva	0.0348011	Corynebacterium_12
V8_saliva	0.00310839	Dolosigranulum_7
V8_saliva	2.75831	Gemella_14
V8_saliva	0.0186852	Moraxella_3
V8_saliva	0.00102766	Moraxella_11
V8_saliva	1.01816	Haemophilus_8
V8_saliva	23.4657	Other
V9_saliva	0.0819755	Bifidobacterium_2
V9_saliva	0.00203483	Escherichia_coli_9
V9_saliva	0.308322	Staphylococcus_4
V9_saliva	0.00058628	Klebsiella_13
V9_saliva	45.1774	Streptococcus_1
V9_saliva	2.85968	Streptococcus_salivarius_subsp_thermophilus_6
V9_saliva	6.11733	Veillonella_10
V9_saliva	7.01507	Veillonella_sp_DNF00869_15
V9_saliva	0.00683162	Corynebacterium_propinquum_5
V9_saliva	0.0390225	Corynebacterium_12
V9_saliva	0.00215768	Dolosigranulum_7
V9_saliva	3.33672	Gemella_14
V9_saliva	0.0183814	Moraxella_3
V9_saliva	0.00143865	Moraxella_11
V9_saliva	2.67998	Haemophilus_8
V9_saliva	32.3531	Other

## Sheet: F2a,F2b&SF15
rti_group	time_V	total_n_clusters	total_n_edges	total_n_vertices	cluster_size.Var1	cluster_size.Freq	n_vertices_fec	n_vertices_sal	n_vertices_np	mean_network_degree	sd_network_degree	network_modularity	n_edges_per_cluster	maincluster	cluster_id_fac	RTI_time	time_V_full	time_real	RTI_time_real
0-2	week_1	9	547	220	1	40	22	1	1	4.97273	4.89424	0.667868	106	yes	fec	0-2_V3	Week 1	w1	0-2_w1
0-2	week_1	9	547	220	2	42	0	35	2	4.97273	4.89424	0.667868	112	yes	sal	0-2_V3	Week 1	w1	0-2_w1
0-2	week_1	9	547	220	3	51	2	3	14	4.97273	4.89424	0.667868	122	yes	np	0-2_V3	Week 1	w1	0-2_w1
0-2	week_1	9	547	220	4	13	7	0	0	4.97273	4.89424	0.667868	35	yes	fec	0-2_V3	Week 1	w1	0-2_w1
0-2	week_1	9	547	220	5	16	1	0	0	4.97273	4.89424	0.667868	42	yes	mix	0-2_V3	Week 1	w1	0-2_w1
0-2	week_1	9	547	220	6	5	0	0	0	4.97273	4.89424	0.667868	10	no	NA	0-2_V3	Week 1	w1	0-2_w1
0-2	week_1	9	547	220	7	41	0	3	1	4.97273	4.89424	0.667868	95	yes	mix	0-2_V3	Week 1	w1	0-2_w1
0-2	week_1	9	547	220	8	9	0	6	0	4.97273	4.89424	0.667868	18	no	NA	0-2_V3	Week 1	w1	0-2_w1
0-2	week_1	9	547	220	9	3	0	0	0	4.97273	4.89424	0.667868	7	no	NA	0-2_V3	Week 1	w1	0-2_w1
0-2	month_2	10	720	220	1	72	30	0	0	6.54545	5.22749	0.606626	241	yes	fec	0-2_V6	Month 2	m2	0-2_m2
0-2	month_2	10	720	220	2	44	2	32	1	6.54545	5.22749	0.606626	148	yes	sal	0-2_V6	Month 2	m2	0-2_m2
0-2	month_2	10	720	220	3	18	0	2	7	6.54545	5.22749	0.606626	58	yes	np	0-2_V6	Month 2	m2	0-2_m2
0-2	month_2	10	720	220	4	11	0	7	0	6.54545	5.22749	0.606626	34	yes	sal	0-2_V6	Month 2	m2	0-2_m2
0-2	month_2	10	720	220	5	12	0	0	7	6.54545	5.22749	0.606626	43	yes	np	0-2_V6	Month 2	m2	0-2_m2
0-2	month_2	10	720	220	6	48	0	2	2	6.54545	5.22749	0.606626	150	yes	mix	0-2_V6	Month 2	m2	0-2_m2
0-2	month_2	10	720	220	7	5	0	0	1	6.54545	5.22749	0.606626	15	no	NA	0-2_V6	Month 2	m2	0-2_m2
0-2	month_2	10	720	220	8	5	0	5	0	6.54545	5.22749	0.606626	15	no	NA	0-2_V6	Month 2	m2	0-2_m2
0-2	month_2	10	720	220	9	2	0	0	0	6.54545	5.22749	0.606626	6	no	NA	0-2_V6	Month 2	m2	0-2_m2
0-2	month_2	10	720	220	10	3	0	0	0	6.54545	5.22749	0.606626	10	no	NA	0-2_V6	Month 2	m2	0-2_m2
0-2	month_4	6	586	220	1	46	0	33	1	5.32727	4.2213	0.624469	130	yes	sal	0-2_V8	Month 4	m4	0-2_m4
0-2	month_4	6	586	220	2	82	30	0	0	5.32727	4.2213	0.624469	223	yes	fec	0-2_V8	Month 4	m4	0-2_m4
0-2	month_4	6	586	220	3	19	0	0	11	5.32727	4.2213	0.624469	52	yes	np	0-2_V8	Month 4	m4	0-2_m4
0-2	month_4	6	586	220	4	51	0	0	6	5.32727	4.2213	0.624469	127	yes	np	0-2_V8	Month 4	m4	0-2_m4
0-2	month_4	6	586	220	5	12	2	8	0	5.32727	4.2213	0.624469	31	yes	sal	0-2_V8	Month 4	m4	0-2_m4
0-2	month_4	6	586	220	6	10	0	7	0	5.32727	4.2213	0.624469	23	yes	sal	0-2_V8	Month 4	m4	0-2_m4
0-2	month_6	7	800	220	1	56	2	41	1	7.27273	3.89452	0.61379	209	yes	sal	0-2_V9	Month 6	m6	0-2_m6
0-2	month_6	7	800	220	2	85	30	0	0	7.27273	3.89452	0.61379	316	yes	fec	0-2_V9	Month 6	m6	0-2_m6
0-2	month_6	7	800	220	3	32	0	0	13	7.27273	3.89452	0.61379	119	yes	np	0-2_V9	Month 6	m6	0-2_m6
0-2	month_6	7	800	220	4	9	0	0	4	7.27273	3.89452	0.61379	33	no	NA	0-2_V9	Month 6	m6	0-2_m6
0-2	month_6	7	800	220	5	2	0	0	0	7.27273	3.89452	0.61379	8	no	NA	0-2_V9	Month 6	m6	0-2_m6
0-2	month_6	7	800	220	6	27	0	1	0	7.27273	3.89452	0.61379	86	yes	mix	0-2_V9	Month 6	m6	0-2_m6
0-2	month_6	7	800	220	7	9	0	6	0	7.27273	3.89452	0.61379	29	no	NA	0-2_V9	Month 6	m6	0-2_m6
3-4	week_1	9	696	214	1	10	1	1	0	6.50467	3.19146	0.604369	30	yes	mix	3-4_V3	Week 1	w1	3-4_w1
3-4	week_1	9	696	214	2	38	23	4	0	6.50467	3.19146	0.604369	130	yes	fec	3-4_V3	Week 1	w1	3-4_w1
3-4	week_1	9	696	214	3	38	0	0	13	6.50467	3.19146	0.604369	124	yes	np	3-4_V3	Week 1	w1	3-4_w1
3-4	week_1	9	696	214	4	44	4	5	4	6.50467	3.19146	0.604369	139	yes	np	3-4_V3	Week 1	w1	3-4_w1
3-4	week_1	9	696	214	5	47	1	33	1	6.50467	3.19146	0.604369	153	yes	sal	3-4_V3	Week 1	w1	3-4_w1
3-4	week_1	9	696	214	6	5	0	0	0	6.50467	3.19146	0.604369	16	no	NA	3-4_V3	Week 1	w1	3-4_w1
3-4	week_1	9	696	214	7	12	3	0	0	6.50467	3.19146	0.604369	38	yes	fec	3-4_V3	Week 1	w1	3-4_w1
3-4	week_1	9	696	214	8	14	0	0	0	6.50467	3.19146	0.604369	48	yes	mix	3-4_V3	Week 1	w1	3-4_w1
3-4	week_1	9	696	214	9	6	0	5	0	6.50467	3.19146	0.604369	18	no	NA	3-4_V3	Week 1	w1	3-4_w1
3-4	month_2	9	660	214	1	35	0	0	11	6.16822	2.84493	0.592989	107	yes	np	3-4_V6	Month 2	m2	3-4_m2
3-4	month_2	9	660	214	2	25	15	0	0	6.16822	2.84493	0.592989	79	yes	fec	3-4_V6	Month 2	m2	3-4_m2
3-4	month_2	9	660	214	3	57	15	0	0	6.16822	2.84493	0.592989	171	yes	fec	3-4_V6	Month 2	m2	3-4_m2
3-4	month_2	9	660	214	4	19	0	17	1	6.16822	2.84493	0.592989	62	yes	sal	3-4_V6	Month 2	m2	3-4_m2
3-4	month_2	9	660	214	5	4	0	0	1	6.16822	2.84493	0.592989	13	no	NA	3-4_V6	Month 2	m2	3-4_m2
3-4	month_2	9	660	214	6	35	0	2	5	6.16822	2.84493	0.592989	109	yes	np	3-4_V6	Month 2	m2	3-4_m2
3-4	month_2	9	660	214	7	23	0	17	0	6.16822	2.84493	0.592989	69	yes	sal	3-4_V6	Month 2	m2	3-4_m2
3-4	month_2	9	660	214	8	10	2	8	0	6.16822	2.84493	0.592989	32	yes	sal	3-4_V6	Month 2	m2	3-4_m2
3-4	month_2	9	660	214	9	6	0	4	0	6.16822	2.84493	0.592989	18	no	NA	3-4_V6	Month 2	m2	3-4_m2
3-4	month_4	7	762	214	1	61	2	43	1	7.1215	3.49167	0.553731	225	yes	sal	3-4_V8	Month 4	m4	3-4_m4
3-4	month_4	7	762	214	2	6	0	5	0	7.1215	3.49167	0.553731	18	no	NA	3-4_V8	Month 4	m4	3-4_m4
3-4	month_4	7	762	214	3	88	30	0	0	7.1215	3.49167	0.553731	321	yes	fec	3-4_V8	Month 4	m4	3-4_m4
3-4	month_4	7	762	214	4	2	0	0	0	7.1215	3.49167	0.553731	6	no	NA	3-4_V8	Month 4	m4	3-4_m4
3-4	month_4	7	762	214	5	32	0	0	1	7.1215	3.49167	0.553731	104	yes	mix	3-4_V8	Month 4	m4	3-4_m4
3-4	month_4	7	762	214	6	20	0	0	15	7.1215	3.49167	0.553731	72	yes	np	3-4_V8	Month 4	m4	3-4_m4
3-4	month_4	7	762	214	7	5	0	0	1	7.1215	3.49167	0.553731	16	no	NA	3-4_V8	Month 4	m4	3-4_m4
3-4	month_6	6	750	214	1	56	0	40	1	7.00935	3.76416	0.584684	199	yes	sal	3-4_V9	Month 6	m6	3-4_m6
3-4	month_6	6	750	214	2	27	0	0	15	7.00935	3.76416	0.584684	92	yes	np	3-4_V9	Month 6	m6	3-4_m6
3-4	month_6	6	750	214	3	73	30	0	0	7.00935	3.76416	0.584684	265	yes	fec	3-4_V9	Month 6	m6	3-4_m6
3-4	month_6	6	750	214	4	45	0	3	1	7.00935	3.76416	0.584684	152	yes	mix	3-4_V9	Month 6	m6	3-4_m6
3-4	month_6	6	750	214	5	7	2	5	0	7.00935	3.76416	0.584684	23	no	NA	3-4_V9	Month 6	m6	3-4_m6
3-4	month_6	6	750	214	6	6	0	0	1	7.00935	3.76416	0.584684	19	no	NA	3-4_V9	Month 6	m6	3-4_m6
5-7	week_1	11	648	228	1	20	14	0	0	5.68421	6.46756	0.612705	60	yes	fec	5-7_V3	Week 1	w1	5-7_w1
5-7	week_1	11	648	228	2	13	7	3	0	5.68421	6.46756	0.612705	36	yes	sal	5-7_V3	Week 1	w1	5-7_w1
5-7	week_1	11	648	228	3	34	11	9	1	5.68421	6.46756	0.612705	99	yes	sal	5-7_V3	Week 1	w1	5-7_w1
5-7	week_1	11	648	228	4	33	2	5	1	5.68421	6.46756	0.612705	96	yes	mix	5-7_V3	Week 1	w1	5-7_w1
5-7	week_1	11	648	228	5	17	0	0	7	5.68421	6.46756	0.612705	47	yes	np	5-7_V3	Week 1	w1	5-7_w1
5-7	week_1	11	648	228	6	9	1	7	0	5.68421	6.46756	0.612705	24	no	NA	5-7_V3	Week 1	w1	5-7_w1
5-7	week_1	11	648	228	7	22	0	17	0	5.68421	6.46756	0.612705	65	yes	sal	5-7_V3	Week 1	w1	5-7_w1
5-7	week_1	11	648	228	8	21	0	0	8	5.68421	6.46756	0.612705	61	yes	np	5-7_V3	Week 1	w1	5-7_w1
5-7	week_1	11	648	228	9	11	0	10	1	5.68421	6.46756	0.612705	33	yes	sal	5-7_V3	Week 1	w1	5-7_w1
5-7	week_1	11	648	228	10	46	2	1	0	5.68421	6.46756	0.612705	122	yes	mix	5-7_V3	Week 1	w1	5-7_w1
5-7	week_1	11	648	228	11	2	0	0	0	5.68421	6.46756	0.612705	5	no	NA	5-7_V3	Week 1	w1	5-7_w1
5-7	month_2	17	604	228	1	23	15	0	0	5.29825	3.75911	0.600878	62	yes	fec	5-7_V6	Month 2	m2	5-7_m2
5-7	month_2	17	604	228	2	15	6	0	0	5.29825	3.75911	0.600878	39	yes	fec	5-7_V6	Month 2	m2	5-7_m2
5-7	month_2	17	604	228	3	48	2	40	0	5.29825	3.75911	0.600878	130	yes	sal	5-7_V6	Month 2	m2	5-7_m2
5-7	month_2	17	604	228	4	9	1	0	0	5.29825	3.75911	0.600878	25	no	NA	5-7_V6	Month 2	m2	5-7_m2
5-7	month_2	17	604	228	5	9	3	0	0	5.29825	3.75911	0.600878	26	no	NA	5-7_V6	Month 2	m2	5-7_m2
5-7	month_2	17	604	228	6	7	4	0	0	5.29825	3.75911	0.600878	20	no	NA	5-7_V6	Month 2	m2	5-7_m2
5-7	month_2	17	604	228	7	23	0	3	2	5.29825	3.75911	0.600878	63	yes	np	5-7_V6	Month 2	m2	5-7_m2
5-7	month_2	17	604	228	8	10	4	0	0	5.29825	3.75911	0.600878	30	yes	fec	5-7_V6	Month 2	m2	5-7_m2
5-7	month_2	17	604	228	9	32	1	1	12	5.29825	3.75911	0.600878	88	yes	np	5-7_V6	Month 2	m2	5-7_m2
5-7	month_2	17	604	228	10	4	1	0	0	5.29825	3.75911	0.600878	10	no	NA	5-7_V6	Month 2	m2	5-7_m2
5-7	month_2	17	604	228	11	4	0	0	0	5.29825	3.75911	0.600878	10	no	NA	5-7_V6	Month 2	m2	5-7_m2
5-7	month_2	17	604	228	12	5	0	2	0	5.29825	3.75911	0.600878	13	no	NA	5-7_V6	Month 2	m2	5-7_m2
5-7	month_2	17	604	228	13	4	0	0	4	5.29825	3.75911	0.600878	12	no	NA	5-7_V6	Month 2	m2	5-7_m2
5-7	month_2	17	604	228	14	8	0	6	0	5.29825	3.75911	0.600878	20	no	NA	5-7_V6	Month 2	m2	5-7_m2
5-7	month_2	17	604	228	15	2	0	0	0	5.29825	3.75911	0.600878	4	no	NA	5-7_V6	Month 2	m2	5-7_m2
5-7	month_2	17	604	228	16	2	0	0	0	5.29825	3.75911	0.600878	4	no	NA	5-7_V6	Month 2	m2	5-7_m2
5-7	month_2	17	604	228	17	23	0	0	0	5.29825	3.75911	0.600878	48	yes	mix	5-7_V6	Month 2	m2	5-7_m2
5-7	month_4	10	681	228	1	5	1	0	0	5.97368	3.1102	0.610331	15	no	NA	5-7_V8	Month 4	m4	5-7_m4
5-7	month_4	10	681	228	2	44	1	2	14	5.97368	3.1102	0.610331	132	yes	np	5-7_V8	Month 4	m4	5-7_m4
5-7	month_4	10	681	228	3	53	0	31	2	5.97368	3.1102	0.610331	159	yes	sal	5-7_V8	Month 4	m4	5-7_m4
5-7	month_4	10	681	228	4	69	34	0	0	5.97368	3.1102	0.610331	207	yes	fec	5-7_V8	Month 4	m4	5-7_m4
5-7	month_4	10	681	228	5	13	0	5	0	5.97368	3.1102	0.610331	39	yes	sal	5-7_V8	Month 4	m4	5-7_m4
5-7	month_4	10	681	228	6	6	1	1	1	5.97368	3.1102	0.610331	18	no	NA	5-7_V8	Month 4	m4	5-7_m4
5-7	month_4	10	681	228	7	6	0	0	1	5.97368	3.1102	0.610331	18	no	NA	5-7_V8	Month 4	m4	5-7_m4
5-7	month_4	10	681	228	8	10	0	8	0	5.97368	3.1102	0.610331	30	yes	sal	5-7_V8	Month 4	m4	5-7_m4
5-7	month_4	10	681	228	9	5	0	5	0	5.97368	3.1102	0.610331	15	no	NA	5-7_V8	Month 4	m4	5-7_m4
5-7	month_4	10	681	228	10	17	0	0	0	5.97368	3.1102	0.610331	48	yes	mix	5-7_V8	Month 4	m4	5-7_m4
5-7	month_6	13	644	228	1	57	27	1	0	5.64912	2.93538	0.572973	168	yes	fec	5-7_V9	Month 6	m6	5-7_m6
5-7	month_6	13	644	228	2	16	6	0	0	5.64912	2.93538	0.572973	45	yes	fec	5-7_V9	Month 6	m6	5-7_m6
5-7	month_6	13	644	228	3	9	4	1	0	5.64912	2.93538	0.572973	25	no	NA	5-7_V9	Month 6	m6	5-7_m6
5-7	month_6	13	644	228	4	61	0	37	2	5.64912	2.93538	0.572973	174	yes	sal	5-7_V9	Month 6	m6	5-7_m6
5-7	month_6	13	644	228	5	23	0	0	12	5.64912	2.93538	0.572973	68	yes	np	5-7_V9	Month 6	m6	5-7_m6
5-7	month_6	13	644	228	6	24	0	0	1	5.64912	2.93538	0.572973	62	yes	mix	5-7_V9	Month 6	m6	5-7_m6
5-7	month_6	13	644	228	7	8	0	0	1	5.64912	2.93538	0.572973	22	no	NA	5-7_V9	Month 6	m6	5-7_m6
5-7	month_6	13	644	228	8	7	0	5	0	5.64912	2.93538	0.572973	20	no	NA	5-7_V9	Month 6	m6	5-7_m6
5-7	month_6	13	644	228	9	4	0	0	0	5.64912	2.93538	0.572973	8	no	NA	5-7_V9	Month 6	m6	5-7_m6
5-7	month_6	13	644	228	10	2	0	0	0	5.64912	2.93538	0.572973	4	no	NA	5-7_V9	Month 6	m6	5-7_m6
5-7	month_6	13	644	228	11	10	0	8	0	5.64912	2.93538	0.572973	27	yes	sal	5-7_V9	Month 6	m6	5-7_m6
5-7	month_6	13	644	228	12	4	0	0	0	5.64912	2.93538	0.572973	12	no	NA	5-7_V9	Month 6	m6	5-7_m6
5-7	month_6	13	644	228	13	3	0	0	2	5.64912	2.93538	0.572973	9	no	NA	5-7_V9	Month 6	m6	5-7_m6

## Sheet: F3&SF3_OTU_table
	121142010211	121142010221	121142010231	121142010251	121142010281	121142010291	121142010301	121142010311	121142010321	121142010341	121145010211	121145010221	121145010231	121145010251	121145010281	121145010291	121145010301	121145010311	121145010321	121145010341	121142010391	121142010401	121142010411	121142010431	121142010441	121142010461	121142010471	121142010491	121142010501	121142010511	121145010391	121145010401	121145010411	121145010431	121145010441	121145010461	121145010471	121145010491	121145010501	121145010511	121142010071	121142010081	121142010111	121142010121	121142010141	121142010151	121142010161	121142010171	121142010201
Streptococcus_1	48	42	13	12	49	339	644	169	60	387	9	0	14	3	3	209	28	12	2	200	10	8	25	25	74	25	11	42	11	45	43	227	81	90	416	253	28	4	228	226	18	262	27	596	323	1	63	136	12
Bifidobacterium_2	10	13	61	17230	165	46082	15	10803	8431	34520	35	8052	51544	31084	41581	28299	37374	46856	25509	39646	58	9	26850	29898	18205	15	28423	21467	12	13	57368	38779	24910	55611	58606	23	11666	44176	50438	19868	8106	49	27344	59261	1	45768	20	6	22
Moraxella_3	0	0	0	0	0	0	0	0	0	1	0	0	0	0	0	0	0	0	0	0	0	0	0	0	0	0	0	0	0	0	0	0	0	0	18	0	0	0	0	0	0	0	2	0	0	0	0	0	0
Staphylococcus_4	25662	6005	312	341	364	3025	25025	2051	1152	2395	183	11	61	13	5	12	46	10	81	60	3222	10681	60	2989	1187	540	1758	454	2248	219	14	2	10	965	210	515	2	59	6	2349	33	2993	56	16597	1622	193	868	65	3824
Corynebacterium_propinquum_5	0	1	0	0	0	0	0	0	0	0	0	0	0	2	0	0	0	1	1	0	0	0	0	3	0	0	0	2	0	0	0	2	0	1	9	2	1	2	6	0	0	0	0	1	0	0	0	0	0
Streptococcus_salivarius_subsp_thermophilus_6	140	6365	137	698	10414	2368	12332	649	153	1518	93	417	100	287	144	185	615	708	195	936	1064	5279	274	608	2350	394	53	308	12489	42	1387	169	165	1761	4225	168	11	92	100	2817	5015	46465	25664	11937	11955	5	1799	1559	6225
Dolosigranulum_7	0	0	0	4	0	0	0	0	0	0	0	0	0	0	0	0	0	0	0	3	0	0	0	1	0	0	0	0	0	0	0	4	1	1	2	4	3	0	5	0	0	0	0	0	0	0	0	0	0
Haemophilus_8	5	1	3	0	0	0	0	8	0	12	0	0	4	0	0	0	0	0	0	24	0	0	0	0	0	0	3	6	0	0	0	0	0	0	0	0	5	0	0	0	0	0	19	1	46	1	0	0	0
Escherichia_coli_9	18	17	316	8531	26063	92	9	10	23312	29603	26997	1382	10976	1489	147	5489	39	11	3027	8638	4148	2	21672	8	13993	11	10533	1397	87	50174	330	50	2503	39	5936	54355	32220	3489	1442	7597	6100	15	10156	97723	6	9	8	14	11369
Veillonella_10	508	886	46	12	1314	20	253	4673	21	32	112	1500	1257	4	10	127	79	380	51	543	159	19278	1	13	10	12292	2	2936	434	1	9	57	25	1137	62	6407	61	114	8	816	1512	10315	99	529	6905	1	3	191	1794
Moraxella_11	0	0	0	0	0	0	0	0	0	0	0	0	0	0	0	0	0	0	0	0	0	0	0	0	0	0	0	0	0	0	0	0	0	0	0	0	0	0	0	0	0	0	0	0	0	0	0	0	0
Corynebacterium_12	0	0	12	7	0	2	3	4	0	2	0	0	0	0	0	0	0	4	1	2	0	1	0	0	0	0	0	0	0	0	0	1	0	1	0	0	0	1	0	0	0	0	0	0	0	0	0	0	0
Klebsiella_13	12	8175	55756	6	1253	6	7	5067	8	13	9	30313	20	3	32	6253	6049	327	7	4	14137	5	14	0	4	18335	7	3	30060	443	24	4957	2521	1	5	786	3	139	3	839	3	5	3	9	1	1	3	5	1
Gemella_14	44	2	7	3	11	7	89	21	2	155	0	0	13	0	0	8	4	1	4	2	10	1	4	13	10	1	1	87	11	0	5	50	8	19	0	1	0	0	28	25	3	140	7	20	4	0	10	48	0
Veillonella_sp_DNF00869_15	31	0	0	0	0	0	0	6	0	134	0	0	0	0	0	0	0	0	0	0	0	26	0	0	0	0	0	18	0	0	0	0	0	0	0	26	0	0	1	0	0	0	0	0	0	0	8	0	79
Rothia_16	1	215	0	0	11	1	4	3	0	225	0	3	1	0	0	22	3	2	0	26	16	17	25	2	1	0	0	6	102	0	1	2	0	0	2	61	0	0	11	202	30	360	27	104	4	0	2	30	6
Enterococcus_faecium_17	19525	19249	68	37	1471	7	1141	5	18	4	530	966	1820	1	6109	1153	2879	1925	2353	0	1	2	339	0	141	0	1	0	4060	1	158	1246	4144	0	57	1	4468	0	10	446	288	1626	26	28	13312	6	5111	11	9058
Neisseria_18	20	0	0	0	0	0	0	5	0	11	0	1	0	0	2	0	0	0	0	0	1	0	0	0	0	0	0	178	2	0	0	0	0	0	0	0	0	0	0	11	0	0	0	0	0	0	0	0	0
Blautia_19	0	0	0	0	109	0	0	0	0	0	0	0	0	0	202	0	0	0	0	1	859	0	0	0	0	0	0	0	0	0	380	0	0	0	0	0	0	0	0	0	0	0	0	1	0	0	0	1	0
Streptococcus_20	1	594	4	3	984	5	786	73	3	756	0	1	1	0	3	1	7	17	3	222	8	74	86	5	0	2289	1	0	69	1	90	37	39	86	19	6	0	0	98	121	101	1738	130	4636	3147	0	39	159	45
Actinobacillus_porcinus_21	845	6	5	2	4	5	11	138	1	27	9	0	10	1	0	4	2	0	2	2310	11	0	0	5	0	68	2	5	3	1	0	0	0	0	0	125	407	0	0	94	0	22	0	1	9953	0	12	2	38
Prevotella_melaninogenica_22	2	1	1	8	7	5	10	7	7	2	0	1	0	0	0	1	0	1	1	1	0	0	0	3	0	0	0	0	2	0	0	0	4	0	0	0	0	0	0	0	0	0	0	0	0	0	0	0	0
Alloprevotella_23	0	0	0	0	0	0	0	0	0	0	0	0	0	0	0	0	0	0	0	0	0	0	0	0	1	0	0	0	0	0	0	0	0	0	0	0	0	0	0	0	0	0	0	0	0	0	0	0	0
Ruminococcus_gnavus_CC55_001C_24	1	2	0	3653	0	0	0	0	0	59	0	0	2320	1084	1	0	0	0	0	796	0	0	0	1	4424	0	6	1182	1	0	0	0	0	0	2	0	0	320	0	0	0	0	0	481	0	0	0	0	0
Bifidobacterium_bifidum_NCIMB_41171_25	0	0	0	1	1	699	1	0	0	195	0	88	2	0	288	1832	1	3187	330	1418	0	0	1	214	5184	0	777	0	0	0	1696	0	0	491	492	0	1136	1177	0	1956	0	0	14	3	0	0	0	0	1
Collinsella_26	0	0	1	18	0	0	0	0	0	0	0	0	0	1157	714	0	0	0	0	0	0	0	3320	0	0	0	1	3814	0	0	1680	0	2153	0	11	0	1	1024	1891	813	1	1	400	6	1	0	5898	6051	0
ratAN060301C_27	0	0	1	1892	1	18	0	1	1	4342	0	0	1	448	0	0	2	0	0	9118	329	0	0	0	1522	0	22	182	0	0	64	0	0	0	7	0	0	119	8	0	898	2	55	1076	0	3313	9539	2609	0
Bifidobacterium_dentium_Bd1_28	0	0	0	0	8197	0	0	2	1	137	0	9	18	5	0	3	1224	3026	8	36	7	0	32	0	13	0	2	0	0	0	1738	0	0	0	1	0	11	3	1	4	0	1	23	440	0	794	1	0	0
Streptococcus_pyogenes_29	0	0	0	0	0	0	0	0	0	15	0	0	0	0	0	0	5	0	0	46	0	0	0	0	0	0	0	0	0	0	0	0	0	0	0	0	0	0	0	0	0	3	0	0	0	17	0	0	0
Streptococcus_gallolyticus_subsp_macedonicus_30	0	0	0	0	0	0	0	0	0	746	23	0	0	0	121	0	0	0	0	0	3	0	0	0	1388	0	0	0	0	0	0	0	0	0	2511	0	0	0	1	0	0	7	0	0	0	0	1	0	0
Cupriavidus_31	0	0	0	0	0	0	0	0	0	0	0	0	0	0	0	0	0	0	0	0	0	0	0	0	0	0	0	0	0	0	0	0	0	0	0	0	0	0	0	0	0	0	0	0	0	0	0	0	0
Bacteroides_32	0	0	0	249	0	2	0	0	0	0	0	0	0	24	3	0	0	0	0	0	33	0	5388	0	800	0	0	0	0	0	22	0	442	0	0	0	0	0	0	0	2	0	5	0	0	867	1	1	0
Clostridium_sensu_stricto_1_33	3080	2034	9639	2	525	5	22357	1	2	2	4015	44	893	0	1	335	40	11	0	0	0	0	1	0	0	0	1	0	4979	5058	0	2	0	348	1	3049	0	1	0	22	0	31344	7	5	1	0	2	586	1
Pseudobutyrivibrio_34	0	0	0	0	0	0	0	0	0	0	2	0	0	0	2	0	0	0	0	0	2	0	0	0	0	0	0	0	0	0	4	0	0	0	0	0	0	0	0	0	0	0	0	0	0	0	0	0	0
Blautia_35	0	0	0	0	0	0	0	0	0	0	0	0	0	2343	4495	0	2	0	0	1	0	0	0	0	0	0	0	0	0	0	0	0	0	0	0	0	0	0	0	0	0	0	0	0	0	0	0	0	0
Clostridium_sensu_stricto_1_36	1	0	1	0	1718	0	0	2115	0	0	0	0	0	0	1	0	134	7	0	0	0	324	0	0	0	0	1	0	12305	0	0	0	0	0	0	299	102	0	8	1	0	2133	173	0	0	0	10	2268	0
Faecalibacterium_37	0	0	0	0	0	0	0	0	0	0	0	0	0	0	0	0	0	0	0	0	8	0	0	0	0	0	0	0	0	0	0	0	0	0	0	0	0	0	25	0	0	0	0	1	0	0	0	0	0
Lactobacillus_38	0	0	0	0	0	0	0	0	0	0	0	56	0	0	0	0	0	1	0	0	0	0	0	0	14	0	0	1448	0	0	0	0	0	0	2	0	0	24	0	0	0	0	0	0	0	0	0	0	0
Veillonella_39	0	0	0	0	0	0	0	0	0	0	0	0	0	0	0	0	0	0	0	0	0	0	0	0	0	0	0	0	0	0	0	0	0	0	0	0	0	0	0	0	3	7	1	13	1	70667	4	2	4
Akkermansia_40	0	0	0	0	0	0	0	0	0	0	0	0	0	0	0	0	0	0	0	0	0	0	0	0	0	0	0	0	0	0	0	0	0	0	0	0	0	0	0	0	0	0	5	0	0	0	0	0	0
Lactobacillus_41	0	0	0	0	3	0	0	0	0	0	0	0	41	0	649	98	15	29	0	48	5	0	0	0	0	0	0	3615	0	0	783	0	0	0	0	0	0	181	0	0	0	0	0	0	0	0	0	0	0
Lactobacillus_42	0	0	0	0	3	0	1	0	0	1	0	315	0	927	0	0	2589	2161	3	144	0	0	1	0	0	0	0	0	0	0	3061	4767	13	0	13	1	0	2179	9	0	0	0	0	0	0	0	0	0	0
Granulicatella_43	0	0	0	0	0	0	0	0	0	0	0	0	0	0	0	0	0	0	0	0	0	0	0	0	0	0	0	0	0	0	0	7	0	0	0	0	0	0	5	1	0	0	0	0	0	0	1	0	0
Fusicatenibacter_saccharivorans_44	0	0	0	0	4	0	0	0	0	0	0	0	0	0	1	0	0	0	0	0	0	0	0	0	0	0	0	0	0	0	0	0	0	0	0	0	0	0	0	0	0	0	0	0	0	0	0	0	0
Janthinobacterium_lividum_45	0	0	0	0	0	0	0	0	0	0	0	0	0	0	0	0	0	0	0	0	0	0	0	0	0	0	0	0	0	0	0	0	0	0	0	0	0	0	0	0	0	0	0	0	0	0	0	0	0
Corynebacterium_46	0	0	0	0	0	0	0	0	0	0	0	0	0	0	1	0	0	0	0	0	0	0	0	0	0	0	0	0	0	0	0	0	0	0	0	0	0	0	0	0	0	0	0	0	0	11	0	0	0
Neisseria_lactamica_47	0	0	0	0	0	0	0	0	0	0	0	0	0	0	0	0	0	0	0	0	0	0	0	0	0	0	0	0	0	0	0	0	0	0	0	0	0	0	0	0	0	0	0	0	0	0	0	0	0
Prevotella_48	0	0	0	0	0	0	0	0	0	0	0	0	0	0	0	0	0	0	0	0	0	0	0	0	0	0	0	0	0	0	0	0	0	0	0	0	0	0	0	0	0	0	278	0	0	0	198	0	0
Porphyromonas_49	0	0	0	0	0	0	0	0	0	0	0	0	0	0	0	0	0	0	0	0	0	0	0	0	0	0	0	0	0	0	0	0	0	0	0	0	0	0	0	0	0	0	0	0	0	0	0	0	0
Anaerostipes_50	0	0	0	0	0	0	0	0	0	0	0	0	1	0	1471	0	1	1	0	0	0	0	0	0	0	0	0	0	0	0	0	0	0	0	0	0	0	0	0	0	0	0	0	0	0	0	0	0	0
Veillonella_51	0	0	0	0	0	0	0	3	0	0	0	0	387	0	0	0	0	2	0	0	0	0	0	2	0	0	0	1	0	0	0	0	0	3	137	0	0	0	0	0	0	0	0	0	0	0	0	0	0
Prevotella_nanceiensis_52	0	3	1	0	0	0	6	4	0	0	0	0	0	1	0	0	0	0	0	0	0	0	0	0	0	0	0	0	1	0	10	13	12	4	0	0	0	0	0	0	0	0	0	0	0	0	0	0	0
Clostridium_butyricum_53	0	4522	1	0	0	0	0	0	0	0	0	186	0	0	0	0	0	0	0	0	0	0	0	0	0	0	0	0	0	0	0	18	0	0	0	0	0	0	0	16	2	91371	4	5	0	6	2	1	2
Fusobacterium_54	4	2	8	0	7	10	12	11	4	4	0	0	0	0	0	1	0	0	0	0	0	0	0	3	0	0	0	0	0	0	27	28	26	25	1	0	2	0	2	9	0	0	0	0	0	0	0	0	0
Clostridium_butyricum_55	0	21	0	0	0	0	0	0	0	0	0	1	0	0	0	0	0	0	3	0	0	0	0	0	0	0	0	0	0	0	0	0	0	0	0	0	0	0	0	0	0	557	0	0	0	0	0	0	1
Lachnospiraceae_56	0	0	0	0	0	0	0	0	0	0	1	0	0	0	0	0	0	0	0	0	17288	0	2	0	0	0	0	2	1	1	9695	0	0	0	2	1	0	0	0	0	0	0	0	1	0	0	0	0	0
Porphyromonas_57	0	0	1	1	1	2	1	1	2	1	0	0	0	0	0	0	0	0	0	0	0	0	0	0	0	0	0	0	0	0	0	0	0	0	0	0	0	0	0	0	0	0	0	0	0	0	0	0	0
Actinomyces_58	0	0	0	0	0	0	3	1	0	0	0	13	4	1	1	10	0	0	0	0	17	0	0	0	0	0	0	0	0	0	4	9	3	13	0	118	0	5	7	17	2	6	0	0	0	0	0	0	0
Peptostreptococcaceae_59	88	0	0	0	302	0	79	0	764	0	0	365	0	0	0	13	6	0	337	0	0	498	0	0	0	0	0	0	12	0	17	361	402	0	0	455	0	0	7	218	0	0	26	0	156	0	17	1	0
Bacteroides_60	0	0	0	42	0	1	0	0	0	0	0	0	0	180	0	0	0	0	0	966	5	0	0	0	4	0	1	0	0	0	6	0	1	0	0	0	5174	38	0	0	2	0	0	0	0	0	0	4	0
Schlegelella_61	0	0	0	0	0	0	0	0	0	0	0	0	0	0	0	0	0	0	0	0	0	0	0	0	0	0	0	0	0	0	0	0	0	0	0	0	0	0	0	0	0	0	0	0	0	0	0	0	0
Moraxella_lacunata_62	0	0	0	0	0	0	0	0	0	0	0	0	0	0	0	0	0	0	0	0	0	0	0	0	0	0	0	0	0	0	0	0	0	0	0	0	0	0	0	0	0	0	0	0	0	0	0	0	0
Lactobacillales_63	1	1	3	0	0	5	0	2	1	1	0	0	0	0	0	3	2	1	2	4	2	0	0	0	1	0	0	0	0	0	4	13	15	4	0	0	0	0	18	16	0	3	0	0	0	0	0	1	0
Gardnerella_vaginalis_0288E_64	43	0	0	0	0	0	0	0	0	0	0	0	0	0	0	0	0	0	0	0	0	0	0	0	0	0	0	0	0	0	0	0	0	0	0	0	3	0	0	0	0	1	0	0	0	0	0	0	0
Lactobacillus_65	0	0	0	0	0	2	0	0	0	0	0	0	0	0	0	0	0	0	0	0	0	0	0	0	0	0	5	0	0	0	0	0	0	0	0	0	0	0	0	0	0	0	0	0	0	0	1	0	0
Veillonella_66	15	8	3	2	5	8	2	1131	6	1	0	2	11	0	3	2	3	81	2	12	0	50	0	0	0	16	0	55	1	0	0	0	0	5	20	0	0	0	0	0	0	5	0	118	0	0	0	176	14
Neisseriaceae_67	0	0	0	0	0	0	0	0	0	0	0	0	0	0	0	0	0	0	0	0	0	0	0	0	0	0	0	0	0	0	0	0	0	0	0	0	0	0	0	0	0	0	0	0	0	0	0	0	0
Bifidobacterium_animalis_68	0	0	0	0	36	0	0	1	0	30	0	675	0	0	0	0	2	8	0	16	0	0	8	0	19	0	0	0	0	0	38	0	1	0	3	0	1	1	0	9553	0	0	10	145	0	0	0	0	0
Leptotrichia_69	0	0	0	0	0	0	0	0	0	0	0	0	0	0	0	0	0	0	0	0	0	0	0	0	0	0	0	0	0	0	0	0	0	0	0	0	0	0	0	0	0	0	0	0	0	0	0	0	0
boneC3G7_70	0	0	0	0	0	0	0	1	0	0	0	0	0	0	0	0	0	0	0	0	0	0	0	0	0	2	0	0	0	0	0	0	0	0	0	0	0	0	0	0	0	0	0	0	0	0	0	0	0
Subdoligranulum_71	0	0	0	0	0	0	0	0	0	0	0	0	0	0	6	0	0	0	0	0	11741	0	0	1	1	0	0	0	0	1	0	0	0	0	0	0	0	0	0	0	0	0	0	0	0	0	0	0	0
Prevotella_nanceiensis_72	0	0	0	0	0	0	0	0	0	0	0	0	0	0	0	0	0	0	0	0	0	0	0	0	0	0	0	0	0	0	0	0	0	0	0	0	0	0	0	0	0	0	0	0	0	0	0	0	0
Lactobacillus_73	0	0	0	0	0	0	0	0	0	0	0	0	0	0	0	0	0	0	0	0	0	0	0	0	0	0	0	0	0	0	0	0	0	0	0	0	0	0	0	0	0	0	0	0	0	0	0	0	0
Bacteroides_74	0	0	2	608	0	0	2	0	9673	0	0	0	0	64	10	0	0	0	19	0	16	0	94	0	44	0	0	39	0	0	10	0	1	0	0	0	0	28	0	0	4	0	0	3	0	0	0	16	0
Peptostreptococcaceae_75	0	0	0	0	182	0	0	0	0	0	0	0	0	0	0	0	0	0	0	0	0	0	0	0	0	0	0	0	0	0	0	0	0	0	0	0	0	0	0	0	0	0	0	0	0	0	0	0	0
Streptococcus_anginosus_subsp_whileyi_76	1	3	0	0	11	2	1	417	2	2	2	0	0	2	1	0	1	0	1	0	0	1	0	0	0	3	2	0	3	0	4	9	6	8	0	1252	1	0	0	1	0	0	0	2	0	34	0	0	0
Clostridium_paraputrificum_77	0	0	0	0	1901	0	1	0	2299	0	1094	14	0	1	0	0	1	0	36	0	1	1392	0	0	2	0	0	0	434	0	0	2	1	0	0	2924	0	0	0	3	0	0	0	0	0	0	0	0	0
Erysipelotrichaceae_78	0	0	0	0	0	0	0	0	0	0	0	0	0	0	0	0	0	0	0	0	0	0	0	0	0	0	0	0	0	0	0	0	0	0	0	0	1	0	0	679	0	0	0	0	0	0	0	0	0
Pelomonas_79	0	0	0	0	0	0	0	0	0	0	0	0	0	0	0	0	0	0	0	0	0	0	0	0	0	0	0	0	0	0	0	0	0	0	0	0	0	0	0	0	0	0	0	0	0	0	0	0	0
Leptotrichia_80	0	0	0	0	0	0	0	0	0	0	0	0	0	0	0	0	0	0	0	0	0	0	0	0	0	0	0	0	0	0	0	0	0	0	0	0	0	0	0	0	0	0	0	0	0	0	0	0	0
Actinomyces_sp_oral_clone_DR002_81	0	0	0	0	0	0	0	0	1	0	0	0	0	0	0	2	0	0	0	0	0	0	0	0	0	0	0	2	0	0	0	5	0	0	0	0	0	0	6	8	0	0	0	0	0	0	0	0	0
Parabacteroides_distasonis_82	0	0	0	95	0	5	0	0	0	0	0	0	0	53	0	0	0	0	0	0	1	0	0	0	222	0	48	34	0	0	4	0	0	0	8	0	0	6	0	0	9	0	1	8	0	0	0	38	0
Clostridium_sensu_stricto_1_83	0	0	0	0	0	0	0	0	0	0	0	0	0	0	0	0	0	0	0	0	0	0	0	0	0	0	0	0	0	0	0	0	0	0	0	0	0	0	0	0	0	0	0	0	0	0	0	0	0
Bacteroides_84	0	1	0	4223	0	0	0	0	0	0	0	0	0	10	0	0	0	0	0	0	0	0	155	0	0	0	0	0	0	0	0	0	56	0	0	0	0	0	0	0	0	0	0	0	0	0	0	13	0
Dorea_85	0	0	0	0	0	0	0	0	0	0	0	0	0	0	0	0	0	0	0	0	196	0	0	0	0	0	0	0	0	0	396	0	0	0	0	0	0	0	0	0	0	0	0	0	0	0	0	0	0
Dorea_86	0	0	0	0	0	0	0	0	0	0	0	0	0	0	0	0	0	0	0	0	0	0	0	0	0	0	0	0	0	0	0	0	0	0	0	0	0	0	0	0	0	0	0	0	0	0	0	0	0
Akkermansia_87	0	0	0	0	0	0	0	0	0	0	0	0	0	0	0	0	0	0	0	0	0	0	0	0	0	0	0	0	0	0	0	0	0	0	0	0	0	0	0	0	1	1	0	0	0	0	0	31491	0
Eubacterium_hallii_DSM_3353_88	0	0	0	0	0	0	0	0	0	0	0	0	0	0	0	0	0	0	0	0	0	0	0	0	0	0	0	0	0	0	0	0	0	0	0	0	0	0	0	0	0	0	0	0	0	0	0	0	0
Atopobium_89	0	0	0	0	0	0	0	0	0	0	1	1	0	0	0	0	0	0	0	0	2	0	0	0	0	0	0	0	0	0	0	1	0	0	0	0	0	0	1	4	0	0	0	0	0	0	0	0	0
Prevotella_90	0	0	0	1	0	0	0	0	0	0	0	0	0	0	0	0	0	0	0	0	0	0	0	0	0	0	0	0	0	0	0	0	0	0	0	0	0	0	0	0	0	0	0	0	0	0	0	0	0
Lactobacillus_fermentum_91	0	0	0	1	0	0	0	7237	2	0	0	0	0	0	0	346	0	0	9	0	0	0	0	0	0	0	0	0	0	0	0	0	0	0	0	0	0	0	0	0	0	12	0	0	0	0	0	0	0
Johnsonella_92	0	0	0	0	0	0	0	0	0	0	0	0	0	0	0	0	0	0	0	0	0	0	0	0	0	0	0	0	0	0	0	0	0	0	0	0	0	0	0	0	0	0	0	0	0	0	0	0	0
Leptotrichiaceae_93	0	0	0	0	0	0	0	0	0	0	0	0	0	0	0	0	0	0	0	0	0	0	0	0	0	0	0	0	0	0	0	0	0	0	0	0	0	0	0	0	0	0	0	0	0	0	0	0	0
Prevotella_sp_oral_clone_ID019_94	0	0	0	0	0	0	0	0	0	0	0	0	0	0	0	0	0	0	0	0	0	0	0	0	0	0	0	0	0	0	0	0	0	0	0	0	0	0	0	0	0	0	0	0	0	0	0	0	0
Proteus_mirabilis_95	0	0	0	0	0	0	0	0	0	0	0	0	0	0	0	0	0	0	0	0	0	0	0	0	0	0	0	0	0	0	0	0	0	0	0	0	0	0	0	0	0	0	0	0	0	0	0	0	0
Lactococcus_lactis_96	0	0	0	0	1	0	0	0	0	0	0	9	0	0	0	0	0	2	0	0	0	0	0	0	0	0	0	0	0	0	7	0	0	0	0	0	0	0	0	4	0	63	129	0	0	0	0	106	0
Bergeyella_97	0	0	0	0	0	0	0	0	0	0	0	0	0	0	0	0	0	0	0	0	0	0	0	0	0	0	0	0	0	0	0	0	0	0	0	0	0	0	0	0	0	0	0	0	0	0	0	0	0
Lachnospiraceae_98	0	0	0	0	0	0	0	0	0	0	0	0	0	0	0	0	0	0	0	0	0	0	0	0	0	0	0	0	0	0	0	0	0	0	0	0	0	0	0	0	0	0	0	0	0	0	0	0	0
Streptococcus_pyogenes_M1_476_99	0	0	0	0	0	0	0	0	0	0	0	0	0	0	0	0	0	0	0	0	0	0	0	0	0	0	0	0	0	0	0	0	0	0	0	0	0	0	0	0	0	0	0	0	0	0	0	0	0
Actinomyces_100	7	1	0	0	0	0	0	0	0	0	0	0	0	0	0	0	0	9	0	0	0	0	0	0	0	0	0	0	0	0	0	0	4	0	0	0	0	38	0	0	0	0	0	0	0	0	0	0	0
Erysipelotrichaceae_101	0	0	0	0	0	0	0	0	0	0	0	0	0	0	0	0	0	0	0	0	0	0	0	0	4	63	0	0	0	0	0	0	0	0	0	1128	0	1	0	0	0	0	0	0	0	0	0	0	0
Erysipelotrichaceae_102	0	0	0	0	0	0	0	0	0	0	0	0	0	0	0	0	0	0	0	0	0	0	0	0	0	0	0	0	0	0	0	0	0	0	0	0	0	0	0	0	0	0	0	0	0	0	0	0	0
Megasphaera_103	0	0	0	0	117	0	0	0	0	1	0	3485	0	0	1	0	1	214	0	0	0	0	0	0	0	0	0	0	0	0	0	0	0	0	0	0	0	0	0	0	0	0	0	0	0	0	0	0	0
Lactobacillus_104	0	0	0	0	0	0	0	0	0	0	0	0	0	0	0	0	0	0	0	0	0	0	0	0	0	0	0	0	0	0	0	0	0	0	0	0	0	0	0	0	0	0	0	0	0	0	0	0	0
Blautia_105	0	0	0	0	0	0	0	0	0	0	0	0	0	0	2	0	0	0	0	0	37	0	0	0	0	0	0	0	0	0	0	0	0	0	0	0	0	0	0	0	0	0	0	0	0	0	0	0	0
Atopobium_106	0	0	0	0	0	0	0	0	0	0	0	0	0	0	0	0	0	0	0	0	0	0	0	0	0	6	0	0	0	0	0	0	0	0	0	0	0	0	0	0	0	0	0	0	0	0	0	0	0
Leptotrichia_107	0	0	3	1	6	1	3	4	4	0	0	2	0	0	0	0	2	1	1	0	1	0	0	1	0	0	0	0	0	0	0	1	3	0	0	0	0	0	0	0	0	0	0	0	0	0	0	0	1
Bergeyella_108	0	0	0	0	0	0	0	0	0	0	0	0	0	0	0	0	0	0	0	0	0	0	0	0	0	0	0	0	0	0	0	0	0	0	0	0	0	0	0	0	0	0	0	0	0	0	0	0	0
Acinetobacter_109	0	0	0	0	0	0	0	1	0	0	0	0	0	0	0	0	0	0	0	0	0	0	0	0	0	0	0	0	0	0	0	0	0	0	18	0	0	0	0	0	0	1	0	0	0	0	0	0	0
Collinsella_110	0	0	0	0	0	0	0	0	0	0	0	0	0	0	0	0	0	0	0	0	0	0	0	0	0	0	0	0	0	0	0	0	0	0	0	0	0	0	0	0	0	0	0	0	0	0	0	0	0
Corynebacterium_111	0	0	0	0	0	0	0	0	0	0	0	0	0	0	1	0	0	0	0	0	0	0	0	0	0	0	0	0	0	0	0	0	0	0	0	0	0	0	0	0	0	0	0	0	0	0	0	0	0
Ruminococcus_bromii_L2_63_112	0	0	0	0	0	0	0	0	0	0	0	0	0	0	0	0	0	0	0	0	0	0	0	0	0	0	0	0	0	0	0	0	0	0	0	0	0	0	0	0	0	0	0	0	0	0	0	0	0
Fusobacterium_113	0	0	0	0	0	0	0	0	0	0	0	0	0	0	0	0	0	0	0	0	0	0	0	0	0	0	0	0	0	0	0	0	0	0	0	0	0	0	0	0	0	0	0	0	0	0	0	0	0
Chloroplast_114	0	0	0	0	0	0	0	0	0	0	0	0	0	0	0	0	0	0	0	0	0	0	0	0	0	0	0	0	0	0	0	0	0	0	0	0	0	0	0	0	0	0	0	0	0	0	0	0	0
Lachnoanaerobaculum_115	0	0	0	0	2	0	0	0	0	1	0	0	0	0	0	0	0	0	0	0	1	1	0	0	0	0	0	0	0	0	4	3	2	1	0	0	1	0	0	1	0	0	0	0	0	0	0	0	0
Prevotella_salivae_DSM_15606_116	0	0	0	0	0	0	0	0	0	0	0	0	0	0	0	0	0	0	0	0	0	0	0	0	1	0	0	0	1	0	0	0	0	0	0	0	0	0	0	0	0	0	0	0	0	0	0	0	0
Peptostreptococcaceae_117	0	0	0	0	0	0	0	0	0	0	0	0	0	0	0	0	0	0	0	0	0	0	42	0	0	0	0	0	0	0	0	0	1	0	0	0	0	0	0	323	0	0	0	0	0	0	0	0	0
Comamonadaceae_118	1	0	0	0	0	0	0	0	0	0	0	0	0	0	0	0	0	0	0	0	0	0	0	0	0	0	0	0	0	0	0	0	0	0	0	0	0	0	0	0	0	0	0	0	0	0	0	0	0
Moryella_119	0	0	0	0	0	0	0	0	0	0	0	0	0	0	467	0	0	0	0	0	0	0	0	0	0	0	0	0	0	0	0	2	0	0	0	0	0	2061	1	0	0	0	0	0	0	0	0	0	0
Subdoligranulum_120	0	0	0	0	0	0	0	0	0	0	0	0	0	0	0	0	0	0	0	0	216	0	0	0	0	0	0	0	0	0	0	0	0	0	0	0	0	0	0	0	0	0	0	0	0	0	0	0	0
Fusobacterium_121	0	0	0	0	0	0	0	0	0	0	0	0	0	0	0	0	0	0	0	0	0	0	0	0	0	0	0	0	0	0	0	0	0	0	0	0	0	0	0	0	0	0	0	0	0	0	0	0	0
Leptotrichia_122	0	0	0	0	0	0	0	0	0	0	0	0	0	0	0	0	0	0	0	0	0	0	0	0	0	0	0	0	0	0	0	0	0	0	0	0	0	0	0	0	0	0	0	0	0	0	0	0	0
Campylobacter_123	0	0	0	0	0	0	0	0	0	0	1	0	1	0	0	0	0	0	0	0	0	0	0	0	0	0	0	0	0	0	0	0	0	0	0	0	0	0	0	0	0	0	0	0	0	0	0	0	0
Tepidimonas_124	0	0	0	0	0	0	0	0	0	0	0	0	0	0	0	0	0	0	0	0	0	0	0	0	0	0	0	0	0	0	0	0	0	0	0	0	0	0	0	0	0	0	0	0	0	0	0	0	0
Bacteroides_125	0	0	0	443	0	3	0	0	0	0	0	0	0	385	0	0	0	0	0	0	0	0	0	0	0	0	0	0	0	0	0	0	0	0	0	0	0	0	0	0	0	1	5	0	0	0	0	824	0
Rothia_126	0	7	0	0	0	0	0	0	0	0	0	0	0	0	0	0	0	0	0	0	0	0	0	0	0	0	0	0	0	0	1	0	0	0	0	0	0	0	0	3	2	18	2	0	0	0	0	0	4
Scardovia_wiggsiae_F0424_127	0	0	0	0	0	0	0	0	0	0	11	0	1	0	0	0	0	0	0	0	0	0	0	0	0	0	0	0	0	0	0	0	0	0	0	0	0	2	0	0	0	0	0	0	0	0	0	0	0
Lachnoanaerobaculum_128	1	0	0	0	0	0	0	0	0	0	0	0	0	0	0	0	0	0	0	0	0	0	0	0	0	0	0	0	0	0	0	0	0	0	0	0	0	0	0	0	0	0	0	0	0	0	0	0	0
Megamonas_129	0	0	0	0	0	0	0	0	0	0	0	0	0	0	0	0	0	0	0	0	0	0	0	0	0	0	0	0	0	0	0	0	0	0	0	0	0	0	0	0	0	0	0	0	0	0	0	0	0
Veillonella_130	5	0	36	0	3	0	0	2	3	0	0	7	4	0	0	26	10	1	13	0	0	6	1	0	0	2767	0	0	0	1	0	0	0	0	0	0	0	0	0	0	0	100	0	0	16	0	0	13	1
Moraxella_131	0	0	0	0	0	0	0	0	0	0	0	0	0	0	0	0	0	0	0	0	0	0	0	0	0	0	0	0	0	0	0	0	0	0	0	0	0	0	0	0	0	0	0	0	0	0	0	0	0
Blautia_132	0	0	0	0	0	0	0	0	0	0	0	0	0	0	0	0	0	0	0	0	0	0	0	0	0	0	0	0	0	0	0	0	0	0	0	0	0	0	0	0	0	0	0	0	0	0	0	0	0
Megasphaera_133	0	0	0	0	0	0	0	0	0	0	0	0	0	0	0	0	0	0	0	0	0	0	0	0	0	0	0	0	0	0	0	0	0	0	0	0	0	0	0	0	0	0	0	0	0	0	0	0	0
Haemophilus_134	38	0	0	0	0	0	0	7	0	0	0	0	0	0	0	0	0	0	1	103	4	0	0	0	0	4	1	0	0	0	0	0	0	0	0	7	23	0	0	4	0	4	0	0	1710	1	4	0	11
Ralstonia_135	0	0	0	0	0	0	0	0	0	0	0	0	0	0	0	0	0	0	0	0	0	0	0	0	0	0	0	0	0	0	0	0	0	0	0	0	0	0	1	0	0	3	0	0	0	0	0	0	0
Roseburia_136	0	0	0	0	0	0	0	0	0	0	0	0	0	0	0	0	0	0	0	0	0	0	0	0	0	0	0	0	0	0	0	0	0	0	0	0	0	0	0	0	0	0	0	0	0	0	0	0	0
Micrococcus_luteus_137	0	0	0	0	0	0	0	0	0	0	0	0	0	0	0	0	0	0	0	0	0	0	0	0	0	0	0	0	0	0	0	0	0	0	0	0	0	0	0	0	0	0	0	0	0	0	0	0	0
Enhydrobacter_138	0	0	0	0	0	0	0	0	0	0	0	0	0	0	0	0	0	0	0	0	0	0	0	0	0	0	0	0	0	0	0	0	0	0	0	0	0	0	0	0	0	0	0	0	0	0	0	0	0
Blautia_139	0	0	0	0	0	0	0	0	0	0	0	0	0	0	0	0	0	0	0	0	0	0	0	0	0	0	0	0	0	0	0	0	0	0	0	0	0	0	0	0	0	0	0	0	0	0	0	0	0
Fusobacterium_140	0	0	0	0	0	0	0	0	0	0	0	0	0	0	0	0	0	0	0	0	0	0	0	0	0	0	0	0	0	0	0	0	0	0	0	0	0	0	0	0	0	0	0	0	0	0	0	0	0
Gallibacterium_salpingitidis_141	86	1	0	0	0	3	1	16	0	2	1	0	1	1	0	0	0	0	1	228	1	0	0	0	0	7	0	2	0	0	0	0	0	0	0	18	40	0	0	7	0	5	0	0	2292	0	3	0	13
Anaerostipes_142	0	0	0	0	0	0	0	0	0	0	0	0	0	0	0	0	0	0	0	0	0	0	0	0	0	0	0	0	0	0	0	0	0	0	0	0	0	0	0	0	0	0	0	0	0	0	0	0	0
Acinetobacter_143	0	0	0	0	0	0	0	0	0	0	0	0	0	0	0	0	0	0	0	0	0	0	0	0	0	0	0	0	0	0	0	0	0	0	0	0	0	0	0	0	0	0	0	0	0	0	0	0	0
Lachnospiraceae_144	0	0	0	0	0	0	0	0	0	0	0	0	0	0	299	0	0	0	0	0	0	0	0	0	0	0	0	0	0	0	0	0	0	0	0	0	0	0	0	0	0	0	0	0	0	0	0	0	0
Collinsella_tanakaei_145	0	0	0	0	0	3	0	0	0	0	0	0	0	0	0	0	0	0	0	0	1444	0	0	0	0	0	0	0	0	0	162	0	0	0	0	0	0	0	0	0	0	0	0	0	0	0	0	0	0
Acinetobacter_calcoaceticus_146	0	0	0	0	0	0	0	0	0	0	0	0	0	0	0	0	0	0	0	0	0	0	0	0	0	0	0	0	0	0	0	0	0	0	0	0	0	0	0	0	0	0	0	0	0	0	0	0	0
Dolosigranulum_pigrum_ATCC_51524_147	0	0	0	0	0	0	0	0	0	0	0	0	0	0	0	0	0	0	0	0	0	0	0	0	0	0	0	0	0	0	0	0	0	0	0	0	0	0	0	0	0	0	0	0	0	0	0	0	0
Peptoniphilus_sp_S7MS8_148	6	0	0	0	0	0	0	0	0	0	0	48	0	352	6	0	0	46	0	0	0	0	0	0	0	0	0	0	0	0	0	0	0	4	0	0	0	0	2	1	0	0	0	1	0	0	0	0	0
Erysipelotrichaceae_149	0	0	0	0	0	0	0	0	0	0	0	0	0	0	0	0	0	0	0	0	0	0	0	0	0	0	0	0	0	0	0	0	0	0	0	0	0	0	0	0	0	0	0	0	0	0	0	0	0
Clostridium_sensu_stricto_1_150	0	0	0	0	0	0	0	0	0	0	16646	1	1	0	1	0	0	1	0	0	0	0	0	0	0	0	0	0	0	0	0	0	0	0	0	0	0	0	0	0	0	0	0	0	0	0	0	0	0
Halomonas_151	0	0	0	0	0	0	0	0	0	0	0	0	0	0	0	0	0	0	0	0	0	0	0	0	0	0	0	0	0	0	0	0	0	0	0	0	0	0	0	0	0	0	0	0	0	0	0	0	0
Anaerococcus_152	0	0	0	0	0	0	0	0	0	0	0	0	0	110	1	0	0	21	0	0	0	0	0	0	0	0	0	0	0	0	0	0	0	0	0	0	0	5	2	0	0	1	0	0	0	0	0	0	0
Moraxella_153	0	0	0	0	0	0	0	0	0	0	0	0	0	0	0	0	0	0	0	0	0	0	0	0	0	0	0	0	0	0	0	0	0	0	0	0	0	0	0	0	0	0	0	0	0	0	0	0	0
Lachnospira_154	0	0	0	0	0	0	0	0	0	0	0	0	0	0	0	0	0	0	0	0	0	0	0	0	0	0	0	0	0	0	0	0	0	0	0	0	0	0	0	0	0	0	0	0	0	0	0	0	0
Coprococcus_155	0	0	0	0	0	0	0	0	0	0	0	0	0	0	0	0	0	0	0	0	0	0	0	0	0	0	0	0	0	0	0	0	0	0	0	0	0	0	0	0	0	0	0	0	0	0	0	0	0
Veillonella_156	0	0	0	0	0	0	0	0	0	0	0	0	0	0	0	0	0	0	0	0	0	0	0	0	0	0	0	6	0	0	0	0	0	0	0	1	0	0	0	0	0	0	0	0	0	0	0	0	1
Eubacterium_desmolans_157	0	0	0	0	0	0	0	0	0	0	0	0	0	0	0	0	0	0	0	0	0	0	0	0	0	0	0	0	0	0	0	0	0	0	0	0	0	0	0	0	0	0	0	0	0	0	0	0	0
Pseudomonas_158	0	0	0	0	0	0	0	0	0	0	0	0	0	0	0	0	0	0	0	0	0	0	0	0	0	0	0	0	0	0	0	0	0	0	0	0	0	0	0	0	0	0	0	0	0	0	0	0	0
Sphingomonas_159	0	0	0	0	0	0	0	0	0	0	0	0	0	0	0	0	0	0	0	0	0	0	0	0	0	0	0	0	0	0	0	0	0	0	0	0	0	0	0	0	0	0	0	0	0	0	0	0	0
Ruminococcaceae_160	0	0	0	0	0	0	0	0	0	0	0	0	0	0	0	0	0	0	1	0	0	0	0	0	0	0	0	0	0	0	0	0	0	0	0	0	0	0	0	0	0	0	0	0	0	0	0	0	0
Lachnospiraceae_161	0	0	0	2	0	0	0	0	0	0	0	0	0	0	0	0	0	0	0	0	0	0	0	0	0	0	0	0	0	0	0	0	0	0	0	0	0	0	0	0	0	0	0	0	0	0	0	0	0
Corynebacterium_162	0	0	0	0	0	0	0	0	0	0	0	0	0	0	0	0	0	0	0	0	0	0	0	0	0	0	0	0	0	0	0	0	0	0	0	0	0	0	0	0	0	0	0	0	0	0	0	0	0
Kocuria_163	0	0	0	0	0	0	0	0	0	0	0	0	0	0	0	0	0	0	0	0	0	0	0	0	0	0	0	0	0	0	0	0	0	0	0	0	0	0	0	0	0	0	0	0	0	0	0	0	0
Lachnospiraceae_164	0	0	0	2	0	0	0	0	0	0	0	0	0	112	0	0	0	0	0	0	6	0	0	0	0	0	0	0	0	0	5	0	0	0	0	0	0	0	0	0	0	0	0	0	0	0	0	0	0
Parabacteroides_165	0	0	0	1	0	3	0	0	1708	0	0	0	0	172	0	0	0	0	2122	0	0	0	0	0	0	0	0	0	0	0	0	0	0	0	0	0	0	0	0	0	4	0	0	0	0	0	0	93	0
Clostridium_nexile_166	0	0	0	0	0	0	0	0	0	0	0	0	0	0	0	0	0	0	0	0	0	0	0	0	0	0	0	0	0	0	0	0	0	0	0	0	0	0	0	0	0	0	0	0	0	0	0	0	0
Finegoldia_167	2	0	0	0	126	0	0	0	0	0	0	0	0	2	0	0	0	0	0	0	1	2	0	0	0	0	0	0	0	0	0	0	0	0	0	0	0	0	0	0	0	9	0	0	0	0	0	0	0
Streptococcus_168	0	25	2	0	58	2	49	2	1	54	0	3	0	0	0	0	4	3	0	7	0	7	1	0	0	25	0	0	8	0	6	1	1	4	0	0	0	0	0	2	9	191	10	287	323	0	3	11	4
Dialister_169	0	0	0	0	0	0	0	0	0	0	0	0	0	0	0	0	0	0	0	0	0	0	0	0	0	0	0	0	0	0	0	0	0	0	0	0	0	0	0	0	0	0	0	0	0	0	0	0	0
Lachnospira_170	0	0	0	0	0	0	0	0	0	0	0	0	0	0	0	0	0	0	0	0	0	0	0	0	0	0	0	0	0	0	0	0	0	0	0	0	0	0	0	0	0	0	0	0	0	0	0	0	0
Sarcina_171	0	0	0	0	0	0	0	0	0	0	0	0	0	0	0	0	0	0	0	0	0	0	0	0	0	0	0	0	0	0	0	0	0	0	0	0	0	0	0	0	0	0	0	0	0	0	0	0	0
Streptococcus_172	0	0	0	0	2	0	8	1	3	1	0	0	0	0	0	1	0	0	0	2	0	0	0	0	0	0	0	0	0	0	0	0	0	1	7	0	0	0	0	1	1	1	1	6	0	0	0	0	0
Aquabacterium_173	0	0	0	0	0	0	0	0	0	0	0	0	0	0	0	0	0	0	0	0	0	0	0	0	0	0	0	0	0	0	0	0	0	0	0	0	0	0	0	0	0	0	0	0	0	0	0	0	0
Atopobium_174	0	0	0	0	0	0	0	0	0	0	0	0	0	0	0	0	0	0	0	0	0	0	0	0	0	0	0	0	0	0	0	0	0	0	0	0	0	0	0	0	0	0	0	0	0	0	0	0	0
Lactobacillus_reuteri_175	0	0	0	0	0	0	0	0	0	0	0	12	0	0	215	0	0	0	0	0	0	0	0	0	0	0	0	501	0	0	0	0	0	0	1	0	0	233	0	0	0	0	0	0	0	0	0	0	0
Lachnospiraceae_176	0	0	0	0	0	0	0	0	0	0	0	0	0	0	0	0	0	0	0	0	0	0	0	0	0	0	0	0	0	0	0	0	0	0	0	0	0	0	0	0	0	0	0	0	0	0	0	0	0
Faecalibacterium_177	0	0	0	0	0	0	0	0	0	0	0	0	0	0	0	0	0	0	0	0	0	0	0	0	0	0	0	0	0	0	0	0	0	0	0	0	0	0	0	0	0	0	0	0	0	0	0	0	0
Actinomyces_sp_2002_2301122_178	0	0	0	0	0	0	0	0	0	0	0	0	0	29	0	0	0	0	498	3	0	0	53	0	0	0	0	0	0	0	0	0	0	0	0	0	0	1111	0	0	0	0	0	1	0	0	0	0	0
Helcococcus_179	0	0	0	0	0	0	0	0	0	0	0	0	0	0	0	0	0	0	0	0	0	0	0	0	0	0	0	0	0	0	0	0	0	0	0	0	0	0	0	0	0	0	0	0	0	0	0	0	0
Blautia_180	0	0	0	0	0	0	0	0	0	0	0	0	0	0	0	0	0	0	0	0	0	0	0	0	0	0	0	0	0	0	0	0	0	0	0	0	0	0	0	0	0	0	0	0	0	0	0	0	0
Caulobacteraceae_181	0	0	2	0	0	0	0	0	0	0	0	0	0	0	0	0	0	0	0	0	0	0	0	0	0	0	0	0	0	0	0	0	0	0	0	0	0	0	0	0	0	0	0	0	0	0	0	0	0
Dorea_182	0	0	0	0	0	0	0	0	0	0	0	0	0	0	65	0	0	0	0	0	0	0	0	0	0	0	0	0	0	0	0	0	0	0	0	0	0	0	0	0	0	0	0	0	0	0	0	0	0
Ruminococcaceae_183	0	0	0	0	0	0	0	0	0	0	0	0	0	0	0	0	0	0	0	0	0	0	0	0	0	0	0	0	0	0	0	0	0	0	0	0	0	0	0	0	0	0	0	0	0	0	0	0	0
Methanobrevibacter_184	0	0	0	0	0	0	0	0	0	0	0	0	0	0	0	0	0	0	0	0	0	0	0	0	0	0	0	0	0	0	0	0	0	0	0	0	0	0	0	0	0	0	0	0	0	0	0	0	0
Peptostreptococcus_185	5	5	8	3	2	7	7	7	7	2	0	0	2	4	1	3	1	4	3	0	1	0	0	2	2	962	1	0	4	0	45	36	72	53	0	16	0	1	0	2	0	0	1	0	0	0	0	0	0
Bergeyella_186	0	0	0	0	0	0	0	0	0	0	0	0	0	0	0	0	0	0	0	0	0	0	0	0	0	0	0	0	0	0	0	0	0	0	0	0	0	0	0	0	0	0	0	0	0	0	0	0	0
Pseudomonas_187	0	0	0	0	0	0	0	0	0	0	0	0	0	0	0	0	0	0	0	0	0	0	0	0	0	0	0	0	0	0	0	0	0	0	0	0	0	0	0	0	0	0	0	0	0	0	0	0	0
Megasphaera_188	0	0	0	0	0	0	0	0	0	0	0	0	0	0	0	0	0	0	0	0	0	0	0	0	0	0	0	0	0	0	0	0	0	0	0	0	0	0	0	0	0	0	0	0	0	0	0	0	0
Eggerthella_189	0	0	0	3	0	0	0	0	0	0	0	0	25	102	22	0	295	265	0	0	165	0	94	0	1	0	0	0	0	0	1	0	18	0	0	13	0	20	0	0	0	0	0	0	0	0	0	0	0
Moraxella_190	0	0	0	0	0	0	0	0	0	0	0	0	0	0	0	0	0	0	0	0	0	0	0	0	0	0	0	0	0	0	0	0	0	0	0	0	0	0	0	0	0	0	0	0	0	0	0	0	0
Methylobacterium_191	0	0	0	0	0	0	0	0	0	0	0	0	0	0	0	0	0	0	0	0	0	0	0	0	0	0	0	0	0	0	0	0	0	0	0	0	0	0	0	0	0	0	0	0	0	0	0	0	0
Rothia_192	0	3	0	0	1	0	0	0	0	0	0	0	0	0	0	0	0	0	0	0	0	0	0	0	0	0	0	0	0	0	0	0	0	0	0	0	0	0	0	6	0	10	1	0	0	0	0	0	0
Actinobacillus_193	9	0	0	0	0	0	0	1	0	0	0	0	0	0	0	0	0	0	0	13	0	0	0	0	0	3	0	0	0	0	0	0	0	0	0	1	1	0	0	0	0	0	0	0	43	0	0	0	0
Coriobacteriaceae_bacterium_WAL_18889_194	0	0	0	0	0	0	0	0	0	0	0	0	0	0	0	0	0	0	0	0	0	0	0	0	1	0	0	0	0	0	124	0	0	0	0	0	0	0	0	0	0	0	0	0	0	0	0	0	0
Pseudobutyrivibrio_195	0	0	0	0	0	0	0	0	0	0	0	0	0	0	0	0	0	0	0	0	0	0	0	0	0	0	0	0	0	0	0	0	0	0	0	0	0	0	0	0	0	0	0	0	0	0	0	0	0
Capnocytophaga_196	0	0	0	0	0	0	0	0	0	0	0	0	0	0	0	0	0	0	0	0	0	0	0	0	0	0	0	0	0	0	0	0	0	0	0	0	0	0	0	0	0	0	0	0	0	0	0	0	0
Bacteroides_197	0	0	0	7	0	0	0	0	0	0	0	0	0	0	0	0	0	0	0	0	0	0	0	0	0	0	0	0	0	0	0	0	0	0	0	0	0	0	0	0	0	0	0	0	0	0	0	194	0
Sneathia_198	0	0	0	0	0	0	0	0	0	0	0	0	0	0	0	0	0	0	0	0	0	0	0	0	0	0	0	0	0	0	0	0	0	0	0	0	0	0	0	0	0	0	0	0	0	0	0	0	0
Varibaculum_199	0	0	0	0	0	0	0	0	0	0	0	5	0	0	5	0	0	0	0	0	0	0	0	0	0	0	0	0	0	0	0	0	3	0	1	0	0	1	0	0	0	0	0	0	0	0	0	0	0
Flavonifractor_200	0	0	0	0	0	0	0	0	0	0	0	0	0	0	8	0	0	0	0	0	0	0	0	0	0	0	0	0	1	0	0	0	0	0	0	0	0	0	0	0	0	0	0	0	0	0	0	0	0
Shewanella_201	0	0	0	0	0	0	0	0	0	0	0	0	0	0	0	0	0	0	0	0	0	0	0	0	0	0	0	0	0	0	0	0	0	0	0	0	0	0	0	0	0	0	0	0	0	0	0	0	0
Bilophila_wadsworthia_3_1_6_202	0	0	0	4	0	2	0	0	319	0	0	0	0	19	0	0	0	0	478	0	0	0	0	0	6	0	0	10	0	0	0	0	0	0	0	0	0	154	0	0	1	0	0	0	0	0	0	0	0
Halomonas_203	0	0	0	0	0	0	0	0	0	0	0	0	0	0	0	0	0	0	0	0	0	0	0	0	0	0	0	0	0	0	0	0	0	0	0	0	0	0	0	0	0	0	0	0	0	0	0	0	0
Moraxella_204	0	0	0	0	0	0	0	0	0	0	0	0	0	0	0	0	0	0	0	0	0	0	0	0	0	0	0	0	0	0	0	0	0	0	0	0	0	0	0	0	0	0	0	0	0	0	0	0	0
Sutterella_205	0	0	0	107	0	8	0	0	0	0	0	0	0	1	0	98	0	0	0	0	0	0	0	0	0	0	0	0	0	0	0	0	0	0	0	0	0	0	0	0	0	0	0	0	0	0	0	0	0
Lactobacillus_206	0	0	0	0	0	0	0	0	0	0	0	0	0	0	0	0	0	0	0	0	0	0	0	0	0	0	0	0	0	0	0	0	0	0	0	0	0	0	0	0	0	0	0	0	0	0	0	0	0
Microcoleus_207	0	0	0	0	0	0	0	0	0	0	0	0	0	0	0	0	0	0	0	0	0	0	0	0	0	0	0	0	0	0	0	0	0	0	0	0	0	0	0	0	0	0	0	0	0	0	0	0	0
Fusobacterium_208	0	0	0	0	0	0	0	0	0	0	0	0	0	0	0	0	0	0	0	0	0	0	0	0	0	0	0	0	0	0	0	0	0	0	0	0	0	0	0	0	0	0	0	0	0	0	0	0	0
Massilia_209	0	0	0	0	0	0	0	0	0	0	0	0	0	0	0	0	0	0	0	0	0	0	0	0	0	0	0	0	0	0	0	0	0	0	0	0	0	0	0	0	0	0	0	0	0	0	0	0	0
Akkermansia_210	0	0	0	0	0	0	0	0	0	0	0	0	0	0	0	0	0	0	0	0	0	0	0	0	0	0	0	0	0	0	0	0	0	0	0	0	0	0	0	0	0	0	0	0	0	0	0	0	0
Haemophilus_211	11	0	0	0	0	0	0	2	0	2	0	0	1	0	0	0	0	0	0	125	0	0	0	0	0	0	2	0	0	0	0	0	0	0	0	1	8	0	0	2	0	0	0	0	94	0	1	0	0
Blautia_212	0	0	0	0	0	0	0	0	0	0	0	0	0	0	0	0	0	0	0	0	4331	0	0	0	0	0	0	0	0	0	0	0	0	0	0	0	0	0	0	0	0	0	0	0	0	0	0	0	0
Bifidobacteriaceae_213	0	0	0	0	22	0	0	0	0	0	0	2	0	5	0	0	12	77	0	1	2	0	14	0	0	0	0	0	0	0	24	0	0	0	0	0	0	0	4	2	0	0	2	0	0	8	0	0	0
Ruminococcaceae_214	0	0	0	0	0	0	0	0	0	0	0	0	0	0	0	0	0	0	0	0	0	0	0	0	0	0	0	0	0	0	0	0	0	0	0	0	0	0	0	0	0	0	0	0	0	0	0	0	0
Haemophilus_215	52	0	0	0	3	0	1	7	0	2	0	0	0	0	0	0	0	0	1	186	1	0	0	0	0	7	0	0	0	0	0	0	0	0	0	10	32	0	1	7	0	4	0	1	498	0	2	0	2
Anaerococcus_216	0	0	0	0	3	0	0	0	0	0	0	0	0	0	0	0	0	0	0	0	0	0	0	0	2	0	0	0	0	0	0	0	2	0	0	0	1	0	0	0	0	0	0	0	0	0	0	0	0
Coprococcus_217	0	0	0	0	0	0	0	0	0	0	0	0	0	0	0	0	0	0	0	0	0	0	0	0	0	0	0	0	0	0	0	0	0	0	0	0	0	0	0	0	0	0	0	0	0	0	0	0	0
Clostridium_sensu_stricto_1_218	0	0	0	0	0	0	0	0	0	0	0	0	0	0	0	0	0	0	0	0	0	0	0	0	0	0	0	0	0	0	0	0	0	0	0	0	0	0	0	0	0	0	0	0	0	0	0	0	0
Stenotrophomonas_maltophilia_219	0	0	0	0	0	0	0	0	0	0	0	0	0	0	0	0	0	0	0	0	0	0	0	0	0	0	0	0	0	0	0	0	0	0	0	0	0	0	0	0	0	0	0	0	0	0	0	0	0
Collinsella_220	0	0	0	0	0	0	0	0	0	0	0	0	0	18	7	0	0	0	0	0	0	0	35	0	0	0	0	22	0	0	26	0	27	0	0	0	0	21	46	6	0	0	6	0	0	0	4	0	0
Christensenellaceae_222	0	0	0	0	0	0	0	0	0	0	0	0	0	0	0	0	0	0	0	0	0	0	0	0	0	0	0	0	0	0	0	0	0	0	0	0	0	0	0	0	0	0	0	0	0	0	0	0	0
Eubacteriaceae_223	0	0	0	0	0	0	0	0	0	0	0	0	0	0	0	0	0	0	0	0	2	0	0	0	0	0	0	0	0	0	2561	0	2	0	0	0	0	0	0	0	0	0	0	0	0	0	0	0	0
Bifidobacterium_224	0	0	0	0	0	0	0	0	0	185	0	0	40	0	2	6	0	1	0	47	0	0	31	0	7	0	0	0	0	0	5	0	0	0	0	0	7	0	2	1	0	0	20	529	0	0	1	0	0
Leptotrichiaceae_225	0	0	0	0	0	0	0	0	0	0	0	0	0	0	0	0	0	0	0	0	0	0	0	0	0	0	0	0	0	0	0	0	0	0	0	0	0	0	0	0	0	0	0	0	0	0	0	0	0
Haemophilus_226	5	0	0	0	0	0	1	8	0	1	0	1	0	0	0	1	0	0	1	206	0	0	0	1	0	0	0	0	0	0	0	0	0	0	0	1	3	0	0	6	0	1	0	0	488	0	0	0	2
Faecalibacterium_227	0	0	0	0	0	0	0	0	0	0	0	0	0	0	0	0	0	0	0	0	1	0	0	0	0	0	0	0	0	0	0	0	0	0	0	0	0	0	0	0	0	0	0	0	0	0	0	0	0
Sphingomonas_228	0	0	0	0	0	0	0	0	0	0	0	0	0	0	0	0	0	0	0	0	0	0	0	0	0	0	0	0	0	0	0	0	0	0	0	0	0	0	0	0	0	0	0	0	0	0	0	0	0
Lachnospiraceae_229	0	0	0	0	0	0	0	0	0	0	0	0	0	0	0	0	0	0	0	0	0	0	0	0	0	0	0	0	0	0	0	0	0	0	0	0	0	0	0	0	0	0	0	0	0	0	0	0	0
Lachnospiraceae_230	0	0	0	0	0	0	0	0	0	0	0	0	0	0	0	0	0	0	0	0	0	0	0	0	0	0	0	0	0	0	0	0	0	0	0	0	0	0	0	0	0	0	0	0	0	0	0	0	0
Erysipelotrichaceae_231	0	0	0	0	0	0	0	0	0	0	0	0	0	0	0	0	0	0	0	0	0	0	0	0	0	0	0	0	0	0	0	0	0	0	0	0	0	0	0	0	0	0	330	0	0	0	0	0	0
Solobacterium_moorei_232	0	0	0	0	0	0	0	0	0	0	0	0	0	0	0	0	0	0	0	0	0	0	0	0	0	0	0	0	0	0	1	1	3	1	0	0	0	0	0	0	0	0	0	0	0	0	0	0	0
Sutterella_233	0	0	0	0	0	0	0	0	0	0	0	0	0	0	0	0	0	0	0	0	6	0	0	0	0	0	0	0	0	0	0	0	0	0	0	0	0	0	0	0	0	0	0	0	0	0	0	0	0
Corynebacterium_234	0	0	0	0	0	0	0	0	0	0	0	0	0	0	0	0	0	0	0	0	0	0	0	0	0	0	0	0	0	0	0	0	0	0	0	0	0	0	0	0	0	0	0	0	0	0	0	0	0
Paracoccus_235	0	0	0	0	0	0	0	0	0	0	0	0	0	0	0	0	0	0	0	0	0	0	0	0	0	0	0	0	0	0	0	0	0	0	0	0	0	0	0	0	0	0	0	0	0	0	0	0	0
Lachnospiraceae_236	0	0	0	0	0	0	0	0	0	0	0	0	0	0	0	0	0	0	0	0	0	0	0	0	0	0	0	0	0	0	0	0	0	0	0	0	0	0	0	0	0	0	0	0	0	0	0	0	0
Lachnospiraceae_237	0	0	0	0	0	0	0	0	0	0	0	0	0	0	0	0	0	0	0	0	0	0	0	0	0	0	0	0	0	0	0	0	0	0	0	0	0	0	0	0	0	0	0	0	0	0	0	0	0
Prevotella_238	0	1	0	0	0	0	0	0	0	0	0	0	0	0	0	0	0	0	0	0	0	0	0	0	0	0	0	0	0	0	0	0	0	0	0	0	0	0	0	0	0	0	0	0	0	0	0	0	0
Blautia_239	0	0	0	0	0	0	0	0	0	0	0	0	0	0	0	0	0	0	0	0	0	0	0	0	0	0	0	0	0	0	0	0	0	0	0	0	0	0	0	0	0	0	0	0	0	0	0	0	0
Lachnospira_240	0	0	0	0	0	0	0	0	0	0	0	0	0	0	0	0	0	0	0	0	0	0	0	0	0	0	0	0	0	0	0	0	0	0	0	0	0	0	0	0	0	0	0	0	0	0	0	0	0
Pseudomonas_fluorescens_241	0	0	0	0	0	0	0	0	0	0	0	0	0	0	0	0	0	0	0	0	0	0	0	0	0	0	0	0	0	0	0	0	0	0	0	0	0	0	0	0	0	0	0	0	0	0	0	0	0
Prevotella_sp_S4_10_242	0	0	0	0	0	0	0	0	0	0	0	0	0	0	0	0	0	0	0	0	0	0	0	0	0	0	0	0	0	0	0	0	0	5	0	0	0	0	4	0	0	0	0	0	0	0	0	0	0
Lactobacillus_delbrueckii_subsp_bulgaricus_243	0	0	0	0	0	0	0	0	0	0	0	0	0	0	0	0	0	0	0	0	0	0	0	0	0	0	0	0	0	0	0	0	0	0	0	0	0	0	0	0	0	0	0	0	0	0	0	0	0
Enterobacteriaceae_244	1941	0	0	0	0	0	1	0	0	0	0	0	0	0	0	0	0	0	0	0	0	0	0	0	0	0	0	0	0	0	0	0	0	0	0	0	0	0	0	0	0	0	0	0	0	0	28	451	0
Limnobacter_245	0	0	0	0	0	0	0	0	0	0	0	0	0	0	0	0	0	0	0	0	0	0	0	0	0	0	0	0	0	0	0	0	0	0	0	0	0	0	0	0	0	0	0	0	0	0	0	0	0
Streptobacillus_sp_HKU34_246	0	0	0	0	0	0	0	0	0	0	0	0	0	0	0	0	0	0	0	0	0	0	0	0	0	0	0	0	0	0	0	0	0	0	0	0	0	0	0	0	0	0	0	0	0	0	0	0	0
Parasutterella_247	0	0	0	0	0	0	0	0	0	0	0	0	0	0	0	0	0	0	0	0	0	0	0	0	0	0	0	0	0	0	0	0	0	0	0	0	0	0	0	0	0	0	6	0	0	0	0	0	0
Lachnospiraceae_248	0	0	0	0	0	0	0	0	0	0	0	0	0	0	0	0	0	0	0	0	0	0	0	0	0	0	0	0	0	0	0	0	0	0	0	0	0	0	0	0	0	0	0	0	0	0	0	0	0
Subdoligranulum_249	0	0	0	0	0	0	0	0	0	0	0	0	0	0	138	0	0	0	0	0	1	0	0	0	0	0	0	0	0	0	174	0	0	0	0	0	0	0	0	0	0	0	0	0	0	0	0	0	0
Corynebacterium_250	0	0	0	0	0	0	0	0	0	0	0	0	0	0	0	0	0	0	2	0	0	0	0	0	0	0	0	0	0	0	0	0	0	0	0	0	0	0	0	0	0	0	0	4	0	6	0	0	0
Ruminococcus_251	0	0	0	0	0	0	0	0	0	0	0	0	0	0	0	0	0	0	0	0	0	0	0	0	0	0	0	0	0	0	0	0	0	0	0	0	0	0	0	0	0	0	0	0	0	0	0	0	0
Parvimonas_252	0	0	0	0	0	0	0	2	0	0	0	0	0	0	0	0	0	0	0	0	0	1	0	0	0	0	0	0	0	0	4	1	4	1	0	0	0	0	0	0	0	0	0	0	0	0	0	0	0
Prevotella_253	0	0	0	0	0	0	0	0	0	0	0	0	0	0	0	0	0	0	0	0	0	0	0	0	0	0	0	0	0	0	0	0	0	0	0	0	0	0	0	0	0	0	0	0	0	0	0	0	0
Blautia_254	0	0	0	0	0	0	0	0	0	0	0	0	0	0	0	0	0	0	0	0	0	0	0	0	0	0	0	0	0	0	0	0	0	0	0	0	0	0	0	0	0	0	0	0	0	0	0	0	0
Phascolarctobacterium_255	0	0	0	0	0	1	0	0	0	0	0	0	0	0	0	0	0	0	0	0	25	0	712	0	0	0	5	0	0	0	9	0	0	0	0	0	0	0	0	0	0	0	0	0	0	0	0	0	0
Bifidobacterium_256	0	0	0	0	0	0	0	0	1	0	0	58	0	0	0	0	0	0	0	0	0	0	0	0	0	0	0	0	0	0	3	0	0	2	1	0	0	1	0	1035	0	0	0	0	0	0	0	0	0
Coprococcus_sp_DJF_B005_257	0	0	0	0	0	0	0	0	0	0	0	0	0	0	0	0	0	0	0	0	0	0	0	0	0	0	0	0	0	0	0	0	0	0	0	0	0	0	0	0	0	0	0	0	0	0	0	0	0
Clostridium_spiroforme_DSM_1552_258	0	0	0	0	0	0	0	0	0	0	0	0	0	10	42	0	0	0	0	0	0	0	0	0	46	0	0	0	0	0	0	0	0	0	0	0	0	0	0	0	0	0	0	0	0	0	0	0	0
Rothia_259	0	8	0	0	0	0	0	0	0	0	0	0	0	0	0	1	0	1	0	0	0	0	0	0	0	0	0	0	0	0	0	0	0	0	0	0	0	0	0	3	3	42	9	0	0	0	0	0	1
Corynebacterium_aurimucosum_ATCC_700975_260	0	0	0	0	0	0	0	0	0	0	0	0	0	0	0	0	0	0	0	0	0	0	0	0	0	0	0	0	0	0	0	0	0	0	0	0	0	0	0	0	0	0	0	0	0	0	0	0	0
Lachnospiraceae_261	0	0	0	0	0	0	0	0	0	0	0	0	0	0	0	0	0	0	0	0	0	0	0	0	0	0	0	0	0	0	0	0	0	0	0	0	0	0	0	0	0	0	0	0	0	0	0	0	0
Marvinbryantia_262	0	0	0	0	0	0	0	0	0	0	0	0	0	0	0	0	0	0	0	0	0	0	0	0	0	0	0	0	0	0	0	0	0	0	0	0	0	0	0	0	0	0	0	0	0	0	0	0	0
Betula_platyphylla_263	0	0	0	0	0	0	0	0	0	0	0	0	0	0	0	0	0	0	0	0	0	0	0	0	0	0	0	0	0	0	0	0	0	0	0	0	0	0	0	0	0	0	0	0	0	0	0	0	0
Turicella_264	0	0	0	0	0	0	0	0	0	0	0	0	0	0	0	0	0	0	0	0	0	0	0	0	0	0	0	0	0	0	0	0	0	0	0	0	0	0	0	0	0	0	0	0	0	0	0	0	0
Vogesella_265	0	0	0	0	0	0	0	0	0	0	0	0	0	0	0	0	0	0	0	0	0	0	0	0	0	0	0	0	0	0	0	0	0	0	0	0	0	0	0	0	0	0	0	0	0	0	0	0	0
Veillonellaceae_bacterium_S3PF24_266	0	0	0	0	0	0	0	0	0	0	0	0	0	0	0	0	0	0	0	0	0	0	0	0	0	0	0	0	0	0	0	0	0	0	0	0	0	0	0	0	0	0	0	0	0	0	0	0	0
Escherichia_Shigella_267	0	0	0	3	44	1	0	0	33	30	7	2	13	0	0	1	0	0	5	5	19	0	3	0	10	0	12	11	1	4	1	0	1	0	2	112	20	12	0	18	14	0	3	223	0	0	0	0	97
Roseburia_268	0	0	0	0	0	0	0	0	0	0	0	0	0	0	0	0	0	0	0	0	0	0	0	0	0	0	0	0	0	0	0	0	0	0	0	0	0	0	0	0	0	0	0	0	0	0	0	0	0
Paracoccus_269	0	0	0	0	0	0	0	0	0	0	0	0	0	0	0	0	0	0	0	0	0	0	0	0	0	0	0	0	0	0	0	0	0	0	0	0	0	0	0	0	0	0	0	0	0	0	0	0	0
Corynebacteriaceae_270	0	0	0	0	0	0	0	0	0	0	0	0	0	1	0	0	0	0	0	0	0	0	0	0	0	0	0	0	0	0	0	0	0	0	0	0	0	1	2	0	0	0	0	0	0	0	0	0	0
Coprococcus_271	0	0	0	0	0	0	0	0	0	0	0	0	0	0	0	0	0	0	0	0	0	0	0	0	0	0	0	0	0	0	0	0	0	0	0	0	0	0	0	0	0	0	0	0	0	0	0	0	0
Amaricoccus_272	0	0	0	0	0	0	0	0	0	0	0	0	0	0	0	0	0	0	0	0	0	0	0	0	0	0	0	0	0	0	0	0	0	0	0	0	0	0	0	0	0	0	0	0	0	0	0	0	0
Pantoea_agglomerans_273	12	0	0	0	0	0	0	0	0	0	0	0	0	0	0	0	0	0	0	0	0	0	0	0	0	0	0	0	0	0	0	0	0	0	0	0	0	0	0	0	0	0	0	0	0	0	32	1	0
Corynebacterium_274	0	0	0	0	0	0	0	0	0	0	0	0	0	0	0	0	0	0	0	0	0	0	0	0	0	0	0	0	0	0	0	0	0	0	0	0	0	0	0	0	0	0	0	0	0	0	0	0	0
Lachnospiraceae_275	0	0	0	0	0	0	0	0	0	0	0	0	0	0	0	0	0	0	0	0	0	0	0	0	4	0	0	0	0	0	0	0	0	0	0	0	0	0	0	0	0	0	0	0	0	0	0	0	0
Sneathia_276	0	0	0	0	0	0	0	0	0	0	0	0	0	0	0	0	0	0	0	0	0	0	0	0	0	0	0	0	0	0	0	0	0	0	0	0	0	0	0	0	0	0	0	0	0	0	0	0	0
Ruminococcaceae_277	0	0	0	0	0	0	0	0	0	0	0	0	0	0	5	0	0	0	0	0	0	0	0	0	0	0	0	0	0	0	0	0	0	0	0	0	0	0	0	0	0	0	0	0	0	0	0	0	0
Actinomyces_278	0	0	0	0	1	0	1	0	0	0	0	0	0	0	0	0	0	4	0	0	82	0	7	0	0	0	0	0	0	0	2	0	36	0	0	0	0	0	0	0	0	0	0	0	0	0	0	0	0
Erysipelotrichaceae_279	0	0	0	0	0	0	0	0	0	0	0	0	0	0	0	0	0	0	0	0	0	0	0	0	0	0	0	0	0	0	0	0	0	0	0	0	0	0	0	0	0	0	0	0	0	0	0	0	0
Akkermansia_280	0	0	0	0	0	0	0	0	0	0	0	0	0	0	0	0	0	0	0	0	0	0	0	0	0	0	0	0	0	0	0	0	0	0	0	0	0	0	0	0	0	0	0	0	0	0	0	0	0
Blastococcus_281	0	0	0	0	0	0	0	0	0	0	0	0	0	0	0	0	0	0	0	0	0	0	0	0	0	0	0	0	0	0	0	0	0	0	0	0	0	0	0	0	0	0	0	0	0	0	0	0	0
RC9_gut_group_282	0	0	0	0	0	0	0	0	0	0	0	0	0	0	0	0	0	0	0	0	0	0	0	0	0	0	0	0	0	0	0	0	0	0	0	0	0	0	0	0	0	0	0	0	0	0	0	0	0
Lactobacillus_kalixensis_283	0	0	0	0	0	0	0	0	0	0	0	0	0	0	0	0	0	0	0	0	0	0	0	0	0	0	0	0	0	0	0	0	0	0	0	0	0	0	0	0	0	0	0	0	0	0	0	0	0
Catenibacterium_284	0	0	0	0	0	0	0	0	0	0	0	0	0	0	0	0	0	0	0	0	0	0	0	0	0	0	0	0	0	0	0	0	0	0	0	0	0	0	0	0	0	0	0	0	0	0	0	0	0
Bradyrhizobium_285	0	0	0	0	0	0	0	0	0	0	0	0	0	0	0	0	0	0	0	0	0	0	0	1	0	0	0	0	0	0	0	0	0	0	1	0	0	0	0	0	0	0	0	0	0	0	0	0	0
Curvibacter_286	0	0	0	0	0	0	0	0	0	0	0	0	0	0	0	0	0	0	0	0	0	0	0	0	0	0	0	0	0	0	0	0	0	0	0	0	0	0	0	0	0	0	0	0	0	0	0	0	0
Rothia_287	0	7	0	0	0	0	0	0	0	0	0	0	0	0	0	0	0	0	0	0	0	0	0	0	0	0	0	0	0	0	0	0	0	0	0	0	0	0	0	3	0	13	1	0	0	0	0	0	0
Methylobacterium_radiotolerans_288	0	0	0	0	0	0	0	0	0	0	0	0	0	0	0	0	0	0	0	0	0	0	0	0	0	0	0	0	0	0	0	0	0	0	0	0	0	0	0	0	0	2	0	1	0	0	0	0	0
Streptococcus_289	0	0	0	0	0	0	0	0	0	11	0	0	0	0	0	0	0	0	0	6	0	0	1	0	0	3	0	0	0	0	1	0	0	3	0	0	0	0	1	0	0	0	0	21	1	0	0	0	0
Acinetobacter_290	0	0	0	0	0	0	0	0	0	0	0	0	0	0	0	0	0	0	0	0	0	0	0	0	0	0	0	0	0	0	0	0	0	0	0	0	0	0	0	0	0	0	0	0	0	0	0	0	0
Prevotella_pallens_291	0	0	0	0	0	0	0	0	0	0	0	0	0	0	0	0	0	0	0	0	0	0	0	0	0	0	0	0	0	0	0	0	0	0	0	0	0	0	0	0	0	0	0	0	0	0	0	0	0
Defluviitaleaceae_292	0	0	0	0	0	0	0	0	0	0	0	0	0	0	0	0	0	0	0	0	0	0	0	0	0	0	0	0	0	0	0	0	0	0	0	0	0	0	0	0	0	0	0	0	0	0	0	0	0
Ruminococcus_293	0	0	0	0	0	0	0	0	0	0	0	0	0	0	0	0	0	0	0	0	0	0	0	0	0	0	0	0	0	0	0	0	0	0	0	0	0	0	0	0	0	0	0	0	0	0	0	0	0
Morganella_294	0	0	0	0	0	0	0	0	0	0	0	0	0	0	0	0	0	0	0	0	0	0	0	0	0	0	0	0	0	0	0	0	0	0	0	0	0	0	0	0	0	0	0	0	0	0	0	0	0
Ruminococcaceae_295	0	0	0	0	0	0	0	0	0	0	0	0	0	0	0	0	0	0	0	0	0	0	0	0	0	0	0	0	0	0	0	0	0	0	0	0	0	0	0	0	0	0	0	0	0	0	0	0	0
Bifidobacteriaceae_296	0	0	0	0	0	0	0	0	0	8	0	3	11	0	7	1	3	1	0	8	0	0	2	0	7	0	1	1	0	0	24	0	1	0	1	0	13	0	0	2	0	0	0	47	0	0	0	0	0
Rikenella_297	0	0	0	0	0	0	0	0	0	0	0	0	0	0	0	0	0	0	0	0	0	0	0	0	0	0	0	0	0	0	0	0	0	0	0	0	0	0	0	0	0	0	0	0	0	0	0	0	0
Pasteurellaceae_298	5	0	0	0	0	1	0	1	0	0	0	0	0	0	0	0	0	0	0	17	0	0	0	0	0	0	0	0	0	0	0	0	0	0	0	2	1	0	0	1	0	7	0	0	1715	0	2	0	4
Chryseobacterium_299	0	0	0	0	0	0	0	0	0	0	0	0	0	0	0	0	0	0	0	0	0	0	0	0	0	0	0	0	0	0	0	0	0	0	0	0	0	0	0	0	0	0	0	0	0	0	0	0	0
Lachnospiraceae_300	0	0	0	0	0	0	0	0	0	0	0	0	0	0	1	0	0	0	0	0	0	0	0	0	0	0	0	0	0	0	0	0	0	0	0	0	0	0	0	0	0	0	0	0	0	0	0	0	0
Methylobacterium_sp_PC30_44_301	0	0	0	0	0	0	0	0	0	0	0	0	0	0	0	0	0	0	0	0	0	0	0	0	0	0	0	0	0	0	0	0	0	0	0	0	0	0	0	0	0	0	0	0	0	0	0	0	0
Lachnospiraceae_302	0	0	0	0	0	0	0	0	0	0	0	0	0	0	0	0	0	0	0	0	12	0	0	0	0	0	0	0	0	0	0	0	0	0	0	0	0	0	0	0	0	0	0	0	0	0	0	0	0
Alistipes_303	0	0	0	6	0	0	0	0	0	0	0	0	0	0	2	0	0	0	225	0	0	0	0	0	0	0	0	0	0	0	7	0	0	0	0	0	0	0	0	0	0	0	0	0	0	0	0	141	0
Eubacterium_sp_CS1_Van_304	0	0	0	0	0	0	0	0	0	0	0	0	0	0	0	0	0	0	0	0	0	0	0	0	0	0	0	0	0	0	0	0	0	0	0	0	0	591	0	0	0	0	0	0	0	0	0	0	0
Silanimonas_305	0	0	0	0	0	0	0	0	0	0	0	0	0	0	0	0	0	0	0	0	0	0	0	0	0	0	0	0	0	0	0	0	0	0	0	0	0	0	0	0	0	0	0	0	0	0	0	0	0
Bifidobacterium_dentium_Bd1_306	0	0	0	0	55	0	0	0	0	3	0	0	0	0	0	0	2	9	0	3	0	0	0	0	0	0	0	0	0	0	3	0	0	0	0	0	0	0	0	0	0	0	0	0	0	1	0	0	0
Veillonella_307	2	7	1	0	1	0	0	39	0	0	0	0	6	0	0	2	0	4	0	0	0	80	0	0	0	0	0	11	1	0	0	0	0	10	0	1	0	0	0	1	0	1	0	0	0	0	0	0	9
Blautia_308	0	0	0	0	0	0	0	0	0	0	0	0	0	0	0	0	0	0	0	0	0	0	0	0	0	0	0	0	0	0	0	0	0	0	0	0	0	0	0	0	0	0	0	0	0	0	0	0	0
Anaerosporobacter_309	0	0	0	0	0	0	0	0	0	0	0	0	0	0	0	0	0	0	0	0	0	0	0	0	0	0	0	0	0	0	0	0	0	0	0	0	0	0	0	0	0	0	0	0	0	0	0	0	0
Bacteroides_310	0	0	0	16	0	0	0	0	0	0	0	0	0	2	0	0	0	0	0	0	2	0	0	0	0	0	0	0	0	0	0	0	0	0	0	0	0	0	0	0	0	0	0	0	0	84	0	0	0
Selenomonas_311	0	2	0	0	0	0	1	0	1	0	0	0	0	1	0	0	2	0	0	0	0	0	0	0	0	0	0	0	0	0	0	0	1	0	0	0	0	0	0	0	0	0	0	0	0	0	0	1	0
Propionibacterium_312	0	0	0	0	40	0	0	0	0	0	0	0	0	0	0	0	0	21	0	0	0	0	0	0	0	0	0	0	0	0	0	0	0	0	0	0	0	0	0	0	0	0	0	0	0	0	0	0	0
Bifidobacterium_313	0	0	0	0	0	0	0	0	0	2	0	1	0	0	0	0	0	1	0	1	0	0	0	0	3	0	0	0	0	0	1	0	0	0	0	0	0	10	0	0	0	0	0	0	0	1	0	0	0
Alistipes_314	0	0	0	0	0	0	0	0	0	0	0	0	0	0	0	0	0	0	0	0	0	0	0	0	0	0	0	0	0	0	0	0	4	0	0	0	0	0	0	0	0	0	0	0	0	0	0	0	0
Alistipes_315	0	0	0	0	0	0	0	0	0	0	0	0	0	0	0	0	0	0	0	0	0	0	0	0	0	0	0	0	0	0	0	0	1	0	0	0	0	0	0	0	0	0	0	0	0	0	0	0	0
Alloscardovia_316	0	0	0	0	164	0	0	0	0	0	0	0	0	0	0	0	0	0	0	0	0	0	0	0	0	0	0	0	0	0	0	0	0	0	0	0	0	0	0	0	0	0	0	0	0	0	0	0	0
Flavobacterium_317	0	0	0	0	0	0	0	0	0	0	0	0	0	0	0	0	0	0	0	0	0	0	0	0	0	0	0	0	0	0	0	0	0	0	0	0	0	0	0	0	0	0	0	0	0	0	0	0	0
Methylobacterium_318	0	0	0	0	0	0	0	0	0	0	0	0	0	0	0	0	0	0	0	0	0	0	0	0	0	0	0	0	0	0	0	0	0	0	0	0	0	0	0	0	0	0	0	0	0	0	0	0	0
Christensenellaceae_319	0	0	0	0	0	0	0	0	0	0	0	0	0	0	0	0	0	0	0	0	0	0	0	0	0	0	0	0	0	0	0	0	0	0	0	0	0	0	0	0	0	0	0	0	0	0	0	0	0
Cloacibacterium_320	0	0	0	0	0	0	0	0	0	0	0	0	0	0	0	0	0	0	0	0	0	0	0	0	0	0	0	0	0	0	0	0	0	0	0	0	0	0	0	0	0	0	0	0	0	0	0	0	0
Bacteroides_321	0	0	0	0	0	0	0	0	0	0	0	0	0	0	0	0	0	0	0	0	0	0	0	0	0	0	0	0	0	0	0	0	0	0	0	0	0	0	0	0	0	0	0	0	0	0	0	0	0
Sphingopyxis_322	0	0	0	0	0	0	0	0	0	0	0	0	0	0	0	0	0	0	0	0	0	0	0	0	0	0	0	0	0	0	0	0	0	0	0	0	0	0	0	0	0	0	0	0	0	0	0	0	0
Modestobacter_323	0	0	0	0	0	0	0	0	0	0	0	0	0	0	0	0	0	0	0	0	0	0	0	0	0	0	0	0	0	0	0	0	0	0	0	0	0	0	0	0	0	0	0	0	0	0	0	0	0
Roseburia_324	0	0	0	0	0	0	0	0	0	0	0	0	0	0	0	0	0	0	0	0	0	0	0	0	0	0	0	0	0	0	0	0	0	0	0	0	0	0	0	0	0	0	0	0	0	0	0	0	0
Bifidobacterium_saeculare_325	0	0	0	0	0	0	0	0	0	0	0	0	0	3	0	0	0	0	0	0	0	0	0	0	2	0	0	0	0	0	9	0	0	0	0	0	1	0	0	0	0	0	0	0	0	0	0	0	0
Lachnospiraceae_327	0	0	0	0	0	0	0	0	0	0	0	0	0	0	0	0	0	0	0	0	0	0	0	0	0	0	0	0	0	0	0	0	0	0	0	0	0	0	0	0	0	0	0	0	0	0	0	0	0
Blautia_328	0	0	0	0	0	0	0	0	0	0	0	0	0	0	0	0	0	0	0	0	0	0	0	0	0	0	0	0	0	0	0	0	0	0	0	0	0	0	0	0	0	0	0	0	0	0	0	0	0
Roseburia_329	0	0	0	0	0	0	0	0	0	0	0	0	0	0	0	0	0	0	0	0	0	0	0	0	0	0	0	0	0	0	0	0	0	0	0	0	0	0	0	0	0	0	0	0	0	0	0	0	0
Bacillaceae_330	0	0	0	0	0	0	0	0	0	0	0	0	0	0	0	0	0	0	0	0	0	0	0	0	0	0	0	0	0	0	0	0	0	0	0	0	0	0	0	0	0	0	0	0	0	0	0	0	0
Desulfovibrio_331	0	0	0	0	0	0	0	0	0	0	0	0	0	0	0	0	0	0	0	0	0	0	0	0	0	0	0	0	0	0	0	0	0	0	0	0	0	0	0	0	0	0	1	0	0	0	0	419	0
Oribacterium_sinus_332	0	0	0	0	0	2	0	0	0	0	0	0	0	0	0	0	0	0	0	0	0	0	0	0	0	0	0	0	0	0	0	4	4	0	0	0	0	0	0	0	0	0	0	0	0	0	0	0	0
Anaerococcus_333	0	0	0	0	13	0	0	0	0	0	0	0	0	0	0	0	0	0	0	0	0	0	0	0	0	0	0	0	0	0	0	0	0	0	0	0	0	0	0	0	0	0	0	0	0	0	0	0	0
Anaerococcus_334	0	0	0	0	0	0	0	0	0	0	0	0	0	0	0	0	0	0	0	0	0	0	0	0	0	0	0	0	0	0	0	0	0	0	0	0	0	0	0	0	0	0	0	0	0	0	0	0	0
Zymomonas_335	0	0	0	0	0	0	0	0	0	0	0	0	0	0	0	0	0	0	0	0	0	0	0	0	0	0	0	0	0	0	0	0	0	0	0	0	0	0	0	0	0	0	0	0	0	0	0	0	0
Bifidobacterium_animalis_336	0	0	0	0	0	0	0	0	0	0	0	0	0	0	0	0	0	0	0	1	0	0	0	0	0	0	0	0	0	0	1	0	0	0	0	0	0	0	0	149	0	0	0	0	0	0	0	0	0
Lactobacillus_plantarum_337	0	0	0	0	0	0	0	0	0	0	0	2948	1	1	0	0	0	0	0	0	0	0	0	0	0	0	0	0	0	0	0	0	56	0	0	0	0	0	0	0	0	0	0	0	0	0	0	0	0
Chroococcidiopsis_338	0	0	0	0	0	0	0	0	0	0	0	0	0	0	0	0	0	0	0	0	0	0	0	0	0	0	0	0	0	0	0	0	0	0	0	0	0	0	0	0	0	0	0	0	0	0	0	0	0
Dialister_339	0	0	0	0	0	0	0	0	0	0	0	0	0	0	4	0	0	0	0	0	0	0	0	0	0	0	0	0	0	0	0	0	0	0	0	0	0	0	0	0	0	0	0	0	0	0	0	0	0
Arthrobacter_340	0	0	0	0	0	0	0	0	0	0	0	0	0	0	0	0	0	0	0	0	0	0	0	0	0	0	0	0	0	0	0	0	0	0	0	0	0	0	0	0	0	0	0	0	0	0	0	0	0
Lachnospiraceae_341	0	0	0	0	0	0	0	0	0	0	0	0	0	0	0	0	0	0	0	0	0	0	0	0	0	0	0	0	0	0	1	0	0	0	0	0	0	0	0	0	0	0	0	0	0	0	0	0	0
Dietzia_maris_342	0	0	0	0	0	0	0	0	0	0	0	0	0	0	0	0	0	0	0	0	0	0	0	0	0	0	0	0	0	0	0	0	0	0	0	0	0	0	0	0	0	0	0	0	0	0	0	0	0
Negativicoccus_sp_S5_A15_343	503	0	0	0	304	0	0	0	0	0	0	0	0	0	0	0	0	21	0	0	0	0	0	0	0	0	0	0	0	0	1	0	0	0	0	0	0	0	0	0	0	0	0	0	0	0	0	0	0
Frankiales_344	0	0	0	0	0	0	0	0	0	0	0	0	0	0	0	0	0	0	0	0	0	0	0	0	0	0	0	0	0	0	0	0	0	0	0	0	0	0	0	0	0	0	0	0	0	0	0	0	0
Neisseria_345	0	0	0	0	0	0	0	0	0	0	0	0	0	0	0	0	0	0	0	0	0	0	0	0	0	0	0	0	0	0	0	0	0	0	0	0	0	0	0	0	0	0	0	0	0	0	0	0	0
Marvinbryantia_346	0	0	0	0	0	0	0	0	0	0	0	0	0	0	0	0	0	0	0	0	0	0	0	0	0	0	0	0	0	0	0	0	0	0	0	0	0	0	0	0	0	0	0	0	0	0	0	0	0
Propionibacterium_acnes_347	0	0	0	0	0	0	0	0	0	0	0	0	0	0	0	0	0	0	0	0	0	0	0	0	0	0	0	0	0	0	0	0	0	0	0	0	0	0	0	0	0	0	0	0	0	0	0	0	0
Enterococcaceae_348	0	19	0	0	20	0	7	0	0	0	0	0	0	0	0	0	1	1	0	0	0	2	0	0	1	0	0	0	36	0	0	0	0	0	0	0	0	0	0	0	7	19	0	1	278	0	23	0	104
Capnocytophaga_349	0	0	0	0	0	0	0	0	0	0	0	0	0	0	0	0	0	0	0	0	0	0	0	0	0	0	0	0	0	0	0	0	0	0	0	0	0	0	0	0	0	0	0	0	0	0	0	0	0
Corynebacterium_350	0	0	0	0	0	0	0	0	0	0	0	0	0	0	0	0	0	0	0	0	0	0	0	0	0	0	0	0	0	0	0	0	0	0	0	0	0	0	0	0	0	0	0	0	0	0	0	0	0
Prevotella_sp_oral_taxon_G60_351	0	0	0	0	0	0	0	0	0	0	0	0	0	0	0	0	0	0	0	0	0	0	0	0	0	0	0	0	0	0	0	0	0	0	0	0	0	0	0	0	0	0	0	0	0	0	0	0	0
Bifidobacterium_352	0	0	0	0	0	0	0	0	0	32	0	0	0	0	0	0	0	0	0	90	0	0	12	0	3	0	0	0	0	0	0	0	0	0	0	0	1	0	0	2	0	0	7	3	0	0	0	0	0
Marinilactibacillus_353	0	0	0	0	0	0	0	0	0	0	0	0	0	0	0	0	0	0	0	0	0	0	0	0	0	0	0	0	0	0	0	0	0	0	0	0	0	0	0	0	0	0	0	0	0	0	0	0	0
Aggregatibacter_354	0	0	0	1	6	0	0	0	0	0	0	0	0	0	0	0	0	0	0	0	0	0	0	0	0	0	0	0	0	0	0	0	0	0	0	0	0	0	0	0	0	0	0	0	0	0	1	0	0
Enterobacteriaceae_355	0	0	0	0	2	0	0	0	0	0	0	1	0	0	0	4	0	0	0	0	0	0	0	0	0	0	0	0	0	0	0	0	23	0	0	0	0	0	0	10	0	0	0	0	0	0	0	0	0
Rothia_356	0	0	0	0	0	0	0	0	0	0	0	0	0	0	0	1	0	1	0	0	0	0	0	0	0	0	0	0	0	0	0	0	0	0	0	0	0	0	0	4	0	0	0	0	0	0	0	0	0
Bacteroides_357	0	0	0	5	0	0	0	0	0	0	0	0	0	1	0	0	0	0	0	0	0	0	0	0	0	0	0	0	0	0	0	0	0	0	0	0	0	0	0	0	0	0	0	0	0	0	0	75	0
Ruminococcaceae_358	0	0	0	0	0	0	0	0	0	0	0	0	0	0	0	0	0	0	0	0	0	0	0	0	0	0	0	0	0	0	0	0	0	0	0	0	0	0	0	0	0	0	0	0	0	0	0	0	0
Enterococcus_359	0	70	0	0	7	0	3	0	0	0	0	1	0	0	0	0	0	5	1	0	0	0	0	0	0	0	0	0	35	0	2	0	2	0	0	0	0	0	0	1	0	20	0	0	268	0	43	0	175
Lachnospiraceae_360	0	0	0	0	0	0	0	0	0	0	0	0	0	0	0	0	0	0	0	0	0	0	0	0	0	0	0	0	0	0	0	0	0	0	0	0	0	0	0	0	0	0	0	0	0	0	0	0	0
Bifidobacterium_361	0	0	0	0	0	0	0	0	0	2	0	1	3	0	0	0	0	1	0	4	0	0	1	0	0	0	0	0	0	0	0	0	0	0	0	0	0	0	0	2	0	0	1	12	0	23	0	0	0
Bifidobacterium_animalis_362	0	0	0	0	1	2	0	0	0	6	0	54	0	0	0	0	0	0	0	0	0	0	0	0	0	0	0	0	0	0	1	0	0	0	0	0	0	0	0	76	0	0	0	54	0	0	0	0	0
ratAN060301C_363	0	0	0	0	0	0	0	0	0	41	0	0	0	0	0	0	0	0	0	79	0	0	0	0	29	0	0	7	0	0	3	0	0	0	0	0	0	2	0	0	0	0	0	3	0	0	0	0	0
Streptococcus_salivarius_subsp_thermophilus_364	0	0	0	0	0	0	8	0	0	0	0	0	0	0	0	0	0	2	0	1	0	0	0	1	1	0	0	1	0	0	0	1	0	1	3	0	0	0	0	3	0	10	0	1	7	0	1	0	2
Bisgaard_Taxon_10_365	0	1	0	1	0	0	0	0	1	0	2	1	0	0	0	0	0	1	1	0	0	0	0	0	0	0	0	0	0	0	0	0	0	0	0	0	0	0	0	0	0	0	0	0	0	0	0	0	0
Leptotrichia_366	0	0	0	0	0	0	0	0	0	0	0	0	0	0	0	0	0	0	0	0	0	0	0	0	0	0	0	0	0	0	0	0	0	0	0	0	0	0	0	0	0	0	0	0	0	0	0	0	0
Mesorhizobium_367	0	0	0	0	0	0	0	0	0	0	0	0	0	0	0	0	0	0	0	0	0	0	0	0	0	0	0	0	0	0	0	0	0	0	0	0	0	0	0	0	0	0	0	0	0	0	0	0	0
Coriobacteriaceae_368	0	0	0	0	0	0	0	0	0	0	0	0	0	0	0	0	0	0	0	0	0	0	0	0	0	0	0	0	0	0	0	0	0	0	0	0	0	0	0	0	0	0	0	0	0	0	0	0	0
Ruminococcaceae_369	0	0	0	0	0	0	0	0	0	0	0	0	0	0	0	0	0	0	0	0	0	0	0	0	0	0	0	0	0	0	0	0	0	0	0	0	0	0	0	0	0	0	0	0	0	0	0	0	0
Haemophilus_370	1	0	0	0	0	0	0	0	0	0	0	0	0	0	0	0	0	0	0	5	0	0	0	0	0	1	0	0	0	0	0	0	0	0	0	0	0	0	0	0	0	0	0	0	22	0	0	0	0
Peptococcus_like_sp_oral_clone_I070_371	0	0	0	0	0	0	0	0	0	0	0	0	0	0	0	0	0	0	0	0	0	0	0	0	0	0	0	0	0	0	1	0	0	0	0	0	0	0	0	0	0	0	0	0	0	0	0	0	0
Flavonifractor_372	0	0	0	0	0	0	0	0	0	0	0	0	0	0	0	0	0	0	0	0	0	0	0	0	0	0	0	0	0	0	0	0	0	0	0	0	0	0	0	0	0	0	0	0	0	0	0	0	0
Clostridium_sp_JCD_373	0	0	0	0	0	0	0	0	0	0	0	0	0	0	0	0	0	0	0	0	0	0	0	0	0	0	0	0	0	0	0	0	0	0	0	0	0	0	0	0	0	0	0	0	0	0	0	0	0
Streptococcus_gallolyticus_subsp_macedonicus_374	0	0	0	0	0	0	0	0	0	12	0	0	0	0	4	0	0	0	0	0	0	0	0	0	1	0	0	0	0	0	0	0	0	0	7	0	0	0	0	0	0	0	0	0	0	0	0	0	0
Bacillales_375	269	82	0	0	1	0	13	1	0	0	2	0	0	0	1	0	1	0	5	0	0	1	0	0	1	0	0	0	24	0	0	0	0	0	0	0	0	0	0	0	0	11	0	2	170	0	43	0	196
Ruminococcus_flavefaciens_376	0	0	0	0	0	0	0	0	0	0	0	0	0	0	0	0	0	0	0	0	0	0	0	0	0	0	0	0	0	0	0	0	0	0	0	0	0	0	0	0	0	0	0	0	0	0	0	0	0
Ruminococcaceae_377	0	0	0	0	0	0	0	0	0	0	0	0	0	0	0	0	0	0	0	0	0	0	0	0	0	0	0	0	0	0	0	0	0	0	0	0	0	0	0	0	0	0	0	0	0	0	0	0	0
Faecalibacterium_378	0	0	0	0	0	0	0	0	0	0	0	0	0	0	0	0	0	0	0	0	1	0	0	0	0	0	0	0	0	0	0	0	0	0	0	0	0	0	0	0	0	0	0	0	0	0	0	0	0
Bifidobacterium_379	0	0	0	32	0	0	0	0	46	0	0	4	0	1	0	0	0	0	0	30	0	0	16	0	4	0	1	0	0	0	0	0	2	0	1	0	23	4	0	4	0	0	0	2	0	7	0	0	0
Comamonadaceae_380	0	0	0	0	0	0	0	0	0	0	0	0	0	0	0	0	0	0	0	0	0	0	0	0	0	0	0	0	0	0	0	0	0	0	0	0	0	0	0	0	0	0	0	0	0	0	0	0	0
Actinomyces_381	0	0	0	0	0	0	0	0	0	0	0	0	0	0	0	0	0	0	0	0	0	0	0	0	0	0	0	0	0	0	0	0	0	0	0	0	0	0	0	0	0	0	0	0	0	0	0	0	0
Campylobacter_rectus_382	0	0	0	0	2	0	0	0	0	0	0	1	0	0	0	0	0	0	0	0	0	0	0	0	0	0	0	0	0	0	0	0	1	0	0	0	0	0	0	0	0	0	0	0	0	0	0	0	0
Megasphaera_sp_TrE9262_383	0	0	0	0	0	0	0	0	0	0	0	0	0	0	0	0	0	0	0	0	0	0	0	0	0	0	0	0	0	0	0	0	0	0	0	0	0	0	0	0	0	0	0	0	0	0	0	0	0
Bacteroides_384	0	0	0	0	0	0	0	0	0	0	0	0	0	0	0	0	0	0	0	0	0	0	0	0	0	0	0	0	0	0	0	0	0	0	0	0	0	0	0	0	0	0	0	0	0	0	0	8	0
Brevundimonas_385	0	0	0	0	0	0	0	0	0	0	0	0	0	0	0	0	0	0	0	0	0	0	0	0	0	0	0	0	0	0	0	0	0	0	0	0	0	0	0	0	0	0	0	0	0	0	0	0	0
Bacteroides_386	0	0	0	1	0	0	0	0	0	0	0	0	0	1	0	0	0	0	0	0	0	0	0	0	0	0	0	0	0	0	0	0	0	0	0	0	0	0	0	0	0	0	0	0	0	0	0	0	0
Klebsiella_387	0	38	0	0	1	0	0	52	0	0	0	50	0	0	0	1	17	0	0	0	59	1	0	0	0	1	0	0	25	0	0	1	3	0	0	0	0	0	0	0	0	0	0	0	0	0	0	0	0
Corynebacterium_388	0	0	0	0	0	0	0	0	0	0	0	0	0	0	0	0	0	0	0	0	0	0	0	0	0	0	0	0	0	0	0	0	0	0	0	0	0	0	0	0	0	0	0	0	0	0	0	0	0
Turicibacter_389	0	0	0	0	0	0	0	0	0	0	0	0	0	0	0	0	0	0	0	0	0	0	0	0	0	0	0	0	0	0	0	0	0	0	0	0	0	0	0	0	0	0	0	0	0	0	0	0	0
Roseomonas_390	0	0	0	0	0	0	0	0	0	0	0	0	0	0	0	0	0	0	0	0	0	0	0	0	0	0	0	0	0	0	0	0	0	0	0	0	0	0	0	0	0	0	0	0	0	0	0	0	0
Prevotella_bivia_392	0	0	0	0	0	0	0	0	0	0	0	0	0	0	0	1	0	0	0	0	0	0	0	0	0	0	0	0	0	0	0	0	0	0	0	0	3	0	0	0	1	0	0	0	0	0	0	0	0
Diaphorobacter_394	0	0	0	0	0	0	0	0	0	0	0	0	0	0	0	0	0	0	0	0	0	0	0	0	0	0	0	0	0	0	0	0	0	0	0	0	0	0	0	0	0	0	0	0	0	0	0	0	0
Veillonella_395	3	10	0	0	0	1	0	26	0	0	0	0	5	0	0	2	0	2	0	0	0	15	0	0	0	0	0	6	0	0	0	0	0	0	0	0	0	0	0	0	0	4	0	0	0	0	0	1	59
Sporobacterium_sp_WAL_1855D_396	0	0	0	0	0	0	0	0	0	0	0	0	0	0	2	0	0	0	0	0	0	0	0	0	0	0	0	0	0	0	0	0	0	0	0	0	0	0	1	0	0	0	0	0	0	0	0	0	0
Veillonella_397	0	0	0	0	5	0	0	4	0	0	0	5	1	0	0	0	0	4	0	0	0	16	0	0	0	7	0	0	1	0	0	0	0	0	0	0	0	0	0	0	0	0	0	0	0	0	0	2	3
Clostridiales_bacterium_VE202_26_398	0	0	0	0	0	0	0	0	0	0	0	0	0	0	0	0	0	0	0	0	0	0	0	0	0	0	0	0	0	0	0	0	0	0	0	0	0	0	0	0	0	0	0	0	0	0	0	0	0
Sphingomonas_399	0	0	0	0	0	0	0	0	0	0	0	0	0	0	0	0	0	0	0	0	0	0	0	0	0	0	0	0	0	0	0	0	0	0	0	0	0	0	0	0	0	0	0	0	0	0	0	0	0
Ruminococcaceae_400	0	0	0	0	0	0	0	0	0	0	0	0	0	0	0	0	0	0	0	0	0	0	0	0	0	0	0	0	0	0	0	0	0	0	0	0	0	0	0	0	0	0	0	0	0	0	0	0	0
Peptostreptococcaceae_401	0	0	0	0	0	0	0	0	0	0	0	0	0	0	0	0	0	0	0	0	0	0	0	0	0	0	0	0	0	0	0	0	0	0	0	0	0	0	0	0	0	0	0	0	0	0	0	0	0
Ruminococcaceae_402	0	0	0	0	0	0	0	0	0	0	0	0	0	0	0	0	0	0	0	0	0	0	0	0	0	0	0	0	0	0	0	0	0	0	0	0	0	0	0	0	0	0	0	0	0	0	0	0	0
Rothia_403	0	0	0	0	0	0	0	0	0	0	0	0	0	0	0	0	0	0	0	0	0	0	0	0	0	0	0	0	0	0	0	0	0	0	0	0	0	0	0	0	0	0	0	0	0	0	0	0	0
Blautia_hydrogenotrophica_404	0	0	0	0	0	0	0	0	0	0	0	0	0	0	0	0	0	0	0	0	0	0	0	0	0	0	0	0	0	0	0	0	0	0	0	0	0	0	0	0	0	0	0	0	0	0	0	0	0
Enterobacteriaceae_405	0	0	0	0	0	0	0	0	0	0	0	0	0	0	0	5	0	0	0	0	0	0	0	0	0	0	0	0	0	0	1	0	2	0	0	0	0	0	0	0	0	0	0	0	0	0	0	0	0
Ruminococcus_406	0	0	0	0	0	0	0	0	0	0	0	0	0	0	0	0	0	0	0	0	0	0	0	0	0	0	0	0	0	0	0	0	0	0	0	0	0	0	0	0	0	0	0	0	0	0	0	0	0
Stomatobaculum_407	0	0	0	0	0	0	0	0	0	0	0	0	0	0	0	0	0	0	0	0	0	0	0	0	0	0	0	0	0	0	0	0	0	0	0	0	0	0	0	0	0	0	0	0	0	0	0	0	0
Actinobaculum_schaalii_FB123_CNA_2_408	0	0	0	0	0	0	0	0	0	0	0	0	0	0	0	0	0	0	0	0	0	0	0	0	0	0	0	0	0	0	23	0	0	0	0	0	0	1	0	0	0	0	0	0	0	0	0	0	0
Anaerosporobacter_409	0	0	0	0	0	0	0	0	0	0	0	0	0	0	0	0	0	0	0	0	0	0	0	0	0	0	0	0	0	0	0	0	0	0	0	0	0	0	0	0	0	0	0	0	0	0	0	0	0
Sphingobium_410	0	0	0	0	0	0	0	0	0	0	0	0	0	0	0	0	0	0	0	0	0	0	0	0	0	0	0	0	0	0	0	0	0	0	0	0	0	0	0	0	0	0	0	0	0	0	0	0	0
Curtobacterium_flaccumfaciens_411	0	0	0	0	0	0	0	0	0	0	0	0	0	0	0	0	0	0	0	0	0	0	0	0	0	0	0	0	0	0	0	0	0	0	0	0	0	0	0	0	0	0	0	0	0	0	0	0	0
Moraxella_412	0	0	0	0	0	0	0	0	0	0	0	0	0	0	0	0	0	0	0	0	0	0	0	0	0	0	0	0	0	0	0	0	0	0	0	0	0	0	0	0	0	0	0	0	0	0	0	0	0
Haemophilus_413	2	0	0	0	0	0	0	1	0	0	0	0	0	0	0	0	0	0	0	8	0	0	0	0	0	0	0	0	0	0	0	0	0	0	0	0	0	0	0	0	0	0	0	0	20	0	0	0	0
Streptococcus_414	0	0	0	0	0	0	0	0	0	0	0	0	0	0	0	0	0	0	0	0	0	0	0	0	0	0	0	0	0	0	0	0	0	0	0	0	0	0	0	0	0	0	0	0	0	0	0	0	0
Roseburia_415	0	0	0	0	0	0	0	0	0	0	0	0	0	0	0	0	0	0	0	0	0	0	0	0	0	0	0	0	0	0	0	0	0	0	0	0	0	0	0	0	0	0	0	0	0	0	0	0	0
Bacteroides_416	0	0	0	2	0	0	0	0	0	0	0	0	0	3	0	0	0	0	0	67	0	0	0	0	2	0	0	0	0	0	0	0	0	0	0	0	0	0	0	0	0	0	0	0	0	19	0	23	0
Streptococcus_urinalis_417	0	0	0	0	0	0	0	0	0	0	3	0	0	0	0	0	0	0	0	0	0	0	0	0	0	0	0	0	0	0	0	0	0	0	0	0	0	0	0	0	0	0	0	0	0	0	0	0	0
Ruminococcus_418	0	0	0	0	0	0	0	0	0	0	0	0	0	0	0	0	0	0	0	0	0	0	0	0	0	0	0	0	0	0	0	0	0	0	0	0	0	0	0	0	0	0	0	0	0	0	0	0	0
Acidaminococcus_419	0	0	0	0	0	0	0	0	0	0	0	0	0	0	0	0	0	0	0	0	0	0	0	0	0	0	0	0	0	0	0	0	0	0	0	0	0	0	0	0	0	0	0	0	0	0	0	0	0
Thermomonas_420	0	0	0	0	0	0	0	0	0	0	0	0	0	0	0	0	0	0	0	0	0	0	0	0	0	0	0	0	0	0	0	0	0	0	0	0	0	0	0	0	0	0	0	0	0	0	0	0	0
Veillonella_421	0	0	0	0	0	0	0	1	0	0	0	0	0	0	0	0	0	0	0	0	0	1	0	0	0	0	0	0	0	0	0	0	0	0	0	0	0	0	0	0	0	0	0	0	0	0	0	0	9
Sphingomonas_sp_HJ_JN7_422	0	0	0	0	0	0	0	0	0	0	0	0	0	0	0	0	0	0	0	0	0	0	0	0	0	0	0	0	0	0	0	0	0	0	0	0	0	0	0	0	0	0	0	0	0	0	0	0	0
Odoribacter_423	0	0	0	0	0	0	0	0	0	0	0	0	0	0	0	0	0	0	0	0	0	0	0	0	0	0	0	0	0	0	0	0	0	0	0	0	0	0	0	0	0	0	0	0	0	0	0	0	0
Streptococcus_424	0	51	0	0	17	0	10	3	0	0	0	0	0	0	0	0	0	3	0	0	0	1	0	0	0	10	0	0	1	0	0	0	2	3	0	0	0	0	0	0	0	19	0	5	402	0	6	1	8
Paracoccus_425	0	0	0	0	0	0	0	0	0	0	0	0	0	0	0	0	0	0	0	0	0	0	0	0	0	0	0	0	0	0	0	0	0	0	0	0	0	0	0	0	0	0	0	0	0	0	0	0	0
Haemophilus_426	4	0	0	0	0	0	0	0	0	1	0	0	0	0	0	0	0	0	0	10	0	0	0	0	0	0	0	0	0	0	0	0	0	0	0	0	1	0	0	0	0	0	0	0	14	0	0	0	0
SR1_427	0	0	0	0	0	0	0	0	0	0	0	0	0	0	0	0	0	0	0	0	0	0	0	0	0	0	0	0	0	0	0	0	0	0	0	0	0	0	0	0	0	0	0	0	0	0	0	0	0
Lactobacillales_428	0	0	0	0	4	0	0	0	0	0	0	1	4	0	50	0	29	10	7	0	0	0	3	0	0	0	0	0	0	0	1	7	19	0	0	0	0	0	1	0	0	0	0	0	0	0	0	0	0
Bifidobacteriaceae_429	0	0	0	0	0	0	0	0	0	0	0	0	0	0	0	0	0	0	0	2	0	0	0	0	2	0	0	0	0	0	1	0	0	0	0	0	0	0	0	0	0	0	0	1	0	0	0	0	0
Comamonadaceae_430	0	0	0	0	0	0	0	0	0	0	0	0	0	0	0	0	0	0	0	0	0	0	0	0	0	0	0	0	0	0	0	0	0	0	0	0	0	0	0	0	0	0	0	0	0	0	0	0	0
Ruminococcaceae_431	0	0	0	0	0	1	0	0	0	12	0	0	0	0	1	0	0	0	0	17	0	0	0	0	0	0	0	0	0	0	7	0	0	0	0	0	0	0	0	0	0	0	0	0	0	0	0	0	0
Paraprevotella_432	0	0	0	0	0	0	0	0	0	0	0	0	0	0	0	0	0	0	0	0	0	0	0	0	0	0	0	0	0	0	0	0	0	0	0	0	0	0	0	0	0	0	0	0	0	0	0	1	0
Phascolarctobacterium_433	0	0	0	0	0	0	0	0	0	0	0	0	0	5	0	0	0	0	0	0	0	0	0	0	0	0	0	0	0	0	0	0	0	0	0	0	0	0	0	0	0	0	0	0	0	0	0	0	0
Alloprevotella_434	0	0	0	0	0	0	0	0	0	0	0	0	0	0	0	0	0	0	0	0	0	0	0	0	0	0	0	0	0	0	0	0	0	0	0	0	0	0	0	0	0	0	0	0	0	0	0	0	0
Brevundimonas_435	0	0	0	0	0	0	0	0	0	0	0	0	0	0	0	0	0	0	0	0	0	0	0	0	0	0	0	0	0	0	0	0	0	0	0	0	0	0	0	0	0	0	0	0	0	0	0	0	0
Barnesiella_436	0	0	0	0	0	0	0	0	0	0	0	0	0	0	0	0	0	0	0	0	0	0	0	0	0	0	0	0	0	0	93	0	0	0	0	0	0	0	0	0	0	0	0	0	0	0	0	0	0
Anaeroglobus_437	0	0	0	0	0	0	0	0	0	0	0	0	0	0	0	0	0	0	0	0	0	0	0	0	0	0	0	0	0	0	0	0	0	0	0	0	0	0	0	0	0	0	0	0	0	0	0	0	0
Bacteroides_438	0	0	0	2	0	0	0	0	0	0	0	0	0	1	0	0	0	0	0	0	2	0	0	0	0	0	0	0	0	0	1	0	0	0	0	0	0	0	0	0	0	0	0	0	0	28	0	0	0
Faecalibacterium_439	0	0	0	0	0	0	0	0	0	0	0	0	0	0	0	0	0	0	0	0	0	0	0	0	0	0	0	0	0	0	0	0	0	0	0	0	0	0	0	0	0	0	0	0	0	0	0	0	0
Oribacterium_440	0	0	0	0	0	0	0	0	0	0	0	0	0	0	1	0	0	0	0	0	0	0	0	0	0	0	0	0	0	0	0	0	0	0	0	0	0	0	0	0	0	0	0	0	0	0	0	0	0
Corynebacterium_441	0	0	0	0	0	0	0	0	0	0	0	0	0	0	0	0	0	0	0	0	0	0	0	0	0	0	0	0	0	0	0	0	0	0	0	0	0	0	0	0	0	0	0	0	0	0	0	0	0
Prevotella_442	0	0	0	0	0	0	0	0	0	0	0	0	0	0	0	0	0	0	0	0	0	0	0	0	0	0	0	0	0	0	0	0	0	0	0	0	0	0	0	0	0	0	0	0	0	0	0	0	0
Eubacterium_hallii_DSM_3353_443	0	0	0	0	0	0	0	0	0	0	0	0	0	0	0	0	0	0	0	0	0	0	0	0	0	0	0	0	0	0	0	0	0	0	0	0	0	0	0	0	0	0	0	0	0	0	0	0	0
Bifidobacterium_breve_444	0	0	0	0	0	0	0	0	0	0	0	21	0	0	2	0	0	0	0	0	0	0	0	0	0	0	0	87	1	0	23	0	4	0	0	0	0	0	0	0	0	0	0	0	0	0	0	0	0
Peptostreptococcaceae_445	0	0	0	0	3	0	0	0	0	0	0	0	0	0	0	93	0	0	0	0	0	0	0	0	0	0	0	0	0	0	0	0	0	0	0	0	0	0	0	0	0	2949	0	1	0	0	0	0	1
Lactococcus_446	0	0	0	0	0	0	0	0	0	0	0	0	0	0	0	0	0	0	0	0	0	0	0	0	0	0	0	0	0	0	0	0	0	0	0	0	0	0	0	1	0	2	0	0	0	0	0	0	0
Janibacter_447	0	0	0	0	0	0	0	0	0	0	0	0	0	0	0	0	0	0	0	0	0	0	0	0	0	0	0	0	0	0	0	0	0	0	0	0	0	0	0	0	0	0	0	0	0	0	0	0	0
Peptoniphilus_sp_S9_PR_13_448	0	0	0	0	0	0	0	0	0	0	0	0	0	0	3	0	0	0	0	0	0	0	0	0	0	0	0	0	0	0	0	0	0	0	0	0	0	0	1	0	0	0	0	0	0	0	0	0	0
Corynebacterium_449	0	0	0	0	0	0	0	0	0	0	0	0	0	0	0	0	0	0	0	0	0	0	0	0	0	0	0	0	0	0	0	0	0	0	0	0	0	0	0	0	0	0	0	0	0	0	0	0	0
Arthrobacter_450	0	0	0	0	0	0	0	0	0	0	0	0	0	0	0	0	0	0	0	0	0	0	0	0	0	0	0	0	0	0	0	0	0	0	0	0	0	0	0	0	0	0	0	0	0	0	0	0	0
Bifidobacterium_451	0	0	0	0	0	0	0	0	0	0	0	0	0	0	0	0	0	1	0	0	0	0	0	0	0	0	0	0	0	0	0	0	0	0	0	0	1	0	0	1	0	0	0	0	0	0	0	0	0
Veillonella_452	6	5	0	0	1	0	0	38	0	0	0	0	3	0	0	1	1	0	0	0	0	118	0	0	0	0	0	0	0	0	0	0	0	2	0	1	0	0	0	0	0	0	0	0	0	0	0	0	35
Bacteroides_coprophilus_453	0	0	0	0	0	0	0	0	0	0	0	0	0	0	0	0	0	0	0	0	0	0	0	0	0	0	0	0	0	0	0	0	0	0	0	0	0	0	0	0	0	0	0	0	0	0	0	0	0
Coriobacteriaceae_454	0	0	0	0	0	0	0	0	0	0	0	0	0	0	0	0	0	0	0	0	0	0	0	0	0	0	0	0	0	0	0	0	0	0	0	0	0	0	0	0	0	0	1	0	0	0	0	0	0
Rothia_455	0	0	0	0	0	0	0	0	0	0	0	0	0	0	0	0	0	0	0	0	0	0	0	0	0	0	0	0	3	0	0	0	0	0	0	11	0	0	0	0	0	7	0	0	0	0	0	0	0
Veillonella_456	0	3	1	0	2	0	0	14	1	0	1	0	2	0	0	1	0	0	0	0	0	3	0	0	0	8	0	0	0	0	0	0	0	0	0	0	0	0	0	0	0	1	0	0	0	0	0	1	6
Haemophilus_457	0	0	0	0	0	0	0	0	0	0	0	0	0	0	0	0	0	0	0	0	0	0	0	0	0	0	0	0	0	0	0	0	0	0	0	0	0	0	0	0	0	0	0	0	0	0	0	0	0
Lachnospiraceae_458	0	0	0	0	0	0	0	0	0	0	0	0	0	0	0	0	0	0	0	0	0	0	0	0	0	0	0	0	0	0	0	0	0	0	0	0	0	0	0	0	0	0	0	0	0	0	0	0	0
Pseudobutyrivibrio_459	0	0	0	0	0	0	0	0	0	0	0	0	0	0	0	0	0	0	0	0	0	0	0	0	0	0	0	0	0	0	0	0	0	0	0	0	0	0	0	0	0	0	0	0	0	0	0	0	0
Solibacillus_460	0	0	0	0	0	0	0	0	0	0	0	0	0	0	0	0	0	0	0	0	0	0	0	0	0	0	0	0	0	0	0	0	0	0	0	0	0	0	0	0	0	0	0	0	0	0	0	0	0
env_OPS_17_461	0	0	0	0	0	0	0	0	0	0	0	0	0	0	0	0	0	0	0	0	0	0	0	0	0	0	0	0	0	0	0	0	0	0	0	0	0	0	0	0	0	0	0	0	0	0	0	0	0
Oscillospiraceae_bacterium_VE202_24_462	0	0	0	0	0	0	0	0	0	0	0	0	0	0	0	0	0	0	0	0	0	0	0	0	0	0	0	0	0	0	0	0	0	0	0	0	0	0	0	2	0	0	0	0	0	0	0	0	0
Marvinbryantia_463	0	0	0	0	0	0	0	0	0	0	0	0	0	0	0	0	0	0	0	0	0	0	0	0	0	0	0	0	0	0	0	0	0	0	0	0	0	0	0	0	0	0	0	0	0	0	0	0	0
Moraxella_464	0	0	0	0	0	0	0	0	0	0	0	0	0	0	0	0	0	0	0	0	0	0	0	0	0	0	0	0	0	0	0	0	0	0	0	0	0	0	0	0	0	0	0	0	0	0	0	0	0
Pseudomonas_graminis_465	0	0	0	0	0	0	0	0	0	0	0	0	0	0	0	0	0	0	0	0	0	0	0	0	0	0	0	0	0	0	0	0	0	0	0	0	0	0	0	0	0	0	0	0	0	0	0	0	0
Bacillus_halodurans_466	0	0	0	0	0	0	0	0	0	0	0	0	0	0	0	3	0	0	0	0	0	0	0	0	0	0	0	0	0	0	0	0	0	0	0	0	0	0	0	0	0	0	0	0	0	0	0	0	0
Lachnospiraceae_467	0	0	0	0	0	0	0	0	0	0	0	0	0	0	0	0	0	0	0	0	0	0	0	0	0	0	0	0	0	0	0	0	0	0	0	0	0	0	0	0	0	0	0	0	0	0	0	0	0
Lachnospiraceae_468	0	0	0	0	0	0	0	0	0	0	0	0	0	0	0	0	0	0	0	0	0	0	0	0	0	0	0	0	0	0	0	0	0	0	0	0	0	0	0	0	0	0	0	0	0	0	0	0	0
Neisseria_469	0	0	0	0	0	0	0	0	0	0	0	0	0	0	0	0	0	0	0	0	0	0	0	0	0	0	0	0	0	0	0	0	0	0	0	0	0	0	0	0	0	0	0	0	0	0	0	0	0
Flavonifractor_470	0	0	0	0	0	0	0	0	0	0	0	0	0	0	0	0	0	0	0	0	0	0	0	0	0	0	0	0	0	0	0	0	0	0	0	0	0	0	0	0	0	0	0	0	0	0	0	0	0
Bifidobacterium_471	0	0	0	0	0	0	0	0	0	0	0	0	0	0	0	1	0	1	0	2	0	0	0	0	3	0	0	0	0	0	235	0	0	0	0	0	0	2	0	1	0	0	0	0	0	0	0	0	0
Staphylococcaceae_472	0	0	0	0	0	0	0	0	0	0	0	0	0	0	0	0	0	0	0	0	0	0	0	0	0	0	0	0	0	0	0	0	0	0	0	0	0	0	0	0	0	0	0	0	0	0	0	0	0
Intestinimonas_473	0	0	0	0	0	0	0	0	0	0	0	0	0	0	0	0	0	0	0	0	0	0	0	0	0	0	0	0	0	0	0	0	0	0	0	0	0	0	0	0	0	0	0	0	0	0	0	0	0
Rubellimicrobium_474	0	0	0	0	0	0	0	0	0	0	0	0	0	0	0	0	0	0	0	0	0	0	0	0	0	0	0	0	0	0	0	0	0	0	0	0	0	0	0	0	0	0	0	0	0	0	0	0	0
Corynebacterium_matruchotii_475	0	0	0	0	0	0	0	0	0	0	0	0	0	0	0	0	0	0	0	0	0	0	0	0	0	0	0	0	0	0	0	0	0	0	0	0	0	0	0	0	0	0	0	0	0	0	0	0	0
Corynebacterium_glucuronolyticum_ATCC_51866_476	1	0	0	0	0	0	0	0	0	0	0	0	0	0	0	0	0	0	0	0	0	0	0	0	0	0	0	0	0	0	0	0	0	0	0	0	0	0	0	0	0	0	0	0	0	0	0	0	0
Streptococcus_477	0	1	0	0	3	0	14	1	0	8	0	0	0	0	0	0	0	0	0	0	0	1	1	0	0	9	0	0	2	0	3	0	0	1	0	0	0	0	1	7	1	51	0	7	4	0	1	4	0
Dialister_478	0	0	0	0	0	0	0	0	0	0	0	0	0	0	0	0	0	0	0	0	0	0	0	0	0	0	0	0	0	0	0	0	0	0	0	0	0	0	0	0	0	0	0	0	0	0	0	0	0
Clostridiales_bacterium_77_5d_479	0	0	0	0	0	0	0	0	0	0	0	0	0	0	0	0	0	0	0	0	0	0	0	0	0	0	0	0	0	0	0	0	0	0	0	0	0	0	0	0	0	0	0	0	0	0	0	0	0
Marinimicrobia_bacterium_JGI_0000113_D11_480	0	0	0	0	0	0	0	0	0	0	0	0	0	0	0	0	0	0	0	0	0	0	0	0	0	0	0	0	0	0	0	0	0	0	0	0	0	0	0	0	0	0	0	0	0	0	0	0	0
Ruminococcaceae_481	0	0	0	0	0	0	0	0	0	0	0	0	0	0	0	0	0	0	0	0	0	0	0	0	0	0	0	0	0	0	0	0	0	0	0	0	0	0	0	0	0	0	0	0	0	0	0	0	0
Lachnospiraceae_482	0	0	0	0	0	0	0	0	0	0	0	0	0	0	0	0	0	0	0	0	0	0	0	0	0	0	0	0	0	0	0	0	0	0	0	0	0	0	0	0	0	0	0	0	0	0	0	0	0
Roseburia_483	0	0	0	0	0	0	0	0	0	0	0	0	0	0	0	0	0	0	0	0	0	0	0	0	0	0	0	0	0	0	0	0	0	0	0	0	0	0	0	0	0	0	0	0	0	0	0	0	0
Prevotella_484	0	0	0	0	0	0	0	0	0	0	0	0	0	0	0	0	0	0	0	0	0	0	0	0	0	0	0	0	0	0	0	0	0	0	0	0	0	0	0	0	0	0	0	0	0	0	1	0	0
Lachnospiraceae_485	0	0	0	0	0	0	0	0	0	0	0	0	0	0	0	0	0	0	0	0	0	0	0	0	0	0	0	0	0	0	0	0	0	0	0	0	0	0	0	0	0	0	0	0	0	0	0	0	0
Parascardovia_denticolens_F0305_486	0	0	0	0	0	0	0	0	0	0	0	0	0	0	0	0	0	6	0	0	0	0	0	0	0	0	0	0	0	0	0	0	0	0	0	0	0	65	0	0	0	0	0	0	0	0	0	0	0
Clostridium_colinum_487	0	0	0	0	0	0	0	0	0	0	0	0	0	5	0	0	0	0	0	0	0	0	0	0	0	0	0	0	0	0	0	0	0	0	0	0	0	0	0	19	0	0	0	0	0	0	0	0	0
Streptococcus_gallolyticus_subsp_macedonicus_488	0	0	0	0	0	0	0	0	0	0	0	0	0	0	0	0	0	0	0	0	0	0	0	0	23	0	0	0	0	0	0	0	0	0	68	0	0	0	0	0	0	0	0	0	1	0	0	0	0
Pseudobutyrivibrio_489	0	0	0	0	0	0	0	0	0	0	0	0	0	0	78	0	0	0	0	0	0	0	0	0	0	0	0	0	0	0	0	0	0	0	0	0	0	0	0	0	0	0	0	0	0	0	0	0	0
Dermabacter_490	0	0	0	0	0	0	0	0	0	0	0	0	0	3	0	0	0	0	21	0	1	0	0	0	0	0	0	0	0	0	0	0	0	0	0	0	0	0	0	0	0	0	0	0	0	0	0	0	0
Pseudobutyrivibrio_491	0	0	0	0	0	0	0	0	0	0	0	0	0	0	0	0	0	0	0	0	0	0	0	0	0	0	0	0	0	0	0	0	0	0	0	0	0	0	0	0	0	0	0	0	0	0	0	0	0
Lachnospiraceae_492	0	0	0	0	0	0	0	0	0	0	0	0	0	0	0	0	0	0	0	0	0	0	0	0	0	0	0	0	0	0	0	0	0	0	0	0	0	0	0	0	0	0	0	0	0	0	0	0	0
Lachnospiraceae_493	0	0	0	0	0	0	0	0	0	0	0	0	0	0	0	0	0	0	0	0	0	0	0	0	0	0	0	0	0	0	0	4	0	0	0	0	0	0	0	0	0	0	0	0	0	0	0	0	0
Moraxella_494	0	0	0	0	0	0	0	0	0	0	0	0	0	0	0	0	0	0	0	0	0	0	0	0	0	0	0	0	0	0	0	0	0	0	0	0	0	0	0	0	0	0	0	0	0	0	0	0	0
Neisseriaceae_495	0	0	0	0	0	0	0	0	0	0	0	0	0	0	0	0	0	0	0	0	0	0	0	0	0	0	0	0	0	0	0	0	0	0	0	0	0	0	0	0	0	0	0	0	0	0	0	0	0
Lachnospiraceae_496	0	0	0	40	0	0	0	0	0	0	0	0	0	28	0	0	0	0	0	0	0	0	0	0	0	0	0	0	0	0	0	0	0	0	0	0	0	0	0	0	0	0	0	0	0	0	0	0	0
Gardnerella_497	0	0	0	0	29	0	0	0	0	0	0	0	0	0	0	0	1	2	0	0	0	0	0	0	0	0	0	0	0	0	2	0	0	0	0	0	0	0	0	0	0	0	0	0	0	11	0	0	0
Corynebacterium_498	0	0	0	0	0	0	0	0	0	0	0	0	0	0	0	0	0	0	0	0	0	0	0	0	0	0	0	0	0	0	0	0	0	0	0	0	0	0	0	0	0	0	0	0	0	0	0	0	0
Clostridium_sensu_stricto_2_499	0	0	0	0	0	0	0	0	0	0	0	0	0	0	0	0	0	0	0	0	0	0	0	0	0	0	0	0	0	0	0	3	0	0	0	0	0	0	0	3	0	0	0	0	0	0	0	0	0
Corynebacterium_500	0	0	0	0	0	0	0	0	0	0	0	0	0	0	0	0	0	0	0	0	0	0	0	0	0	0	0	0	0	0	0	0	0	0	0	0	0	0	0	0	0	0	0	0	0	0	0	0	0
Blautia_501	0	0	0	0	0	0	0	0	0	0	0	0	0	0	0	0	0	0	0	0	0	0	0	0	0	0	0	0	0	0	0	0	0	0	0	0	0	0	0	0	0	0	0	0	0	0	0	0	0
Bifidobacterium_dentium_Bd1_502	0	0	0	0	79	0	0	0	0	0	0	0	0	0	0	0	2	0	0	0	0	0	0	0	0	0	0	0	0	0	0	0	0	0	0	0	0	0	0	0	0	0	0	0	0	0	0	0	0
Ruminococcaceae_503	0	0	0	0	0	0	0	0	0	0	0	0	0	0	0	0	0	0	0	0	0	0	0	0	0	0	0	0	0	0	0	0	0	0	0	0	0	0	0	0	0	0	0	0	0	0	0	0	0
Bacteroides_fragilis_CL03T00C08_504	0	0	0	0	0	0	0	0	0	0	0	0	0	0	0	0	0	0	0	0	0	0	3	0	6	0	0	0	0	0	0	0	2	0	0	0	0	0	0	0	0	0	0	0	0	0	0	0	0
Shuttleworthia_505	0	0	0	0	0	0	0	0	0	0	0	0	0	0	0	0	0	0	0	0	0	0	0	0	0	0	0	0	0	0	0	0	0	0	0	0	0	0	0	0	0	0	0	0	0	0	0	0	0
Clostridium_sensu_stricto_1_506	0	0	0	0	0	0	0	0	0	0	0	0	0	0	0	0	2	0	0	0	0	0	0	0	0	0	0	0	0	0	0	0	0	0	0	0	5	0	0	0	0	0	0	0	0	0	0	0	0
Bacillus_cereus_507	0	0	0	0	0	0	0	0	0	0	0	0	0	0	0	0	0	0	0	0	0	0	0	0	0	0	0	0	0	0	0	0	0	0	0	0	0	0	0	0	0	0	0	0	0	0	0	0	0
Methylobacterium_populi_508	0	0	0	0	0	0	0	0	0	0	0	0	0	0	0	0	0	0	0	0	0	0	0	0	0	0	0	0	0	0	0	0	0	0	0	0	0	0	0	0	0	0	0	0	0	0	0	0	0
Bacteroides_509	0	0	0	3	0	0	0	0	0	0	0	0	0	0	0	0	0	0	0	9	0	0	0	0	1	0	0	0	0	0	0	0	0	0	0	0	0	0	0	0	0	0	0	0	0	13	0	3	0
Finegoldia_510	0	0	0	0	0	0	0	0	0	0	0	0	0	0	0	0	0	0	0	0	0	0	0	0	0	0	0	0	0	0	0	0	0	0	0	0	0	0	0	0	0	0	0	0	0	0	0	0	0
Acinetobacter_ursingii_ANC_3649_511	0	0	0	0	0	0	0	0	0	0	0	0	0	0	0	0	0	0	0	0	0	0	0	0	0	0	0	0	0	0	0	0	0	0	0	0	0	0	0	0	0	0	0	0	0	0	0	0	0
Neisseria_lactamica_512	0	0	0	0	0	0	0	0	0	0	0	0	0	0	0	0	0	0	0	0	0	0	0	0	0	0	0	0	0	0	0	0	0	0	0	0	0	0	0	0	0	0	0	0	0	0	0	0	0
Bacteroides_513	0	0	0	0	0	0	0	0	0	0	0	0	0	0	0	0	0	0	0	0	0	0	0	0	0	0	0	0	0	0	0	0	0	0	0	0	0	0	0	0	0	0	0	0	0	0	0	0	0
Bifidobacteriaceae_514	0	0	0	0	0	0	0	0	0	0	0	1	0	0	1	0	0	0	1	0	0	0	0	0	1	0	0	0	0	0	0	0	1	0	0	0	0	0	0	3	0	0	0	1	0	0	0	0	0
Epulopiscium_515	0	0	0	0	0	0	0	0	0	0	0	0	0	0	0	0	0	0	0	0	0	0	0	0	0	0	0	0	0	0	0	0	0	0	0	0	0	0	0	1	0	0	0	0	0	0	0	0	0
Barnesiella_516	0	0	0	0	0	0	0	0	0	0	0	0	0	0	0	0	0	0	0	0	0	0	0	0	0	0	0	0	0	0	0	0	0	0	0	0	0	0	0	0	0	0	0	0	0	0	0	0	0
Massilia_517	0	0	0	0	0	0	0	0	0	0	0	0	0	0	0	0	0	0	0	0	0	0	0	0	0	0	0	0	0	0	0	0	0	0	0	0	0	0	0	0	0	0	0	0	0	0	0	0	0
Modestobacter_518	0	0	0	0	0	0	0	0	0	0	0	0	0	0	0	0	0	0	0	0	0	0	0	0	0	0	0	0	0	0	0	0	0	0	0	0	0	0	0	0	0	0	0	0	0	0	0	0	0
Lachnospiraceae_520	0	0	0	0	0	0	0	0	0	0	0	0	0	7	0	0	0	0	0	0	0	0	0	0	0	0	0	0	0	0	0	0	0	0	0	0	0	0	0	0	0	0	0	0	0	0	0	0	0
Neisseria_lactamica_521	0	0	0	0	0	0	0	0	0	0	0	0	0	0	0	0	0	0	0	0	0	0	0	0	0	0	0	0	0	0	0	0	0	0	0	0	0	0	0	0	0	0	0	0	0	0	0	0	0
Brachybacterium_522	0	0	0	0	0	0	0	0	0	0	0	0	0	0	0	0	0	0	0	0	0	0	0	0	0	0	0	0	0	0	0	0	0	0	0	0	0	0	0	0	0	0	0	0	0	0	0	0	0
Sphingomonas_sp_Es9_523	0	0	0	0	0	0	0	0	0	0	0	0	0	0	0	0	0	0	0	0	0	0	0	0	0	0	0	0	0	0	0	0	0	0	0	0	0	0	0	0	0	0	0	0	0	0	0	0	0
Porphyromonas_524	0	0	0	0	0	0	0	0	0	0	0	0	0	0	0	0	0	0	0	0	0	0	0	0	0	0	0	0	0	0	0	1	0	0	0	0	0	0	0	0	0	0	0	0	0	0	0	0	0
Anaerostipes_525	0	0	0	0	0	0	0	0	0	0	0	0	0	0	0	0	0	0	0	0	0	0	0	0	0	0	0	0	0	0	0	0	0	0	0	0	0	0	0	0	0	0	0	0	0	0	0	0	0
Roseomonas_526	0	0	0	0	0	0	0	0	0	0	0	0	0	0	0	0	0	0	0	0	0	0	0	0	0	0	0	0	0	0	0	0	0	0	0	0	0	0	0	0	0	0	0	0	0	0	0	0	0
Neisseria_527	0	0	0	0	0	0	0	0	0	0	0	0	0	0	0	0	0	0	0	0	0	0	0	0	0	0	0	0	0	0	0	0	0	0	0	0	0	0	0	0	0	0	0	0	0	0	0	0	0
S24_7_528	0	0	0	0	0	0	0	0	0	0	0	0	0	0	0	0	0	0	0	0	0	0	0	0	0	0	0	0	0	0	0	0	0	0	0	0	0	0	0	0	0	0	0	0	0	0	0	0	0
Citrobacter_sedlakii_529	0	1	0	0	0	0	0	0	0	0	0	1	0	0	0	4	0	0	0	0	9	0	0	0	0	0	0	0	1	0	0	2	5	0	0	0	0	0	0	3	0	0	0	0	0	0	0	0	0
Aerococcus_530	0	0	0	0	0	0	0	0	0	0	0	0	0	0	0	0	0	0	0	0	0	0	0	0	0	0	0	0	0	0	0	0	0	0	0	0	0	0	0	0	0	0	0	0	0	0	0	0	0
Bacteroides_plebeius_DSM_17135_531	0	0	0	0	0	0	0	0	0	0	0	0	0	0	0	0	0	0	0	0	0	0	0	0	0	0	0	0	0	0	0	0	0	0	0	0	0	0	0	0	0	0	0	0	0	0	0	0	0
Catonella_532	0	0	0	0	0	0	0	0	0	0	0	1	0	0	1	0	0	1	0	0	0	0	0	0	0	0	0	0	0	0	0	0	0	0	0	0	0	0	0	0	0	0	0	0	0	0	0	0	0
Lachnospiraceae_533	0	0	0	0	0	0	0	0	0	0	0	0	0	0	0	0	0	0	0	0	0	0	0	0	0	0	0	0	0	0	0	0	0	0	0	0	0	0	0	0	0	0	0	0	0	0	0	0	0
Rhodobacter_534	0	0	0	0	0	0	0	0	0	0	0	0	0	0	0	0	0	0	0	0	0	0	0	0	0	0	0	0	0	0	0	0	0	0	0	0	0	0	0	0	0	0	0	0	0	0	0	0	0
Lachnospiraceae_535	0	0	0	0	0	0	0	0	0	0	0	0	0	0	0	0	0	0	0	0	6	0	0	0	0	0	0	0	0	0	0	0	0	0	0	0	0	0	0	0	0	0	0	0	0	0	0	0	0
Prevotellaceae_536	0	0	0	0	0	0	0	0	0	0	0	0	0	0	0	0	0	0	0	0	0	0	0	0	0	0	0	0	0	0	0	0	0	0	0	0	0	0	0	0	0	0	0	0	0	0	0	0	0
Polaromonas_537	0	0	0	0	0	0	0	0	0	0	0	0	0	0	0	0	0	0	0	0	0	0	0	0	0	0	0	0	0	0	0	0	0	0	0	0	0	0	0	0	0	0	0	0	0	0	0	0	0
Brochothrix_538	0	0	0	0	0	0	0	0	0	0	0	0	0	0	0	0	0	0	0	0	0	0	0	0	0	0	0	0	0	0	0	0	0	0	0	0	0	0	0	0	0	0	0	0	0	0	0	0	0
Escherichia_Shigella_539	0	0	0	8	0	0	0	0	0	0	0	0	5	0	0	0	0	0	0	1	2	0	0	0	10	0	0	2	0	0	0	0	0	0	0	0	0	0	0	0	0	0	0	5	0	0	0	0	0
Blautia_541	0	0	0	0	0	0	0	0	0	0	0	0	0	0	0	0	0	0	0	0	0	0	0	0	0	0	0	0	0	0	0	0	0	0	0	0	0	0	0	0	0	0	0	0	0	0	0	0	0
Ruminococcaceae_542	0	0	0	0	0	0	0	0	0	0	0	0	0	0	0	0	0	0	0	0	0	0	0	0	0	0	0	0	0	0	0	0	0	0	0	0	0	0	0	0	0	0	0	0	0	0	0	0	0
Clostridiales_bacterium_canine_oral_taxon_100_544	0	0	0	0	0	0	0	0	0	0	0	0	0	0	0	0	0	0	0	0	0	0	0	0	0	0	0	0	0	0	0	0	0	0	0	0	0	0	0	0	0	0	0	0	0	0	0	0	0
Gardnerella_545	0	0	0	0	0	0	0	0	0	0	0	27	0	0	15	0	1	0	1	0	0	0	0	0	0	0	0	134	0	0	8	0	14	0	0	0	0	0	0	0	2	0	0	0	0	0	0	0	0
Skermanella_546	0	0	0	0	0	0	0	0	0	0	0	0	0	0	0	0	0	0	0	0	0	0	0	0	0	0	0	0	0	0	0	0	0	0	0	0	0	0	0	0	0	0	0	0	0	0	0	0	0
Variovorax_soli_547	0	0	0	0	0	0	0	0	0	0	0	0	0	0	0	0	0	0	0	0	0	0	0	0	0	0	0	0	0	0	0	0	0	0	0	0	0	0	0	0	0	0	0	0	0	0	0	0	0
Helicobacter_548	0	0	0	0	0	0	0	0	0	0	0	0	0	0	0	0	0	0	0	0	0	0	0	0	0	0	0	0	0	0	0	0	0	0	0	0	0	0	0	0	0	0	0	0	0	0	0	0	0
Ruminococcaceae_549	0	0	0	0	0	0	0	0	0	0	0	0	0	0	0	0	0	0	0	0	0	0	0	0	0	0	0	0	0	0	0	0	0	0	0	0	0	0	0	0	0	0	0	0	0	0	0	0	0
Enterorhabdus_550	0	0	0	0	0	0	0	0	0	0	0	0	0	0	0	0	0	0	0	0	0	0	0	0	0	0	0	0	0	0	0	0	0	0	0	0	0	0	0	0	0	0	0	0	0	0	0	0	0
Roseomonas_551	0	0	0	0	0	0	0	0	0	0	0	0	0	0	0	0	0	0	0	0	0	0	0	0	0	0	0	0	0	0	0	0	0	0	0	0	0	0	0	0	0	0	0	0	0	0	0	0	0
Hymenobacter_sp_SAFR_023_552	0	0	0	0	0	0	0	0	0	0	0	0	0	0	0	0	0	0	0	0	0	0	0	0	0	0	0	0	0	0	0	0	0	0	0	0	0	0	0	0	0	0	0	0	0	0	0	0	0
Achromobacter_553	0	0	0	0	0	0	0	0	0	0	0	0	0	0	0	0	0	0	0	0	0	0	0	0	0	0	0	0	0	0	0	0	0	0	0	0	0	0	0	0	0	0	0	0	0	0	0	0	0
Lachnospiraceae_554	0	0	0	0	0	0	0	0	0	0	0	0	0	0	0	0	0	0	0	0	0	0	0	0	0	0	0	0	0	0	0	0	0	0	0	0	0	0	0	0	0	0	0	0	0	0	0	0	0
Veillonella_sp_oral_clone_OH1A_555	0	0	0	0	0	0	0	2	0	0	0	1	3	0	0	0	0	3	2	3	0	2	0	0	0	0	0	2	0	0	0	0	0	5	0	0	0	0	0	0	2	0	0	0	0	0	0	0	2
Bacteroides_556	0	0	0	11	0	0	0	0	0	0	0	0	0	0	0	0	0	0	0	0	0	0	5	0	3	0	0	0	0	0	1	0	0	0	0	0	0	0	0	0	0	0	0	0	0	0	0	0	0
Comamonadaceae_557	0	0	0	0	0	0	0	0	0	0	0	0	0	0	0	0	0	0	0	0	0	0	0	0	0	0	0	0	0	0	0	0	0	0	0	0	0	0	0	0	0	0	0	0	0	0	0	0	0
Bacteroides_559	0	0	0	8	0	0	0	0	0	0	0	0	0	0	0	0	0	0	0	0	1	0	0	0	0	0	0	0	0	0	3	0	0	0	0	0	0	0	0	0	0	0	0	0	0	21	0	0	0
Brevibacterium_560	0	0	0	0	0	0	0	0	0	0	0	0	0	0	0	0	0	0	0	0	0	0	0	0	0	0	0	0	0	0	0	0	0	0	0	0	0	0	0	0	0	0	0	0	0	0	0	0	0
Odoribacter_561	0	0	0	0	0	0	0	0	0	0	0	0	0	0	0	0	0	0	0	0	0	0	0	0	0	0	0	0	0	0	0	0	0	0	0	0	0	0	0	0	0	0	0	0	0	0	0	0	0
Ruminococcaceae_562	0	0	0	0	0	0	0	0	0	0	0	0	0	0	0	0	0	0	0	0	0	0	0	0	0	0	0	0	0	0	0	0	0	0	0	0	0	0	0	0	0	0	0	0	0	0	0	0	0
Comamonadaceae_563	0	0	0	0	0	0	0	0	0	0	0	0	0	0	0	0	0	0	0	0	0	0	0	0	0	0	0	0	0	0	0	0	0	0	0	0	0	0	0	0	0	0	0	0	0	0	0	0	0
Leuconostoc_564	0	0	0	0	0	0	0	0	0	0	0	0	0	0	0	0	0	0	0	0	0	0	0	0	0	0	0	0	0	0	0	0	0	0	0	0	0	0	0	0	0	0	0	0	0	0	0	0	0
Ruminococcus_gnavus_CC55_001C_565	0	0	0	35	0	0	0	0	0	0	0	0	0	2	0	0	0	0	0	18	0	0	0	0	13	0	0	1	0	0	0	0	0	0	0	0	0	0	0	0	0	0	0	2	0	0	0	0	0
Rhizobium_566	0	0	0	0	0	0	0	0	0	0	0	0	0	0	0	0	0	0	0	0	0	0	0	0	0	0	0	0	0	0	0	0	0	0	0	0	0	0	0	0	0	0	0	0	0	0	0	0	0
Dermacoccus_567	0	0	0	0	0	0	0	0	0	0	0	0	0	0	0	0	0	0	0	0	0	0	0	0	0	0	0	0	0	0	0	0	0	0	0	0	0	0	0	0	0	0	0	0	0	0	0	0	0
S24_7_568	0	0	0	0	0	0	0	0	0	0	0	0	0	0	0	0	0	0	0	0	0	0	0	0	0	0	0	0	0	0	0	0	0	0	0	0	0	0	0	0	0	0	0	0	0	0	0	0	0
Prevotella_569	0	0	0	0	0	0	0	0	0	0	0	0	0	0	0	0	0	0	0	0	0	0	0	0	0	0	0	0	0	0	0	0	0	0	0	0	0	0	0	0	0	0	0	0	0	0	0	0	0
Collinsella_570	0	0	0	0	0	0	0	0	0	0	0	0	0	0	0	0	0	0	0	0	0	0	5	0	0	0	0	7	0	0	1	0	2	0	0	0	0	3	0	1	0	0	11	0	0	0	28	10	0
Methylobacterium_sp_L7_466_571	0	0	0	0	0	0	0	0	0	0	0	0	0	0	0	0	0	0	0	0	0	0	0	0	0	0	0	0	0	0	0	0	0	0	0	0	0	0	0	0	0	0	0	0	0	0	0	0	0
Rathayibacter_572	0	0	0	0	0	0	0	0	0	0	0	0	0	0	0	0	0	0	0	0	0	0	0	0	0	0	0	0	0	0	0	0	0	0	0	0	0	0	0	0	0	0	0	0	0	0	0	0	0
Sphingomonas_573	0	0	0	0	0	0	0	0	0	0	0	0	0	0	0	0	0	0	0	0	0	0	0	0	0	0	0	0	0	0	0	0	0	0	0	0	0	0	0	0	0	0	0	0	0	0	0	0	0
Roseburia_574	0	0	0	0	0	0	0	0	0	0	0	0	0	0	0	0	0	0	0	0	0	0	0	0	0	0	0	0	0	0	0	0	0	0	0	0	0	0	0	0	0	0	0	0	0	0	0	0	0
Sphingomonas_575	0	0	0	0	0	0	0	0	0	0	0	0	0	0	0	0	0	0	0	0	0	0	0	0	0	0	0	0	0	0	0	0	0	0	0	0	0	0	0	0	0	0	0	0	0	0	0	0	0
Clostridiales_bacterium_7_4c_576	0	0	0	0	0	0	0	0	0	0	0	0	0	0	0	0	0	0	0	0	0	0	0	0	0	0	0	0	0	0	0	0	0	0	0	0	0	0	0	0	0	0	0	0	0	0	0	0	0
Bacteroides_577	0	0	0	0	0	0	0	0	0	0	0	0	0	3	0	0	0	0	0	4	0	0	0	0	1	0	0	0	0	0	0	0	0	0	0	0	54	0	0	0	0	0	0	0	0	0	0	0	0
Coprobacillus_sp_D6_578	0	0	0	0	0	0	0	0	0	0	0	0	0	0	0	0	0	0	0	0	0	0	0	0	0	0	0	0	0	0	0	0	0	0	0	0	0	0	0	0	0	0	0	0	0	0	0	0	0
Desulfovibrio_579	0	0	0	0	0	0	0	0	0	0	0	0	0	0	0	0	0	0	0	0	0	0	0	0	0	0	0	0	0	0	0	0	0	0	0	0	0	0	0	0	0	0	0	0	0	0	0	0	0
Corynebacterium_580	0	0	0	0	0	0	0	0	0	0	0	0	0	0	0	0	0	0	0	0	0	0	0	0	0	0	0	0	0	0	0	0	0	0	0	0	0	0	0	0	0	0	0	0	0	0	0	0	0
Clostridium_difficile_630_581	0	0	0	0	0	0	3	0	29	0	0	0	0	0	0	0	0	0	31	0	0	0	0	0	0	0	0	0	0	0	0	0	0	0	0	0	0	0	0	0	0	0	0	0	0	0	2	0	0
Ruminococcaceae_582	0	0	0	0	0	0	0	0	0	0	0	0	0	0	0	0	0	0	0	0	0	0	0	0	0	0	0	0	0	0	0	0	0	0	0	0	0	0	0	0	0	0	0	0	0	0	0	0	0
Lactobacillus_sp_BH1480_583	0	0	0	0	0	0	0	0	0	0	0	0	0	0	0	0	0	0	0	0	0	0	0	0	0	0	0	0	0	0	0	0	0	0	0	0	0	0	0	0	0	0	0	0	0	0	0	0	0
Hydrogenophilus_584	0	0	0	0	0	0	0	0	0	0	0	0	0	0	0	0	0	0	0	0	0	0	0	0	0	0	0	0	0	0	0	0	0	0	0	0	0	0	0	0	0	0	0	0	0	0	0	0	0
Erythrobacteraceae_585	0	0	0	0	0	0	0	0	0	0	0	0	0	0	0	0	0	0	0	0	0	0	0	0	0	0	0	0	0	0	0	0	0	0	0	0	0	0	0	0	0	0	0	0	0	0	0	0	0
Ruminococcaceae_586	0	0	0	0	0	0	0	0	0	0	0	0	0	0	0	0	0	0	0	0	0	0	0	0	0	0	0	0	0	0	0	0	0	0	0	0	0	0	0	0	0	0	0	0	0	0	0	0	0
Pseudobutyrivibrio_587	0	0	0	0	0	0	0	0	0	0	0	0	0	0	0	0	0	0	0	0	0	0	0	0	0	0	0	0	0	0	0	0	0	0	0	0	0	0	0	0	0	0	0	0	0	0	0	0	0
Ruminococcus_gnavus_CC55_001C_588	0	0	0	13	0	0	0	0	0	1	0	0	5	0	0	0	0	0	0	2	0	0	0	0	8	0	0	1	0	0	0	0	0	0	0	0	0	1	0	0	0	0	0	9	0	0	0	0	0
Alloprevotella_589	0	0	0	0	0	0	0	0	0	0	0	0	0	0	0	0	0	0	0	0	0	0	0	0	0	0	0	0	0	0	0	0	0	0	0	0	0	0	0	0	0	0	0	0	0	0	0	0	0
Wautersiella_590	0	0	0	0	0	0	0	0	0	0	0	0	0	0	0	0	0	0	0	0	0	0	0	0	0	0	0	0	0	0	0	0	0	0	0	0	0	0	0	0	0	0	0	0	0	0	0	0	0
Staphylococcaceae_591	213	27	0	0	0	0	17	0	0	0	0	0	0	0	0	0	0	0	0	0	0	0	0	0	0	0	0	0	2	0	0	0	0	0	0	0	0	0	0	2	0	1	0	0	18	0	12	0	91
Clostridium_sensu_stricto_1_592	0	0	0	0	14	0	1	0	0	0	0	0	0	0	0	0	0	0	0	0	0	0	0	1	0	0	0	0	383	0	0	0	0	0	0	10	0	0	0	0	0	0	0	0	0	0	0	48	0
Chroococcidiopsis_593	0	0	0	0	0	0	0	0	0	0	0	0	0	0	0	0	0	0	0	0	0	0	0	0	0	0	0	0	0	0	0	0	0	0	0	0	0	0	0	0	0	0	0	0	0	0	0	0	0
mle1_27_594	0	0	0	0	0	0	0	0	0	0	0	0	0	0	0	0	0	0	0	0	0	0	0	0	0	0	0	0	0	0	0	0	0	0	0	0	0	0	0	0	0	0	0	0	0	0	0	0	0
Pseudonocardia_595	0	0	0	0	0	0	0	0	0	0	0	0	0	0	0	0	0	0	0	0	0	0	0	0	0	0	0	0	0	0	0	0	0	0	0	0	0	0	0	0	0	0	0	0	0	0	0	0	0
Rubellimicrobium_596	0	0	0	0	0	0	0	0	0	0	0	0	0	0	0	0	0	0	0	0	0	0	0	0	0	0	0	0	0	0	0	0	0	0	0	0	0	0	0	0	0	0	0	0	0	0	0	0	0
Selenomonas_597	0	0	0	0	0	0	0	0	0	0	0	0	0	0	0	0	0	0	0	1	0	0	0	0	0	0	0	0	1	0	1	0	0	0	0	0	0	0	0	0	0	0	0	0	0	0	0	0	0
Pseudobutyrivibrio_598	0	0	0	0	0	0	0	0	0	0	0	0	0	0	8	0	0	0	0	0	0	0	0	0	0	0	0	0	0	0	0	0	0	0	0	0	0	0	0	0	0	0	0	0	0	0	0	0	0
Lactobacillaceae_599	0	0	0	0	0	0	0	0	0	0	0	2	0	0	0	0	28	15	0	0	0	0	0	0	0	0	0	0	0	0	0	12	0	0	0	0	0	0	0	0	0	0	0	0	0	0	0	0	0
Phenylobacterium_600	0	0	0	0	0	0	0	0	0	0	0	0	0	0	0	0	0	0	0	0	0	0	0	0	0	0	0	0	0	0	0	0	0	0	0	0	0	0	0	0	0	0	0	0	0	0	0	0	0
Leptotrichia_601	0	0	0	0	0	0	0	0	0	0	0	0	0	0	0	0	0	0	0	0	0	0	0	0	0	0	0	0	0	0	0	0	0	0	0	0	0	0	0	0	0	0	0	0	0	0	0	0	0
Blautia_602	0	0	0	0	0	0	0	0	0	0	0	0	0	0	0	0	0	0	0	0	0	0	0	0	0	0	0	0	0	0	16	0	0	0	0	0	0	0	0	0	0	0	0	0	0	0	0	0	0
Hymenobacter_603	0	0	0	0	0	0	0	0	0	0	0	0	0	0	0	0	0	0	0	0	0	0	0	0	0	0	0	0	0	0	0	0	0	0	0	0	0	0	0	0	0	0	0	0	0	0	0	0	0
Paracoccus_604	0	0	0	0	0	0	0	0	0	0	0	0	0	0	0	0	0	0	0	0	0	0	0	0	0	0	0	0	0	0	0	0	0	0	0	0	0	0	0	0	0	0	0	0	0	0	0	0	0
Microbacteriaceae_605	0	0	0	0	0	0	0	0	0	0	0	0	0	0	0	0	0	0	0	0	0	0	0	0	0	0	0	0	0	0	0	0	0	0	0	0	0	0	0	0	0	0	0	0	0	0	0	0	0
Aerococcus_christensenii_606	0	0	0	0	0	0	0	0	0	0	0	0	0	0	0	0	0	0	0	0	0	0	0	0	0	0	0	0	0	0	0	0	0	0	0	0	0	0	0	0	0	0	0	0	0	0	0	0	0
Prevotella_607	0	0	0	0	0	0	0	0	0	0	0	0	0	0	0	0	0	0	0	0	0	0	0	0	0	0	0	0	0	0	0	0	0	0	0	0	0	0	0	0	0	0	1	0	0	0	0	0	0
Methylobacterium_608	0	0	0	0	0	0	0	0	0	0	0	0	0	0	0	0	0	0	0	0	0	0	0	0	0	0	0	0	0	0	0	0	0	0	0	0	0	0	0	0	0	0	0	0	0	0	0	0	0
Eikenella_609	0	0	0	0	0	0	0	0	0	0	0	0	0	0	0	0	0	0	0	0	0	0	0	0	0	0	0	0	0	0	0	0	0	0	0	0	0	0	0	0	0	0	0	0	0	0	0	0	0
Alistipes_610	0	0	0	0	0	0	0	0	0	0	0	0	0	0	0	0	0	0	0	0	0	0	0	0	0	0	0	0	0	0	0	0	0	0	0	0	0	0	0	0	0	0	0	0	0	0	0	0	0
Pseudobutyrivibrio_611	0	0	0	0	0	0	0	0	0	0	0	0	0	0	0	0	0	0	0	0	0	0	0	0	0	0	0	0	0	0	0	0	0	0	0	0	0	0	0	0	0	0	0	0	0	0	0	0	0
Peptostreptococcaceae_612	0	0	0	0	0	0	0	0	0	0	0	0	0	0	0	0	0	0	0	0	0	0	0	0	0	0	0	0	0	0	0	0	0	0	0	0	0	0	0	0	0	0	0	0	0	0	0	0	0
Dietzia_cercidiphylli_613	0	0	0	0	0	0	0	0	0	0	0	0	0	0	0	0	0	0	0	0	0	0	0	0	0	0	0	0	0	0	0	0	0	0	0	0	0	0	0	0	0	0	0	0	0	0	0	0	0
Lactobacillus_614	0	0	0	0	0	0	0	0	0	0	0	48	0	0	0	0	0	0	0	0	0	0	0	0	0	0	0	0	0	0	0	0	3	0	0	0	0	0	0	0	0	0	0	0	3	0	0	0	0
Anaerococcus_615	0	0	0	0	0	0	0	0	0	0	0	0	0	0	0	0	0	0	0	0	0	0	0	0	0	0	0	0	0	0	0	0	0	0	0	0	0	0	0	0	0	0	0	0	0	0	0	0	0
Rubellimicrobium_616	0	0	0	0	0	0	0	0	0	0	0	0	0	0	0	0	0	0	0	0	0	0	0	0	0	0	0	0	0	0	0	0	0	0	0	0	0	0	0	0	0	0	0	0	0	0	0	0	0
Ruminococcaceae_617	0	0	0	0	0	0	0	0	0	0	0	0	0	0	0	0	0	0	0	0	0	0	0	0	0	0	0	0	0	0	0	0	0	0	0	0	0	0	0	0	0	0	0	0	0	0	0	0	0
Zymomonas_618	0	0	0	0	0	0	0	0	0	0	0	0	0	0	0	0	0	0	0	0	0	0	0	0	0	0	0	0	0	0	0	0	0	0	0	0	0	0	0	0	0	0	0	0	0	0	0	0	0
Odoribacter_619	0	0	0	0	0	0	0	0	0	0	0	0	0	0	0	0	0	0	0	0	0	0	0	0	0	0	0	0	0	0	0	0	0	0	0	0	0	0	0	0	0	0	0	0	0	0	0	14	0
Pseudonocardia_620	0	0	0	0	0	0	0	0	0	0	0	0	0	0	0	0	0	0	0	0	0	0	0	0	0	0	0	0	0	0	0	0	0	0	0	0	0	0	0	0	0	0	0	0	0	0	0	0	0
Pseudomonas_luteola_621	0	0	0	0	0	0	0	0	0	0	0	0	0	0	0	0	0	0	0	0	0	0	0	0	0	0	0	0	0	0	0	0	0	0	0	0	0	0	0	0	0	0	0	0	0	0	0	0	0
Intestinimonas_622	0	0	0	0	0	0	0	0	0	0	0	0	0	0	0	0	0	0	0	0	0	0	0	0	0	0	0	0	0	0	0	0	0	0	0	0	0	0	0	0	0	0	0	0	0	0	0	0	0
Gordonia_623	0	0	0	0	0	0	0	0	0	0	0	0	0	0	0	0	0	0	0	0	0	0	0	0	0	0	0	0	0	0	0	0	0	0	0	0	0	0	0	0	0	0	0	0	0	0	0	0	0
Mobiluncus_curtisii_624	0	0	0	0	0	0	0	0	0	0	0	0	0	0	0	0	0	0	0	0	0	0	0	0	0	0	0	0	0	0	0	0	0	0	0	0	0	0	0	0	0	0	0	0	0	0	0	0	0
Ruminococcaceae_625	0	0	0	0	0	0	0	0	0	0	0	0	0	0	0	0	0	0	0	0	0	0	0	0	0	0	0	0	0	0	0	0	0	0	0	0	0	0	0	0	0	0	0	0	0	0	0	0	0
Pseudomonas_peli_626	0	0	0	0	0	0	0	0	0	0	0	0	0	0	0	0	0	0	0	0	0	0	0	0	0	0	0	0	0	0	0	0	0	0	0	0	0	0	0	0	0	0	0	0	0	0	0	0	0
Neisseriaceae_627	0	0	0	0	0	0	0	0	0	0	0	0	0	0	0	0	0	0	0	0	0	0	0	0	0	0	0	0	0	0	0	0	0	0	0	0	0	0	0	0	0	0	0	0	0	0	0	0	0
Pseudobutyrivibrio_628	0	0	0	0	0	0	0	0	0	0	0	0	0	0	0	0	0	0	0	0	0	0	0	0	0	0	0	0	0	0	0	0	0	0	0	0	0	0	0	0	0	0	0	0	0	0	0	0	0
Mogibacterium_629	0	0	3	0	0	0	1	0	0	0	0	0	0	0	0	0	0	0	0	0	0	0	0	0	0	0	0	0	0	0	0	0	0	0	0	0	0	0	0	0	0	0	0	0	0	0	0	0	0
Bacteroides_630	0	0	0	0	0	0	0	0	0	0	0	0	0	0	0	0	0	0	0	0	0	0	0	0	0	0	0	0	0	0	0	0	0	0	0	0	0	0	0	0	0	0	0	0	0	0	0	0	0
Pseudomonas_631	0	0	0	0	0	0	0	0	0	0	0	0	0	0	0	0	0	0	0	0	0	0	0	0	0	0	0	0	0	0	0	0	0	0	0	0	0	0	0	0	0	0	0	0	0	0	0	0	0
Zymomonas_632	0	0	0	0	0	0	0	0	0	0	0	0	0	0	0	0	0	0	0	0	0	0	0	0	0	0	0	0	0	0	0	0	0	0	0	0	0	0	0	0	0	0	0	0	0	0	0	0	0
Paracraurococcus_sp_1N_11_633	0	0	0	0	0	0	0	0	0	0	0	0	0	0	0	0	0	0	0	0	0	0	0	0	0	0	0	0	0	0	0	0	0	0	0	0	0	0	0	0	0	0	0	0	0	0	0	0	0
Hyphomicrobium_634	0	0	0	0	0	0	0	0	0	0	0	0	0	0	0	0	0	0	0	0	0	0	0	0	0	0	0	0	0	0	0	0	0	0	0	0	0	0	0	0	0	0	0	0	0	0	0	0	0
Dyadobacter_635	0	0	0	0	0	0	0	0	0	0	0	0	0	0	0	0	0	0	0	0	0	0	0	0	0	0	0	0	0	0	0	0	0	0	0	0	0	0	0	0	0	0	0	0	0	0	0	0	0
Alkanindiges_636	0	0	0	0	0	0	0	0	0	0	0	0	0	0	0	0	0	0	0	0	0	0	0	0	0	0	0	0	0	0	0	0	0	0	0	0	0	0	0	0	0	0	0	0	0	0	0	0	0
Staphylococcus_637	0	0	0	0	0	0	3	0	0	2	0	0	0	0	0	0	0	0	0	0	0	0	0	1	0	0	0	0	0	0	0	0	0	0	0	0	0	0	0	0	0	0	0	2	1	0	0	0	0
Microvirga_638	0	0	0	0	0	0	0	0	0	0	0	0	0	0	0	0	0	0	0	0	0	0	0	0	0	0	0	0	0	0	0	0	0	0	0	0	0	0	0	0	0	0	0	0	0	0	0	0	0
Blastocatella_639	0	0	0	0	0	0	0	0	0	0	0	0	0	0	0	0	0	0	0	0	0	0	0	0	0	0	0	0	0	0	0	0	0	0	0	0	0	0	0	0	0	0	0	0	0	0	0	0	0
Dorea_640	0	0	0	0	0	0	0	0	0	0	0	0	0	0	0	0	0	0	0	0	0	0	0	0	0	0	0	0	0	0	0	0	0	0	0	0	0	0	0	0	0	0	0	0	0	0	0	0	0
Eikenella_641	0	0	1	0	0	0	0	0	0	0	0	0	0	0	0	0	0	0	0	0	0	0	0	0	0	0	0	0	0	0	0	0	0	0	0	0	0	0	0	0	0	0	0	0	0	0	0	0	0
Clostridium_sensu_stricto_1_642	0	0	0	0	10	0	0	0	0	0	0	0	0	0	0	0	0	0	0	0	0	0	0	0	0	0	0	0	305	0	0	0	0	0	0	9	0	0	0	0	0	0	0	0	0	0	0	56	0
Acidimicrobiales_643	0	0	0	0	0	0	0	0	0	0	0	0	0	0	0	0	0	0	0	0	0	0	0	0	0	0	0	0	0	0	0	0	0	0	0	0	0	0	0	0	0	0	0	0	0	0	0	0	0
Caulobacter_644	0	0	0	0	0	0	0	0	0	0	0	0	0	0	0	0	0	0	0	0	0	0	0	0	0	0	0	0	0	0	0	0	0	0	0	0	0	0	0	0	0	0	0	0	0	0	0	0	0
Bifidobacteriaceae_645	0	0	0	0	0	0	0	2	0	0	0	0	0	0	2	0	1	3	0	0	0	0	0	0	0	0	0	51	0	0	12	0	0	0	0	0	0	0	0	0	0	0	0	0	0	1	0	0	0
Brevibacterium_646	0	0	0	0	0	0	0	0	0	0	0	0	0	0	0	0	0	0	0	0	0	0	0	0	0	0	0	0	0	0	0	0	0	0	0	0	0	0	0	0	0	0	0	0	0	0	0	0	0
Roseburia_647	0	0	0	0	0	0	0	0	0	0	0	0	0	0	0	0	0	0	0	0	0	0	0	0	0	0	0	0	0	0	0	0	0	0	0	0	0	0	0	0	0	0	0	0	0	0	0	0	0
Peptoniphilus_duerdenii_648	0	0	0	0	0	0	0	0	0	0	0	0	0	0	0	0	0	0	0	0	0	0	0	0	0	0	0	0	0	0	0	0	0	0	0	0	0	0	0	0	0	0	0	0	0	0	0	0	0
Streptococcus_649	0	0	0	0	0	0	0	0	0	0	0	0	0	0	0	0	0	0	0	0	0	0	0	0	0	0	0	0	0	0	0	0	0	0	0	0	0	0	0	0	0	0	0	0	0	0	0	0	0
Ruminococcaceae_650	0	0	0	0	0	0	0	0	0	0	0	0	0	0	0	0	0	0	0	0	0	0	0	0	0	0	0	0	0	0	0	0	0	0	0	0	0	0	0	0	0	0	0	0	0	0	0	0	0
Bacteroides_651	0	0	0	0	0	0	0	0	0	0	0	0	0	1	0	0	0	0	0	0	0	0	0	0	0	0	0	0	0	0	0	0	0	0	0	0	0	0	0	0	0	0	0	0	0	0	0	0	0
Defluviitaleaceae_652	0	0	0	0	0	0	0	0	0	0	0	0	0	0	0	0	0	0	0	0	0	0	0	0	0	0	0	0	0	0	0	0	0	0	0	0	0	0	0	0	0	0	0	0	0	0	0	0	0
Leptotrichia_653	0	0	0	0	0	0	0	0	0	0	0	0	0	0	0	0	0	0	0	0	0	0	0	0	0	0	0	0	0	0	0	0	0	0	0	0	0	0	0	0	0	0	0	0	0	0	0	0	0
Roseburia_654	0	0	0	0	0	0	0	0	0	0	0	0	0	0	0	0	0	0	0	0	0	0	0	0	0	0	0	0	0	0	0	0	0	0	0	0	0	0	0	0	0	0	0	0	0	0	0	0	0
Christensenellaceae_655	0	0	0	0	0	0	0	0	0	0	0	0	0	0	0	0	0	0	0	0	0	0	0	0	0	0	0	0	0	0	0	0	0	0	0	0	0	0	0	0	0	0	0	0	0	0	0	0	0
Dorea_656	0	0	0	0	0	0	0	0	0	0	0	0	0	0	0	0	0	0	0	0	0	0	0	0	0	0	0	0	0	0	0	0	0	0	0	0	0	0	0	0	0	0	0	0	0	0	0	0	0
Rothia_657	0	0	0	0	0	0	0	14	0	0	0	0	0	0	0	0	0	0	0	0	0	0	0	0	0	0	0	0	0	0	0	0	0	0	0	0	0	0	0	0	0	0	0	0	0	0	0	0	0
Finegoldia_658	0	0	0	0	0	0	0	0	0	0	0	0	0	0	0	0	0	0	0	0	0	0	0	0	0	0	0	0	0	0	0	0	0	0	0	0	0	0	0	0	0	0	0	0	0	0	0	0	0
Peptostreptococcaceae_659	0	0	0	0	0	0	1	0	7	0	0	0	0	0	0	0	1	0	23	0	0	0	0	0	0	0	0	0	0	0	0	0	0	0	0	0	0	0	0	0	0	0	0	0	0	0	0	0	0
Porphyromonas_sp_2026_660	0	0	0	0	0	0	0	0	0	0	0	0	0	0	0	0	0	0	0	0	0	0	0	0	0	0	0	0	0	0	0	0	0	0	0	0	0	0	0	0	0	0	0	0	0	0	0	0	0
Lachnospiraceae_661	0	0	0	0	0	0	0	0	0	0	0	0	0	0	0	0	0	0	0	0	3	0	0	0	0	0	0	0	0	0	6	0	0	0	0	0	0	0	0	0	0	0	0	0	0	0	0	0	0
Limnobacter_662	0	0	0	0	0	0	0	0	0	0	0	0	0	0	0	0	0	0	0	0	0	0	0	0	0	0	0	0	0	0	0	0	0	0	0	0	0	0	0	0	0	0	0	0	0	0	0	0	0
Haemophilus_haemolyticus_663	0	0	0	0	0	0	0	0	0	0	0	0	0	0	0	0	0	0	0	0	0	0	0	0	0	0	0	0	0	0	0	0	0	0	0	0	0	0	0	0	0	0	0	0	0	0	0	0	0
Sphingomonas_sp_MLB_11_664	0	0	0	0	0	0	0	0	0	0	0	0	0	0	0	0	0	0	0	0	0	0	0	0	0	0	0	0	0	0	0	0	0	0	0	0	0	0	0	0	0	0	0	0	0	0	0	0	0
S24_7_665	0	0	0	0	0	0	0	0	0	0	0	0	0	0	0	0	0	0	0	0	0	0	0	0	0	0	0	0	0	0	0	0	0	0	0	0	0	0	0	0	0	0	0	0	0	0	0	0	0
Faecalibacterium_666	0	0	0	0	0	0	0	0	0	0	0	0	0	0	0	0	0	0	0	0	0	0	0	0	0	0	0	0	0	0	0	0	0	0	0	0	0	0	0	0	0	0	0	0	0	0	0	0	0
Burkholderia_667	0	0	0	0	0	0	0	0	0	0	0	0	0	0	0	0	0	0	0	0	0	0	0	0	0	0	0	0	0	0	0	0	0	0	0	0	0	0	0	0	0	0	0	0	0	0	0	0	0
Mucispirillum_668	0	0	0	0	0	0	0	0	0	0	0	0	0	0	0	0	0	0	0	0	0	0	0	0	0	0	0	0	0	0	0	0	0	0	0	0	0	0	0	0	0	0	0	0	0	0	0	0	0
Hymenobacter_sp_THG_a17_669	0	0	0	0	0	0	0	0	0	0	0	0	0	0	0	0	0	0	0	0	0	0	0	0	0	0	0	0	0	0	0	0	0	0	0	0	0	0	0	0	0	0	0	0	0	0	0	0	0
Escherichia_Shigella_670	0	0	0	2	0	0	0	0	0	1	0	0	2	0	0	0	0	0	2	3	15	0	1	0	0	0	4	0	0	0	2	0	0	0	4	0	1	4	1	0	0	0	0	0	0	0	0	0	1
Streptococcus_671	0	0	0	0	0	0	0	0	0	4	0	0	0	0	0	0	0	0	0	0	0	0	0	0	4	0	0	0	0	0	0	0	0	0	5	0	0	0	0	0	0	0	0	0	0	0	0	0	0
Streptococcus_672	0	0	0	0	0	0	0	0	0	0	0	0	0	0	0	0	0	0	0	0	0	0	0	0	0	0	0	0	0	0	0	0	0	0	0	0	0	0	0	0	0	0	0	0	0	0	0	0	0
Marmoricola_673	0	0	0	0	0	0	0	0	0	0	0	0	0	0	0	0	0	0	0	0	0	0	0	0	0	0	0	0	0	0	0	0	0	0	0	0	0	0	0	0	0	0	0	0	0	0	0	0	0
Nocardioides_674	0	0	0	0	0	0	0	0	0	0	0	0	0	0	0	0	0	0	0	0	0	0	0	0	0	0	0	0	0	0	0	0	0	0	0	0	0	0	0	0	0	0	0	0	0	0	0	0	0
Hymenobacter_675	0	0	0	0	0	0	0	0	0	0	0	0	0	0	0	0	0	0	0	0	0	0	0	0	0	0	0	0	0	0	0	0	0	0	0	0	0	0	0	0	0	0	0	0	0	0	0	0	0
Paraprevotella_676	0	0	0	0	0	0	0	0	0	0	0	0	0	0	0	0	0	0	0	0	0	0	0	0	0	0	0	0	0	0	0	0	0	0	0	0	0	0	0	0	0	0	0	0	0	0	0	3	0
Lachnospiraceae_677	0	0	0	0	0	0	0	0	0	0	0	0	0	0	0	0	0	0	0	0	0	0	0	0	0	0	0	0	0	0	0	0	0	0	0	0	0	0	0	0	0	0	0	0	0	0	0	0	0
Prevotella_sp_BV3P1_678	0	0	0	0	0	0	0	0	0	0	0	0	0	0	0	0	0	0	0	0	0	0	0	0	0	0	0	0	0	0	0	0	0	0	0	0	0	0	0	0	0	0	0	0	0	0	0	0	0
Ruminococcaceae_679	0	0	0	0	0	0	0	0	0	0	0	0	0	0	0	0	0	0	0	0	0	0	0	0	0	0	0	0	0	0	0	0	0	0	0	0	0	0	0	0	0	0	0	0	0	0	0	0	0
Ruminococcaceae_680	0	0	0	0	0	0	0	0	0	0	0	0	0	0	0	0	0	0	0	0	0	0	0	0	0	0	0	0	0	0	0	0	0	0	0	0	0	0	0	0	0	0	0	0	0	0	0	0	0
Veillonella_681	0	0	0	0	0	0	0	1	0	0	0	0	0	0	0	0	0	0	0	0	0	0	0	0	0	0	0	3	0	0	0	0	0	0	0	0	0	0	0	1	0	0	0	1	0	0	0	0	0
Corynebacterium_682	0	0	0	0	0	0	0	0	0	0	0	0	0	0	0	0	0	0	0	0	0	0	0	0	0	0	0	0	0	0	0	0	0	0	0	0	0	0	0	0	0	0	0	0	0	0	0	0	0
Subdoligranulum_683	0	0	0	0	0	0	0	0	0	0	0	0	0	0	0	0	0	0	0	0	0	0	0	0	0	0	0	0	0	0	0	0	0	0	0	0	0	0	0	0	0	0	0	0	0	0	0	0	0
Actinomyces_europaeus_ACS_120_V_Col10b_684	0	0	0	0	0	0	0	0	0	0	0	0	0	0	0	0	0	0	0	0	0	0	0	0	0	0	0	0	0	0	0	0	0	0	0	0	0	0	0	0	0	0	0	0	0	0	0	0	0
Parabacteroides_goldsteinii_dnLKV18_685	0	0	0	0	0	0	0	0	0	0	0	0	0	0	0	0	0	0	0	0	0	0	142	0	0	0	0	0	0	0	0	0	11	0	0	0	0	0	0	0	0	0	0	0	0	0	0	8	0
Veillonella_686	3	1	0	0	1	0	0	10	0	0	0	1	1	0	0	0	0	1	0	0	0	61	0	0	0	0	0	1	0	0	0	0	0	0	0	0	0	0	0	0	0	0	0	0	1	0	0	0	18
7B_8_687	0	0	0	0	0	0	0	0	0	0	0	0	0	0	0	0	0	0	0	0	0	0	0	0	0	0	0	0	0	0	0	0	0	0	0	0	0	0	0	0	0	0	0	0	0	0	0	0	0
Enterobacteriaceae_688	0	1	0	0	8	0	0	0	0	0	0	0	0	0	0	0	0	0	0	0	3	0	0	0	0	140	0	0	0	0	0	2	1	0	0	4	0	0	0	0	0	0	0	0	0	0	0	0	0
Gardnerella_689	0	0	0	0	1	0	0	0	0	0	0	0	0	0	0	0	1	6	0	0	0	0	0	0	0	0	0	0	0	0	1	0	0	0	0	0	0	0	0	0	0	0	0	0	0	81	0	0	0
Abiotrophia_690	0	0	0	0	0	0	0	0	0	0	0	0	0	0	0	0	0	0	0	0	0	0	0	0	0	0	0	0	0	0	0	0	0	0	0	0	0	0	0	0	0	0	0	0	0	0	0	0	0
Ruminococcus_sp_14531_691	0	0	0	0	0	0	0	0	0	0	0	0	0	0	0	0	0	0	0	0	0	0	0	0	0	0	0	0	0	0	0	0	0	0	0	0	0	0	0	0	0	0	0	0	0	0	0	0	0
Altererythrobacter_692	0	0	0	0	0	0	0	0	0	0	0	0	0	0	0	0	0	0	0	0	0	0	0	0	0	0	0	0	0	0	0	0	0	0	0	0	0	0	0	0	0	0	0	0	0	0	0	0	0
Prevotellaceae_693	0	0	0	0	0	0	0	0	0	0	0	0	0	0	0	0	0	0	0	0	0	0	0	0	0	0	0	0	0	0	0	0	0	0	0	0	0	0	0	0	0	0	0	0	0	0	0	0	0
Clostridiales_bacterium_20_2a_694	0	0	0	0	0	0	0	0	0	0	0	0	0	0	0	0	0	0	0	0	0	0	0	0	0	0	0	0	0	0	0	0	0	0	0	0	0	0	0	0	0	0	0	0	0	0	0	0	0
Lactobacillales_696	0	0	0	0	0	0	0	0	0	0	0	0	0	0	0	0	15	9	0	0	0	0	0	0	0	0	0	0	0	0	0	2	0	0	0	0	0	0	0	0	0	0	0	0	0	0	0	0	0
Dorea_697	0	0	0	0	0	0	0	0	0	0	0	0	0	0	0	0	0	0	0	0	0	0	0	0	0	0	0	0	0	0	0	0	0	0	0	0	0	0	0	0	0	0	0	0	0	0	0	0	0
Alistipes_698	0	0	0	0	0	0	0	0	0	0	0	0	0	0	0	0	0	0	0	0	0	0	0	0	0	0	0	0	0	0	0	0	0	0	0	0	0	0	0	0	0	0	0	0	0	0	0	0	0
Clostridium_sensu_stricto_1_699	0	31	0	0	0	0	0	0	0	0	0	0	0	0	0	0	0	0	0	0	0	0	0	0	0	0	0	0	0	0	0	0	0	0	0	0	0	0	0	0	0	1835	0	0	0	0	0	0	0
Butyricimonas_700	0	0	0	0	0	0	0	0	0	0	0	0	0	0	0	0	0	0	0	0	0	0	9	0	0	0	0	0	0	0	0	0	1	0	0	0	0	0	0	0	0	0	0	0	0	0	0	0	0
Sphingomonas_701	0	0	0	0	0	0	0	0	0	0	0	0	0	0	0	0	0	0	0	0	0	0	0	0	0	0	0	0	0	0	0	0	0	0	0	0	0	0	0	0	0	0	0	0	0	0	0	0	0
Veillonella_703	0	2	3	0	0	0	0	12	0	0	4	0	0	0	0	0	2	1	0	0	0	0	0	0	0	55	0	0	0	0	2	0	0	0	0	1	0	0	0	0	0	0	0	0	0	0	0	0	6
Kingella_704	0	0	0	0	0	0	0	0	0	0	0	0	0	0	0	0	0	0	0	0	0	0	0	0	0	0	0	0	0	0	0	0	0	0	0	0	0	0	0	0	0	0	0	0	0	0	0	0	0
Ellin6055_705	0	0	0	0	0	0	0	0	0	0	0	0	0	0	0	0	0	0	0	0	0	0	0	0	0	0	0	0	0	0	0	0	0	0	0	0	0	0	0	0	0	0	0	0	0	0	0	0	0
Rubellimicrobium_706	0	0	0	0	0	0	0	0	0	0	0	0	0	0	0	0	0	0	0	0	0	0	0	0	0	0	0	0	0	0	0	0	0	0	0	0	0	0	0	0	0	0	0	0	0	0	0	0	0
Blastococcus_707	0	0	0	0	0	0	0	0	0	0	0	0	0	0	0	0	0	0	0	0	0	0	0	0	0	0	0	0	0	0	0	0	0	0	0	0	0	0	0	0	0	0	0	0	0	0	0	0	0
Pseudobutyrivibrio_708	0	0	0	0	0	0	0	0	0	0	0	0	0	0	0	0	0	0	0	0	0	0	0	0	0	0	0	0	0	0	0	0	0	0	0	0	0	0	0	0	0	0	0	0	0	0	0	0	0
Hydrocarboniphaga_709	0	0	0	0	0	0	0	0	0	0	0	0	0	0	0	0	0	0	0	0	0	0	0	0	0	0	0	0	0	0	0	0	0	0	0	0	0	0	0	0	0	0	0	0	0	0	0	0	0
Nakamurella_710	0	0	0	0	0	0	0	0	0	0	0	0	0	0	0	0	0	0	0	0	0	0	0	0	0	0	0	0	0	0	0	0	0	0	0	0	0	0	0	0	0	0	0	0	0	0	0	0	0
Streptococcus_711	0	2	0	0	0	0	0	0	0	0	0	1	0	1	0	0	4	3	0	0	0	0	0	0	0	0	0	0	1	0	6	1	0	0	0	0	0	0	0	0	0	0	0	0	2	0	1	0	1
Devosia_712	0	0	0	0	0	0	0	0	0	0	0	0	0	0	0	0	0	0	0	0	0	0	0	0	0	0	0	0	0	0	0	0	0	0	0	0	0	0	0	0	0	0	0	0	0	0	0	0	0
Veillonella_713	0	0	0	0	0	0	0	0	0	0	0	0	0	0	0	0	0	0	0	0	0	0	0	0	0	0	0	0	0	0	0	0	0	0	0	0	0	0	0	0	0	0	0	0	0	0	0	0	0
Lactobacillus_jensenii_714	0	0	0	0	0	0	0	0	0	0	0	0	0	0	0	0	0	0	0	0	0	0	0	0	32	0	0	0	0	0	0	0	0	0	0	0	0	0	0	0	0	0	0	0	0	0	0	0	0
Peptostreptococcaceae_715	0	0	0	0	0	0	1	0	2	0	0	0	0	0	0	0	0	0	12	0	0	0	0	0	0	0	0	0	0	0	0	0	0	0	0	0	0	0	0	0	0	0	0	0	0	0	0	0	0
Panacagrimonas_716	0	0	0	0	0	0	0	0	0	0	0	0	0	0	0	0	0	0	0	0	0	0	0	0	0	0	0	0	0	0	0	0	0	0	0	0	0	0	0	0	0	0	0	0	0	0	0	0	0
Chroococcidiopsis_717	0	0	0	0	0	0	0	0	0	0	0	0	0	0	0	0	0	0	0	0	0	0	0	0	0	0	0	0	0	0	0	0	0	0	0	0	0	0	0	0	0	0	0	0	0	0	0	0	0
Alistipes_718	0	0	0	0	0	0	0	0	0	0	0	0	0	0	0	0	0	0	0	0	0	0	0	0	0	0	0	0	0	0	0	0	0	0	0	0	0	0	0	0	0	0	0	0	0	0	0	0	0
Streptococcus_mutans_719	0	0	0	0	0	0	0	0	0	0	0	0	0	0	0	0	0	0	0	0	0	0	0	0	0	0	0	0	0	0	0	0	0	0	0	0	0	0	0	0	0	0	0	0	0	0	0	0	0
Coprobacter_720	0	0	0	0	0	0	0	0	0	0	0	0	0	0	0	0	0	0	0	0	0	0	0	0	0	0	0	0	0	0	0	0	0	0	0	0	0	0	0	0	0	0	0	0	0	0	0	1	0
Hymenobacter_722	0	0	0	0	0	0	0	0	0	0	0	0	0	0	0	0	0	0	0	0	0	0	0	0	0	0	0	0	0	0	0	0	0	0	0	0	0	0	0	0	0	0	0	0	0	0	0	0	0
Corynebacterium_723	0	0	0	0	0	0	0	0	0	0	0	0	0	0	0	0	0	0	0	0	0	0	0	0	0	0	0	0	0	0	0	0	0	0	0	0	0	0	0	0	0	0	0	0	0	0	0	0	0
Prevotella_sp_oral_clone_P4PB_83_P2_724	0	2	1	3	0	0	0	2	0	0	0	0	0	0	0	0	0	0	0	0	0	0	0	0	0	0	0	0	0	0	0	0	0	0	0	0	0	0	0	0	0	0	0	0	0	0	0	0	0
TM7_725	0	0	0	0	0	0	0	0	0	0	0	0	0	0	0	0	0	0	0	0	0	0	0	0	0	0	0	0	0	0	0	0	0	0	0	0	0	0	0	0	0	0	0	0	0	0	0	0	0
Craurococcus_sp_HM28_1_726	0	0	0	0	0	0	0	0	0	0	0	0	0	0	0	0	0	0	0	0	0	0	0	0	0	0	0	0	0	0	0	0	0	0	0	0	0	0	0	0	0	0	0	0	0	0	0	0	0
Lactobacillus_727	0	0	0	0	0	0	0	0	0	0	0	0	0	0	0	0	0	0	0	0	0	0	0	0	0	0	0	0	0	0	0	0	0	0	0	0	0	0	0	0	0	0	0	0	0	0	0	0	0
Lachnospiraceae_728	0	0	0	0	0	0	0	0	0	0	0	0	0	0	0	0	0	0	0	0	0	0	0	0	0	0	0	0	0	0	0	0	0	0	0	0	0	0	0	0	0	0	0	0	0	0	0	0	0
Ornithinimicrobium_729	0	0	0	0	0	0	0	0	0	0	0	0	0	0	0	0	0	0	0	0	0	0	0	0	0	0	0	0	0	0	0	0	0	0	0	0	0	0	0	0	0	0	0	0	0	0	0	0	0
Collinsella_730	0	0	0	0	0	0	0	0	0	0	0	0	0	0	1	0	0	0	0	0	0	0	1	0	0	0	0	11	0	0	0	0	1	0	0	0	0	0	0	3	0	0	0	0	0	0	27	4	0
Corynebacterium_731	0	0	0	0	0	0	0	0	0	0	0	0	0	0	0	0	0	3	0	0	0	0	0	0	0	0	0	0	0	0	0	0	0	0	0	0	0	0	0	0	0	0	0	0	0	0	0	0	0
Lachnospiraceae_732	0	0	0	0	0	0	0	0	0	0	0	0	0	0	0	0	0	0	0	0	0	0	0	0	0	0	0	0	0	0	0	0	0	0	0	0	0	0	0	0	0	0	0	0	0	0	0	0	0
Intestinimonas_733	0	0	0	0	0	0	0	0	0	0	0	0	0	0	0	0	0	0	0	0	0	0	0	0	0	0	0	0	0	0	0	0	0	0	0	0	0	0	0	0	0	0	0	0	0	0	0	0	0
Terrimonas_734	0	0	0	0	0	0	0	0	0	0	0	0	0	0	0	0	0	0	0	0	0	0	0	0	0	0	0	0	0	0	0	0	0	0	0	0	0	0	0	0	0	0	0	0	0	0	0	0	0
Corynebacterium_freneyi_735	0	0	0	0	0	0	0	0	0	0	0	0	0	0	0	0	0	0	0	0	0	0	0	0	0	0	0	0	0	0	0	0	0	0	0	0	0	0	0	0	0	0	0	0	0	0	0	0	0
Streptococcus_736	0	2	0	0	5	0	0	0	0	3	0	0	0	0	0	0	0	0	0	1	0	0	0	0	0	3	0	0	0	0	0	0	0	0	1	0	0	0	0	0	2	21	2	17	59	0	0	0	0
Aeromicrobium_737	0	0	0	0	0	0	0	0	0	0	0	0	0	0	0	0	0	0	0	0	0	0	0	0	0	0	0	0	0	0	0	0	0	0	0	0	0	0	0	0	0	0	0	0	0	0	0	0	0
Ruminococcaceae_738	0	0	0	0	0	0	0	0	0	0	0	0	0	0	0	0	0	0	0	0	0	0	0	0	0	0	0	0	0	0	0	0	0	0	0	0	0	0	0	0	0	0	0	0	0	0	0	0	0
S24_7_739	0	0	0	0	0	0	0	0	0	0	0	0	0	0	0	0	0	0	0	0	0	0	0	0	0	0	0	0	0	0	0	0	0	0	0	0	0	0	0	0	0	0	0	0	0	0	0	0	0
Nitriliruptor_740	0	0	0	0	0	0	0	0	0	0	0	0	0	0	0	0	0	0	0	0	0	0	0	0	0	0	0	0	0	0	0	0	0	0	0	0	0	0	0	0	0	0	0	0	0	0	0	0	0
Pasteurella_multocida_subsp_multocida_741	0	0	0	0	0	0	0	0	0	0	0	0	0	0	0	0	0	0	0	0	0	0	0	0	0	0	0	0	0	0	0	0	0	0	0	0	0	0	0	0	0	0	0	0	0	0	0	0	0
Robinsoniella_peoriensis_742	0	0	0	0	0	0	0	0	0	0	0	0	0	0	0	0	0	0	0	0	0	0	0	0	0	0	0	0	0	0	0	0	0	0	0	0	0	0	0	0	0	0	0	0	0	0	0	0	0
Thermus_743	0	0	0	0	0	0	0	0	0	0	0	0	0	0	0	0	0	0	0	0	0	0	0	0	0	0	0	0	0	0	0	0	0	0	0	0	0	0	0	0	0	0	0	0	0	0	0	0	0
Corynebacterium_744	0	0	0	0	0	0	0	0	0	0	0	0	0	0	0	0	0	0	0	0	0	0	0	0	0	0	0	0	0	0	0	0	0	0	0	0	0	0	0	0	0	0	0	0	0	0	0	0	0
Pseudobutyrivibrio_745	0	0	0	0	0	0	0	0	0	0	0	0	0	0	0	0	0	0	0	0	0	0	0	0	0	0	0	0	0	0	0	0	0	0	0	0	0	0	0	0	0	0	0	0	0	0	0	0	0
Prevotella_746	0	0	0	0	0	0	0	0	0	0	0	0	0	0	0	0	0	1	0	0	0	0	0	0	0	0	0	0	0	0	0	0	0	0	0	0	0	0	0	0	0	0	0	0	0	0	0	0	0
Ruminococcaceae_747	0	0	0	0	0	0	0	0	0	0	0	0	0	0	0	0	0	0	0	0	0	0	0	0	0	0	0	0	0	0	0	0	0	0	0	0	0	0	0	0	0	0	0	0	0	0	0	0	0
Altererythrobacter_748	0	0	0	0	0	0	0	0	0	0	0	0	0	0	0	0	0	0	0	0	0	0	0	0	0	0	0	0	0	0	0	0	0	0	0	0	0	0	0	0	0	0	0	0	0	0	0	0	0
Lachnospiraceae_749	0	0	0	0	0	0	0	0	0	0	0	0	0	0	0	0	0	0	0	0	0	0	0	0	0	0	0	0	0	0	0	0	0	0	0	0	0	0	0	0	0	0	0	0	0	0	0	0	0
Lachnospiraceae_750	0	0	0	0	0	0	0	0	0	0	0	0	0	0	0	0	0	0	0	0	0	0	0	0	0	0	0	0	0	0	0	0	0	0	0	0	0	0	0	0	0	0	0	0	0	0	0	0	0
Rubellimicrobium_751	0	0	0	0	0	0	0	0	0	0	0	0	0	0	0	0	0	0	0	0	0	0	0	0	0	0	0	0	0	0	0	0	0	0	0	0	0	0	0	0	0	0	0	0	0	0	0	0	0
Sphingobacterium_752	0	0	0	0	0	0	0	0	0	0	0	0	0	0	0	0	0	0	0	0	0	0	0	0	0	0	0	0	0	0	0	0	0	0	0	0	0	0	0	0	0	0	0	0	0	0	0	0	0
Corynebacterium_durum_F0235_753	0	0	0	0	0	0	0	0	0	0	0	0	0	0	0	0	0	0	0	0	0	0	0	0	0	0	0	0	0	0	0	0	0	0	0	0	0	0	0	0	0	0	0	0	0	0	0	0	0
Desulfovibrio_754	0	0	0	0	0	0	0	0	0	0	0	0	0	0	0	0	0	0	0	0	0	0	0	0	0	0	0	0	0	0	0	0	0	0	0	0	0	0	0	0	0	0	0	0	0	0	0	0	0
Prevotella_disiens_FB035_09AN_755	0	0	0	0	0	0	0	0	0	0	0	0	0	0	0	0	0	0	0	0	0	0	0	0	1	0	0	0	0	0	0	0	0	0	0	0	0	0	0	0	0	0	0	0	0	0	0	0	0
Pseudorhodoferax_756	0	0	0	0	0	0	0	0	0	0	0	0	0	0	0	0	0	0	0	0	0	0	0	0	0	0	0	0	0	0	0	0	0	0	0	0	0	0	0	0	0	0	0	0	0	0	0	0	0
Sporobacter_757	0	0	0	0	0	0	0	0	0	0	0	0	0	0	0	0	0	0	0	0	0	0	0	0	0	0	0	0	0	0	0	0	0	0	0	0	0	0	0	0	0	0	0	0	0	0	0	0	0
Pedobacter_758	0	0	0	0	0	0	0	0	0	0	0	0	0	0	0	0	0	0	0	0	0	0	0	0	0	0	0	0	0	0	0	0	0	0	0	0	0	0	0	0	0	0	0	0	0	0	0	0	0
Clostridiales_bacterium_canine_oral_taxon_225_759	0	0	0	0	0	0	0	0	0	0	0	0	0	0	0	0	0	0	0	0	0	0	0	0	0	0	0	0	0	0	0	0	0	0	0	0	0	0	0	0	0	0	0	0	0	0	0	0	0
Ruminococcaceae_761	0	0	0	0	0	0	0	0	0	0	0	0	0	0	0	0	0	0	0	0	0	0	0	0	0	0	0	0	0	0	0	0	0	0	0	0	0	0	0	0	0	0	0	0	0	0	0	0	0
Staphylococcus_762	67	15	0	0	0	0	3	1	0	0	0	0	0	0	0	0	0	0	0	0	0	0	0	0	0	0	0	0	8	0	0	0	0	0	0	0	0	0	0	0	0	0	0	0	15	0	7	0	43
Adlercreutzia_763	0	0	0	0	0	0	0	0	0	0	0	0	0	0	0	0	0	0	0	0	0	0	4	0	0	0	0	0	0	0	0	0	0	0	0	0	0	0	0	0	0	0	0	0	0	0	0	0	0
Allisonella_764	0	0	0	0	0	0	0	0	0	0	0	0	0	0	0	0	0	0	0	0	0	0	0	0	0	0	0	0	0	0	0	0	0	0	0	0	0	0	0	0	0	0	0	0	0	0	0	0	0
Christensenellaceae_765	0	0	0	0	0	0	0	0	0	0	0	0	0	0	0	0	0	0	0	0	0	0	0	0	0	0	0	0	0	0	0	0	0	0	0	0	0	0	0	0	0	0	0	0	0	0	0	0	0
Roseburia_766	0	0	0	0	0	0	0	0	0	0	0	0	0	0	0	0	0	0	0	0	0	0	0	0	0	0	0	0	0	0	0	0	0	0	0	0	0	0	0	0	0	0	0	0	0	0	0	0	0
Aegilops_tauschii_768	0	0	0	0	0	0	0	0	0	0	0	0	0	0	0	0	0	0	0	0	0	0	0	0	0	0	0	0	0	0	0	0	0	0	0	0	0	0	0	0	0	0	0	0	0	0	0	0	0
Brevundimonas_diminuta_769	0	0	0	0	0	0	0	0	0	0	0	0	0	0	0	0	0	0	0	0	0	0	0	0	0	0	0	0	0	0	0	0	0	0	0	0	0	0	0	0	0	0	0	0	0	0	0	0	0
Psychrobacter_770	0	0	0	0	0	0	0	0	0	0	0	0	0	0	0	0	0	0	0	0	0	0	0	0	0	0	0	0	0	0	0	0	0	0	0	0	0	0	0	0	0	0	0	0	0	0	0	0	0
Ureaplasma_urealyticum_serovar_11_771	0	0	0	0	0	0	0	0	0	0	0	0	0	0	0	0	0	0	0	0	0	0	0	0	0	0	0	0	0	0	0	0	0	0	0	0	0	0	0	0	0	0	0	0	0	0	0	0	0
Selenomonas_772	0	0	0	0	0	0	0	0	0	0	0	0	0	0	0	0	0	0	0	0	0	0	0	0	0	0	0	0	0	0	0	0	0	0	0	0	0	0	0	0	0	0	0	0	0	0	0	0	0
Marinomonas_773	0	0	0	0	0	0	0	0	0	0	0	0	0	0	0	0	0	0	0	0	0	0	0	0	0	0	0	0	0	0	0	0	0	0	0	0	0	0	0	0	0	0	0	0	0	0	0	0	0
Gordonibacter_pamelaeae_774	0	0	0	0	0	0	0	0	0	0	0	0	0	0	0	0	0	0	6	0	0	0	0	0	0	0	0	0	0	0	0	16	0	0	0	0	0	0	0	0	0	0	0	0	0	0	0	0	0
Fusobacterium_775	0	0	0	0	0	0	0	0	0	0	0	0	0	0	0	0	0	0	0	0	0	0	0	0	0	0	0	0	0	0	0	0	0	0	0	0	0	0	0	0	0	0	0	0	0	0	0	0	0
Atopobium_776	0	0	0	0	0	0	0	0	0	0	0	0	0	0	0	0	0	0	0	0	0	0	0	0	0	0	0	0	0	0	0	0	0	0	0	0	0	0	0	0	0	0	0	0	0	0	0	0	0
Anaerosporobacter_777	0	0	0	0	0	0	0	0	0	0	0	0	0	0	0	0	0	0	0	0	0	0	0	0	0	0	0	0	0	0	0	0	0	0	0	0	0	0	0	0	0	0	0	0	0	0	0	0	0
Corynebacterium_778	0	0	0	0	0	0	0	0	0	0	0	0	0	0	0	0	0	0	0	0	0	0	0	0	0	0	0	0	0	0	0	0	0	0	0	0	0	0	0	0	0	0	0	0	0	0	0	0	0
Clostridium_sensu_stricto_1_779	0	0	0	0	0	0	0	0	0	0	0	0	0	0	0	0	1	0	0	0	0	0	0	0	0	0	0	0	4	0	0	0	0	0	0	0	0	0	0	0	0	25	0	0	0	0	0	0	0
Anaerostipes_780	0	0	0	0	0	0	0	0	0	0	0	0	0	0	0	0	0	0	0	0	0	0	0	0	0	0	0	0	0	0	0	0	0	0	0	0	0	0	0	0	0	0	0	0	0	0	0	0	0
Chloroplast_781	0	0	0	0	0	0	0	0	0	0	0	0	0	0	0	0	0	0	0	0	0	0	0	0	0	0	0	0	0	0	0	0	0	0	0	0	0	0	0	0	0	0	0	0	0	0	0	0	0
S24_7_782	0	0	0	0	0	0	0	0	0	0	0	0	0	0	0	0	0	0	0	0	0	0	0	0	0	0	0	0	0	0	0	0	0	0	0	0	0	0	0	0	0	0	0	0	0	0	0	0	0
Oscillibacter_783	0	0	0	0	0	0	0	0	0	0	0	0	0	0	0	0	0	0	0	0	0	0	0	0	0	0	0	0	0	0	0	0	0	0	0	0	0	0	0	0	0	0	0	0	0	0	0	0	0
Mycobacterium_784	0	0	0	0	0	0	0	0	0	0	0	0	0	0	0	0	0	0	0	0	0	0	0	0	0	0	0	0	0	0	0	0	0	0	0	0	0	0	0	0	0	0	0	0	0	0	0	0	0
S24_7_785	0	0	0	0	0	0	0	0	0	0	0	0	0	0	0	0	0	0	0	0	0	0	0	0	0	0	0	0	0	0	0	0	0	0	0	0	0	0	0	0	0	0	0	0	0	0	0	0	0
Microbacteriaceae_786	0	0	0	0	0	0	0	0	0	0	0	0	0	0	0	0	0	0	0	0	0	0	0	0	0	0	0	0	0	0	0	0	0	0	0	0	0	0	0	0	0	0	0	0	0	0	0	0	0
Bacteroides_787	0	0	0	0	0	0	0	0	0	0	0	0	0	0	0	0	0	0	0	0	0	0	0	0	0	0	0	0	0	0	0	0	0	0	0	0	0	0	0	0	0	0	0	0	0	0	0	0	0
Lachnospiraceae_788	0	0	0	0	0	0	0	0	0	0	0	0	0	0	0	0	0	0	0	0	0	0	0	0	0	0	0	0	0	0	0	0	0	0	0	0	0	0	0	0	0	0	0	0	0	0	0	0	0
Peptoniphilus_lacrimalis_DSM_7455_789	0	0	0	0	0	0	0	0	0	0	0	0	0	0	0	0	0	1	0	0	0	0	0	0	2	0	0	0	0	0	0	0	0	0	0	0	0	0	1	0	0	0	0	0	0	0	0	0	0
Corynebacterium_suicordis_791	0	0	0	0	0	0	0	0	0	0	0	0	0	0	0	0	0	0	0	0	0	0	0	0	0	0	0	0	0	0	0	0	0	0	0	0	0	0	0	0	0	0	0	0	0	0	0	0	0
Macrococcus_792	50	2	0	0	0	0	3	0	0	0	0	0	0	0	0	0	0	0	0	0	0	0	0	0	0	0	0	0	1	0	0	0	0	0	0	0	0	0	0	0	0	0	0	0	4	0	1	0	14
S24_7_793	0	0	0	0	0	0	0	0	0	0	0	0	0	0	0	0	0	0	0	0	0	0	0	0	0	0	0	0	0	0	0	0	0	0	0	0	0	0	0	0	0	0	0	0	0	0	0	0	0
Corynebacterium_sp_1145_794	0	0	0	0	0	0	0	0	0	0	0	0	0	0	0	0	0	0	0	0	0	0	0	0	0	0	0	0	0	0	0	0	0	0	0	0	0	0	0	0	0	0	0	0	0	0	0	0	0
Perlucidibaca_795	0	0	0	0	0	0	0	0	0	0	0	0	0	0	0	0	0	0	0	0	0	0	0	0	0	0	0	0	0	0	0	0	0	0	0	0	0	0	0	0	0	0	0	0	0	0	0	0	0
Nocardioides_796	0	0	0	0	0	0	0	0	0	0	0	0	0	0	0	0	0	0	0	0	0	0	0	0	0	0	0	0	0	0	0	0	0	0	0	0	0	0	0	0	0	0	0	0	0	0	0	0	0
Corynebacterium_797	0	0	0	0	0	0	0	0	0	0	0	0	0	0	0	0	0	0	0	0	0	0	0	0	0	0	0	0	0	0	0	0	0	0	0	0	0	0	0	0	0	0	0	0	0	0	0	0	0
Blautia_798	0	0	0	0	2	0	0	0	0	0	0	0	0	0	0	0	0	0	0	0	0	0	0	0	0	0	0	0	0	0	0	0	0	0	0	0	0	0	0	0	0	0	0	0	0	0	0	0	0
Coriobacteriaceae_799	0	0	0	0	0	0	0	0	0	0	0	0	0	0	0	0	0	0	0	0	0	0	0	0	0	0	0	0	0	0	0	0	0	0	0	0	0	0	0	0	0	0	0	0	0	0	0	0	0
Ochrobactrum_801	0	0	0	0	0	0	0	0	0	0	0	0	0	0	0	0	0	0	0	0	0	0	0	0	0	0	0	0	0	0	0	0	0	0	0	0	0	0	0	0	0	0	0	0	0	0	0	0	0
Lachnospiraceae_bacterium_615_802	0	0	0	0	0	0	0	0	0	0	0	0	0	0	0	0	0	0	0	0	0	0	0	0	0	0	0	0	0	0	0	0	0	0	0	0	0	0	0	0	0	0	0	0	0	0	0	0	0
Aurantimonadaceae_803	0	0	0	0	0	0	0	0	0	0	0	0	0	0	0	0	0	0	0	0	0	0	0	0	0	0	0	0	0	0	0	0	0	0	0	0	0	0	0	0	0	0	0	0	0	0	0	0	0
Collinsella_804	0	0	0	3	0	0	0	0	0	0	0	0	0	1	0	0	0	0	0	0	0	0	7	0	0	0	0	0	0	0	0	0	1	0	0	0	0	0	0	0	0	0	0	0	0	0	44	11	0
Methylobacterium_sp_DCB49_805	0	0	0	0	0	0	0	0	0	0	0	0	0	0	0	0	0	0	0	0	0	0	0	0	0	0	0	0	0	0	0	0	0	0	0	0	0	0	0	0	0	0	0	0	0	0	0	0	0
Psychrobacter_806	0	0	0	0	0	0	0	0	0	0	0	0	0	0	0	0	0	0	0	0	0	0	0	0	0	0	0	0	0	0	0	0	0	0	0	0	0	0	0	0	0	0	0	0	0	0	0	0	0
WD2101_soil_group_807	0	0	0	0	0	0	0	0	0	0	0	0	0	0	0	0	0	0	0	0	0	0	0	0	0	0	0	0	0	0	0	0	0	0	0	0	0	0	0	0	0	0	0	0	0	0	0	0	0
Alcaligenes_faecalis_808	0	0	0	0	0	0	0	0	0	0	0	0	0	0	0	0	0	0	0	0	0	0	0	0	0	0	0	0	0	0	0	0	0	0	0	0	0	0	0	0	0	0	0	0	0	0	0	0	0
Corynebacterium_809	0	0	0	0	0	0	0	0	0	0	0	0	0	0	0	0	0	0	0	0	0	0	0	0	0	0	0	0	0	0	0	0	0	0	0	0	0	0	0	0	0	0	0	0	0	0	0	0	0
Solimonadaceae_810	0	0	0	0	0	0	0	0	0	0	0	0	0	0	0	0	0	0	0	0	0	0	0	0	0	0	0	0	0	0	0	0	0	0	0	0	0	0	0	0	0	0	0	0	0	0	0	0	0
Williamsia_812	0	0	0	0	0	0	0	0	0	0	0	0	0	0	0	0	0	0	0	0	0	0	0	0	0	0	0	0	0	0	0	0	0	0	0	0	0	0	0	0	0	0	0	0	0	0	0	0	0
Methylobacterium_814	0	0	0	0	0	0	0	0	0	0	0	0	0	0	0	0	0	0	0	0	0	0	0	0	0	0	0	0	0	0	0	0	0	0	0	0	0	0	0	0	0	0	0	0	0	0	0	0	0
Pseudobutyrivibrio_815	0	0	0	0	0	0	0	0	0	0	0	0	0	0	0	0	0	0	0	0	0	0	0	0	0	0	0	0	0	0	0	0	0	0	0	0	0	0	0	0	0	0	0	0	0	0	0	0	0
Rubellimicrobium_816	0	0	0	0	0	0	0	0	0	0	0	0	0	0	0	0	0	0	0	0	0	0	0	0	0	0	0	0	0	0	0	0	0	0	0	0	0	0	0	0	0	0	0	0	0	0	0	0	0
Thalassospira_817	0	0	0	0	0	0	0	0	0	0	0	0	0	0	0	0	0	0	0	0	0	0	0	0	0	0	0	0	0	0	0	0	0	0	0	0	0	0	0	0	0	0	0	0	0	0	0	0	0
Staphylococcus_818	0	0	0	0	0	0	0	0	0	0	0	0	0	0	0	0	0	0	0	0	0	0	0	0	0	0	0	0	0	0	0	0	0	0	0	0	0	0	0	0	0	0	0	0	0	0	0	0	0
Campylobacter_sputorum_819	0	0	0	0	0	0	0	0	0	0	0	0	0	0	0	0	0	0	0	0	0	0	0	0	0	0	0	0	0	0	0	0	0	0	0	0	0	0	0	0	0	0	0	0	0	0	0	0	0
Gemmatimonadaceae_820	0	0	0	0	0	0	0	0	0	0	0	0	0	0	0	0	0	0	0	0	0	0	0	0	0	0	0	0	0	0	0	0	0	0	0	0	0	0	0	0	0	0	0	0	0	0	0	0	0
Modestobacter_821	0	0	0	0	0	0	0	0	0	0	0	0	0	0	0	0	0	0	0	0	0	0	0	0	0	0	0	0	0	0	0	0	0	0	0	0	0	0	0	0	0	0	0	0	0	0	0	0	0
Segetibacter_822	0	0	0	0	0	0	0	0	0	0	0	0	0	0	0	0	0	0	0	0	0	0	0	0	0	0	0	0	0	0	0	0	0	0	0	0	0	0	0	0	0	0	0	0	0	0	0	0	0
Corynebacterium_823	0	0	0	0	0	0	0	0	0	0	0	0	0	0	0	0	0	0	0	0	0	0	0	0	0	0	0	0	0	0	0	0	0	0	0	0	0	0	0	0	0	0	0	0	0	0	0	0	0
Pseudomonas_oryzihabitans_824	0	0	0	0	0	0	0	0	0	0	0	0	0	0	0	0	0	0	0	0	0	0	0	0	0	0	0	0	0	0	0	0	0	0	0	0	0	0	0	0	0	0	0	0	0	0	0	0	0
Frankiales_825	0	0	0	0	0	0	0	0	0	0	0	0	0	0	0	0	0	0	0	0	0	0	0	0	0	0	0	0	0	0	0	0	0	0	0	0	0	0	0	0	0	0	0	0	0	0	0	0	0
Stenotrophomonas_826	0	0	0	0	0	0	0	0	0	0	0	0	0	0	0	0	0	0	0	0	0	0	0	0	0	0	0	0	0	0	0	0	0	0	0	0	0	0	0	0	0	0	0	0	0	0	0	0	0
Fusobacterium_827	0	0	0	0	0	0	0	0	0	0	0	0	0	0	0	0	0	0	0	0	0	0	0	0	0	0	0	0	0	0	0	0	0	0	0	0	0	0	0	0	0	0	0	0	0	0	0	0	0
Phenylobacterium_828	0	0	0	0	0	0	0	0	0	0	0	0	0	0	0	0	0	0	0	0	0	0	0	0	0	0	0	0	0	0	0	0	0	0	0	0	0	0	0	0	0	0	0	0	0	0	0	0	0
Blastocatella_829	0	0	0	0	0	0	0	0	0	0	0	0	0	0	0	0	0	0	0	0	0	0	0	0	0	0	0	0	0	0	0	0	0	0	0	0	0	0	0	0	0	0	0	0	0	0	0	0	0
Neisseria_meningitidis_830	0	0	0	0	0	0	0	0	0	0	0	0	0	0	0	0	0	0	0	0	0	0	0	0	0	0	0	0	0	0	0	0	0	0	0	0	0	0	0	0	0	0	0	0	0	0	0	0	0
Lysinimonas_831	0	0	0	0	0	0	0	0	0	0	0	0	0	0	0	0	0	0	0	0	0	0	0	0	0	0	0	0	0	0	0	0	0	0	0	0	0	0	0	0	0	0	0	0	0	0	0	0	0
Bacteroides_832	0	0	0	2	0	0	0	0	0	0	0	0	0	0	0	0	0	0	0	0	0	0	0	0	0	0	0	0	0	0	0	0	0	0	0	0	0	0	0	0	0	0	0	0	0	0	0	0	0
Collinsella_833	0	0	0	0	0	0	0	0	0	0	0	0	0	0	0	0	0	0	0	0	0	0	0	0	0	0	0	0	0	0	0	0	0	0	0	0	0	0	0	0	0	0	0	0	0	0	0	0	0
Paracoccus_834	0	0	0	0	0	0	0	0	0	0	0	0	0	0	0	0	0	0	0	0	0	0	0	0	0	0	0	0	0	0	0	0	0	0	0	0	0	0	0	0	0	0	0	0	0	0	0	0	0
Deinococcus_aquaticus_835	0	0	0	0	0	0	0	0	0	0	0	0	0	0	0	0	0	0	0	0	0	0	0	0	0	0	0	0	0	0	0	0	0	0	0	0	0	0	0	0	0	0	0	0	0	0	0	0	0
Lachnospiraceae_836	0	0	0	0	0	0	0	0	0	0	0	0	0	0	0	0	0	0	0	0	0	0	0	0	0	0	0	0	0	0	0	0	0	0	0	0	0	0	0	0	0	0	0	0	0	0	0	0	0
Sphingomonadaceae_838	0	0	0	0	0	0	0	0	0	0	0	0	0	0	0	0	0	0	0	0	0	0	0	0	0	0	0	0	0	0	0	0	0	0	0	0	0	0	0	0	0	0	0	0	0	0	0	0	0
Roseococcus_839	0	0	0	0	0	0	0	0	0	0	0	0	0	0	0	0	0	0	0	0	0	0	0	0	0	0	0	0	0	0	0	0	0	0	0	0	0	0	0	0	0	0	0	0	0	0	0	0	0
Howardella_841	0	0	0	0	0	0	0	0	0	0	0	0	0	0	0	0	0	0	0	0	0	0	0	0	0	0	0	0	0	0	0	0	0	0	0	0	15	0	0	0	0	0	0	0	0	0	0	0	0
Bifidobacterium_842	0	0	0	0	0	0	0	0	0	0	0	0	0	0	0	0	0	0	0	0	0	0	0	0	0	0	0	0	0	0	0	0	0	0	0	0	0	3	0	3	0	0	0	0	0	0	0	0	0
Blautia_843	0	0	0	0	0	0	0	0	0	0	0	0	0	1	0	0	0	0	0	0	0	0	0	0	0	0	0	0	0	0	0	0	0	0	0	0	0	0	0	0	0	0	0	0	0	0	0	0	0
Cellulomonas_844	0	0	0	0	0	0	0	0	0	0	0	0	0	0	0	0	0	0	0	0	0	0	0	0	0	0	0	0	0	0	0	0	0	0	0	0	0	0	0	0	0	0	0	0	0	0	0	0	0
Cellvibrio_845	0	0	0	0	0	0	0	0	0	0	0	0	0	0	0	0	0	0	0	0	0	0	0	0	0	0	0	0	0	0	0	0	0	0	0	0	0	0	0	0	0	0	0	0	0	0	0	0	0
RC9_gut_group_846	0	0	0	0	0	0	0	0	0	0	0	0	0	0	0	0	0	0	0	0	0	0	0	0	0	0	0	0	0	0	0	0	0	0	0	0	0	0	0	0	0	0	0	0	0	0	0	0	0
Phyllobacteriaceae_847	0	0	0	0	0	0	0	0	0	0	0	0	0	0	0	0	0	0	0	0	0	0	0	0	0	0	0	0	0	0	0	0	0	0	0	0	0	0	0	0	0	0	0	0	0	0	0	0	0
Facklamia_848	0	0	0	0	0	0	0	0	0	0	0	0	0	0	0	0	0	0	0	0	0	0	0	0	0	0	0	0	0	0	0	0	0	0	0	0	0	0	0	0	0	0	0	0	0	0	0	0	0
Chloroplast_849	0	0	0	0	0	0	0	0	0	0	0	0	0	0	0	0	0	0	0	0	0	0	0	0	0	0	0	0	0	0	0	0	0	0	0	0	0	0	0	0	0	0	0	0	0	0	0	0	0
Cronobacter_pulveris_850	0	0	0	0	0	0	0	0	0	0	0	0	0	0	0	0	0	0	0	0	0	0	0	0	0	0	0	0	0	0	0	0	0	0	0	0	0	0	0	0	0	0	0	0	0	0	0	0	0
Cryomorphaceae_851	0	0	0	0	0	0	0	0	0	0	0	0	0	0	0	0	0	0	0	0	0	0	0	0	0	0	0	0	0	0	0	0	0	0	0	0	0	0	0	0	0	0	0	0	0	0	0	0	0
Planococcaceae_852	0	0	0	0	0	0	0	0	0	0	0	0	0	0	0	0	0	0	0	0	0	0	0	0	0	0	0	0	0	0	0	0	0	0	0	0	0	0	0	0	0	0	0	0	0	0	0	0	0
Clostridium_sporogenes_853	0	0	0	0	0	0	0	0	0	0	0	0	0	0	0	0	0	0	0	0	0	0	0	0	0	0	0	0	0	0	0	0	0	0	0	0	0	0	0	0	0	0	0	0	0	0	0	0	0
Bacillus_pumilus_854	0	0	0	0	0	0	0	0	0	0	0	0	0	0	0	0	0	0	0	0	0	0	0	0	0	0	0	0	0	0	0	0	0	0	0	0	0	0	0	0	0	0	0	0	0	0	0	0	0
Streptococcus_salivarius_subsp_thermophilus_855	0	0	0	0	0	0	0	0	0	0	0	2	0	0	0	0	0	1	0	2	0	0	0	0	7	0	0	2	0	0	0	0	0	0	1	0	0	0	0	0	0	0	0	0	0	0	0	0	0
Parabacteroides_856	0	0	0	0	0	0	0	0	0	0	0	0	0	0	0	0	0	0	0	0	0	0	0	0	0	0	0	0	0	0	0	0	0	0	0	0	0	0	0	0	0	0	0	0	0	0	0	0	0
Spirosoma_857	0	0	0	0	0	0	0	0	0	0	0	0	0	0	0	0	0	0	0	0	0	0	0	0	0	0	0	0	0	0	0	0	0	0	0	0	0	0	0	0	0	0	0	0	0	0	0	0	0
Streptococcus_858	0	0	0	0	0	0	0	0	0	0	0	0	0	0	0	0	0	0	0	0	0	0	0	0	0	0	0	0	0	0	0	0	0	0	0	0	0	0	0	0	0	0	0	0	0	0	0	0	0
Anaerotruncus_860	0	0	0	0	0	0	0	0	0	0	0	0	0	0	0	0	0	0	0	0	0	0	0	0	0	0	0	0	0	0	0	0	0	0	0	0	0	0	0	0	0	0	0	0	0	0	0	0	0
Family_XIII_861	0	0	0	0	0	0	0	0	0	0	0	0	0	0	0	0	0	0	0	0	0	0	0	0	0	0	0	0	0	0	0	0	0	0	0	0	0	0	0	0	0	0	0	0	0	0	0	0	0
Dorea_862	0	0	0	0	0	0	0	0	0	0	0	0	0	0	0	0	0	0	0	0	0	0	0	0	0	0	0	0	0	0	0	0	0	0	0	0	0	0	0	0	0	0	0	0	0	0	0	0	0
Rheinheimera_864	0	0	0	0	0	0	0	0	0	0	0	0	0	0	0	0	0	0	0	0	0	0	0	0	0	0	0	0	0	0	0	0	0	0	0	0	0	0	0	0	0	0	0	0	0	0	0	0	0
Clostridiales_bacterium_S5_A19_865	0	0	0	0	0	0	0	0	0	0	0	0	0	0	0	0	0	0	0	0	0	0	0	0	0	0	0	0	0	0	0	0	0	0	0	0	0	0	0	0	0	0	0	0	0	0	0	0	0
Spirosoma_866	0	0	0	0	0	0	0	0	0	0	0	0	0	0	0	0	0	0	0	0	0	0	0	0	0	0	0	0	0	0	0	0	0	0	0	0	0	0	0	0	0	0	0	0	0	0	0	0	0
Marvinbryantia_867	0	0	0	0	0	0	0	0	0	0	0	0	0	0	0	0	0	0	0	0	0	0	0	0	0	0	0	0	0	0	0	0	0	0	0	0	0	0	0	0	0	0	0	0	0	0	0	0	0
Odoribacter_868	0	0	0	0	0	0	0	0	0	0	0	0	0	0	0	0	0	0	0	0	0	0	0	0	0	0	0	0	0	0	0	0	0	0	0	0	0	0	0	0	0	0	0	0	0	0	0	0	0
Prevotella_869	0	0	0	0	0	0	0	0	0	0	0	0	0	0	0	0	0	0	0	0	0	0	0	0	0	0	0	0	0	0	0	0	0	0	0	0	0	0	0	0	0	0	0	0	0	0	0	0	0
Microbacteriaceae_870	0	0	0	0	0	0	0	0	0	0	0	0	0	0	0	0	0	0	0	0	0	0	0	0	0	0	0	0	0	0	0	0	0	0	0	0	0	0	0	0	0	0	0	0	0	0	0	0	0
Acinetobacter_871	0	0	0	0	0	0	0	0	0	0	0	0	0	0	0	0	0	0	0	0	0	0	0	0	0	0	0	0	0	0	0	0	0	0	0	0	0	0	0	0	0	0	0	0	0	0	0	0	0
Veillonella_872	0	0	0	0	0	0	0	0	0	0	0	0	0	0	0	0	0	0	0	0	0	0	0	0	0	0	0	0	0	0	0	0	0	0	0	0	0	0	0	0	0	0	0	0	0	0	0	0	0
Sphingomonas_874	0	0	0	0	0	0	0	0	0	0	0	0	0	0	0	0	0	0	0	0	0	0	0	0	0	0	0	0	0	0	0	0	0	0	0	0	0	0	0	0	0	0	0	0	0	0	0	0	0
Ruminococcaceae_875	0	0	0	0	0	0	0	0	0	0	0	0	0	0	0	0	0	0	0	0	0	0	0	0	0	0	0	0	0	0	0	0	0	0	0	0	0	0	0	0	0	0	0	0	0	0	0	0	0
Lachnospiraceae_876	0	0	0	0	0	0	0	0	0	0	0	0	0	0	0	0	0	0	0	0	0	0	0	0	0	0	0	0	0	0	0	0	0	0	0	0	0	0	0	0	0	0	0	0	0	0	0	0	0
Allobaculum_877	0	0	0	0	0	0	0	0	0	0	0	0	0	0	0	0	0	0	0	0	0	0	0	0	0	0	0	0	0	0	0	0	0	0	0	0	0	0	0	0	0	0	0	0	0	0	0	0	0
Mitsuokella_sp_oral_taxon_G68_878	0	0	0	0	0	0	0	0	0	0	0	0	0	0	0	0	0	0	0	0	0	0	0	0	0	0	0	0	0	0	0	0	0	0	0	0	0	0	0	0	0	0	0	0	0	0	0	0	0
Acinetobacter_879	0	0	0	0	0	0	0	0	0	0	0	0	0	0	0	0	0	0	0	0	0	0	0	0	0	0	0	0	0	0	0	0	0	0	0	0	0	0	0	0	0	0	0	0	0	0	0	0	0
Geodermatophilus_nigrescens_880	0	0	0	0	0	0	0	0	0	0	0	0	0	0	0	0	0	0	0	0	0	0	0	0	0	0	0	0	0	0	0	0	0	0	0	0	0	0	0	0	0	0	0	0	0	0	0	0	0
Dialister_micraerophilus_881	0	0	0	0	0	0	0	0	0	0	0	0	0	0	0	0	0	0	0	0	0	0	0	0	0	0	0	0	0	0	0	0	0	0	0	0	0	0	0	0	0	0	0	0	0	0	0	0	0
Rhodocyclaceae_882	0	0	0	0	0	0	0	0	0	0	0	0	0	0	0	0	0	0	0	0	0	0	0	0	0	0	0	0	0	0	0	0	0	0	0	0	0	0	0	0	0	0	0	0	0	0	0	0	0
Enterorhabdus_883	0	0	0	0	0	0	0	0	0	0	0	0	0	0	0	0	0	0	0	0	0	0	0	0	0	0	0	0	0	0	0	0	0	0	0	0	0	0	0	0	0	0	0	0	0	0	0	0	0
Aquicella_884	0	0	0	0	0	0	0	0	0	0	0	0	0	0	0	0	0	0	0	0	0	0	0	0	0	0	0	0	0	0	0	0	0	0	0	0	0	0	0	0	0	0	0	0	0	0	0	0	0
Butyricicoccus_885	0	0	0	0	0	0	0	0	0	0	0	0	0	0	0	0	0	0	0	0	0	0	0	0	0	0	0	0	0	0	0	0	0	0	0	0	0	0	0	0	0	0	0	0	0	0	0	0	0
Blautia_886	0	0	0	0	0	0	0	0	0	0	0	0	0	0	0	0	0	0	0	0	0	0	0	0	0	0	0	0	0	0	2	0	0	0	0	0	0	0	0	0	0	0	0	0	0	0	0	0	0
Sphingobacterium_spiritivorum_887	0	0	0	0	0	0	0	0	0	0	0	0	0	0	0	0	0	0	0	0	0	0	0	0	0	0	0	0	0	0	0	0	0	0	0	0	0	0	0	0	0	0	0	0	0	0	0	0	0
JG30_KF_CM45_888	0	0	0	0	0	0	0	0	0	0	0	0	0	0	0	0	0	0	0	0	0	0	0	0	0	0	0	0	0	0	0	0	0	0	0	0	0	0	0	0	0	0	0	0	0	0	0	0	0
Rubrivirga_890	0	0	0	0	0	0	0	0	0	0	0	0	0	0	0	0	0	0	0	0	0	0	0	0	0	0	0	0	0	0	0	0	0	0	0	0	0	0	0	0	0	0	0	0	0	0	0	0	0
Actinomycetospora_891	0	0	0	0	0	0	0	0	0	0	0	0	0	0	0	0	0	0	0	0	0	0	0	0	0	0	0	0	0	0	0	0	0	0	0	0	0	0	0	0	0	0	0	0	0	0	0	0	0
Tepidimonas_893	0	0	0	0	0	0	0	0	0	0	0	0	0	0	0	0	0	0	0	0	0	0	0	0	0	0	0	0	0	0	0	0	0	0	0	0	0	0	0	0	0	0	0	0	0	0	0	0	0
Methylobacterium_sp_C62_894	0	0	0	0	0	0	0	0	0	0	0	0	0	0	0	0	0	0	0	0	0	0	0	0	0	0	0	0	0	0	0	0	0	0	0	0	0	0	0	0	0	0	0	0	0	0	0	0	0
Devosia_895	0	0	0	0	0	0	0	0	0	0	0	0	0	0	0	0	0	0	0	0	0	0	0	0	0	0	0	0	0	0	0	0	0	0	0	0	0	0	0	0	0	0	0	0	0	0	0	0	0
Succinivibrio_896	0	0	0	0	0	0	0	0	0	0	0	0	0	0	0	0	0	0	0	0	0	0	0	0	0	0	0	0	0	0	0	0	0	0	0	0	0	0	0	0	0	0	0	0	0	0	0	0	0
Cellvibrio_897	0	0	0	0	0	0	0	0	0	0	0	0	0	0	0	0	0	0	0	0	0	0	0	0	0	0	0	0	0	0	0	0	0	0	0	0	0	0	0	0	0	0	0	0	0	0	0	0	0
Marvinbryantia_898	0	0	0	0	0	0	0	0	0	0	0	0	0	0	0	0	0	0	0	0	5	0	0	0	0	0	0	0	0	0	0	0	0	0	0	0	0	0	0	0	0	0	0	0	0	0	0	0	0
Pseudobutyrivibrio_899	0	0	0	0	0	0	0	0	0	0	0	0	0	0	0	0	0	0	0	0	0	0	0	0	0	0	0	0	0	0	0	0	0	0	0	0	0	0	0	0	0	0	0	0	0	0	0	0	0
Oscillibacter_900	0	0	0	0	0	0	0	0	0	0	0	0	0	0	0	0	0	0	0	0	0	0	0	0	0	0	0	0	0	0	0	0	0	0	0	0	0	0	0	0	0	0	0	0	0	0	0	0	0
Solimonadaceae_901	0	0	0	0	0	0	0	0	0	0	0	0	0	0	0	0	0	0	0	0	0	0	0	0	0	0	0	0	0	0	0	0	0	0	0	0	0	0	0	0	0	0	0	0	0	0	0	0	0
Ruminococcaceae_902	0	0	0	0	0	0	0	0	0	0	0	0	0	0	0	0	0	0	0	0	0	0	0	0	0	0	0	0	0	0	0	0	0	0	0	0	0	0	0	0	0	0	0	0	0	0	0	0	0
Clostridium_sensu_stricto_1_903	0	0	0	0	1	0	0	0	0	0	0	0	0	0	0	0	0	0	0	0	0	0	0	0	0	0	0	0	15	0	0	0	0	0	0	1	0	0	0	0	0	25	0	0	0	0	0	1	0
Nocardioides_904	0	0	0	0	0	0	0	0	0	0	0	0	0	0	0	0	0	0	0	0	0	0	0	0	0	0	0	0	0	0	0	0	0	0	0	0	0	0	0	0	0	0	0	0	0	0	0	0	0
Prevotella_905	0	0	0	0	0	0	0	0	0	0	0	0	0	0	0	0	0	0	0	0	0	0	0	0	0	0	0	0	0	0	0	0	0	0	0	0	0	0	0	0	0	0	0	0	0	0	0	0	0
Gemmatimonadaceae_906	0	0	0	0	0	0	0	0	0	0	0	0	0	0	0	0	0	0	0	0	0	0	0	0	0	0	0	0	0	0	0	0	0	0	0	0	0	0	0	0	0	0	0	0	0	0	0	0	0
Lachnospiraceae_907	0	0	0	0	0	0	0	0	0	0	0	0	0	0	0	0	0	0	0	0	0	0	0	0	0	0	0	0	0	0	0	0	0	0	0	0	0	0	0	0	0	0	0	0	0	0	0	0	0
Spirosoma_908	0	0	0	0	0	0	0	0	0	0	0	0	0	0	0	0	0	0	0	0	0	0	0	0	0	0	0	0	0	0	0	0	0	0	0	0	0	0	0	0	0	0	0	0	0	0	0	0	0
Rhodococcus_909	0	0	0	0	0	0	0	0	0	0	0	0	0	0	0	0	0	0	0	0	0	0	0	0	0	0	0	0	0	0	0	0	0	0	0	0	0	0	0	0	0	0	0	0	0	0	0	0	0
Micrococcaceae_910	0	0	0	0	0	0	0	0	0	0	0	0	0	0	0	0	0	0	0	0	0	0	0	0	0	0	0	0	0	0	0	0	0	0	0	0	0	0	0	0	0	0	0	0	0	0	0	0	0
Leuconostoc_mesenteroides_911	0	0	0	0	0	0	0	0	0	0	0	0	0	0	0	0	0	0	0	0	0	0	0	0	0	0	0	0	0	0	0	0	0	0	0	0	0	0	0	0	0	0	0	0	0	0	0	0	0
Corynebacterium_912	0	0	0	0	0	0	0	0	0	0	0	0	0	0	0	0	0	0	0	0	0	0	0	0	0	0	0	0	0	0	0	0	0	0	0	0	0	0	0	0	0	0	0	0	0	0	0	0	0
Alcanivorax_dieselolei_913	0	0	0	0	0	0	0	0	0	0	0	0	0	0	0	0	0	0	0	0	0	0	0	0	0	0	0	0	0	0	0	0	0	0	0	0	0	0	0	0	0	0	0	0	0	0	0	0	0
Pseudomonas_aeruginosa_914	0	0	0	0	0	0	0	0	0	0	0	0	0	0	0	0	0	0	0	0	0	0	0	0	0	0	0	0	0	0	1	0	0	0	4	0	0	0	0	0	0	0	0	0	0	0	0	0	0
Ruminococcaceae_915	0	0	0	0	0	0	0	0	0	0	0	0	0	0	0	0	0	0	0	0	0	0	0	0	0	0	0	0	0	0	0	0	0	0	0	0	0	0	0	0	0	0	0	0	0	0	0	0	0
Methylosulfonomonas_methylovora_916	0	0	0	0	0	0	0	0	0	0	0	0	0	0	0	0	0	0	0	0	0	0	0	0	0	0	0	0	0	0	0	0	0	0	0	0	0	0	0	0	0	0	0	0	0	0	0	0	0
cyanobacterium_OU_20_917	0	0	0	0	0	0	0	0	0	0	0	0	0	0	0	0	0	0	0	0	0	0	0	0	0	0	0	0	0	0	0	0	0	0	0	0	0	0	0	0	0	0	0	0	0	0	0	0	0
Pseudobutyrivibrio_918	0	0	0	0	0	0	0	0	0	0	0	0	0	0	0	0	0	0	0	0	0	0	0	0	0	0	0	0	0	0	0	0	0	0	0	0	0	0	0	0	0	0	0	0	0	0	0	0	0
Clostridium_septicum_919	0	0	0	0	0	0	0	0	0	0	0	0	0	0	0	0	0	0	0	0	0	0	0	0	0	0	0	0	2	0	0	0	0	0	0	0	3	0	0	0	0	0	0	0	0	0	0	0	0
Prevotella_920	0	0	0	0	0	0	0	0	0	0	0	0	0	0	0	0	0	0	0	0	0	0	0	0	0	0	0	0	0	0	0	0	0	0	0	0	0	0	0	0	0	0	0	0	0	0	0	0	0
Bilophila_921	0	0	0	0	0	0	0	0	0	0	0	0	0	0	0	0	0	0	0	0	0	0	0	0	0	0	0	0	0	0	0	0	0	0	0	0	0	0	0	0	0	0	0	0	0	0	0	0	0
Sphingomonas_922	0	0	0	0	0	0	0	0	0	0	0	0	0	0	0	0	0	0	0	0	0	0	0	0	0	0	0	0	0	0	0	0	0	0	0	0	0	0	0	0	0	0	0	0	0	0	0	0	0
Methylobacteriaceae_923	0	0	0	0	0	0	0	0	0	0	0	0	0	0	0	0	0	0	0	0	0	0	0	0	0	0	0	0	0	0	0	0	0	0	0	0	0	0	0	0	0	0	0	0	0	0	0	0	0
Musa_acuminata_subsp_malaccensis_924	0	0	0	0	0	0	0	0	0	0	0	0	0	0	0	0	0	0	0	0	0	0	0	0	0	0	0	0	0	0	0	0	0	0	0	0	0	0	0	0	0	0	0	0	0	0	0	0	0
Fastidiosipila_925	0	0	0	0	0	0	0	0	0	0	0	0	0	0	0	0	0	0	0	0	0	0	0	0	0	0	0	0	0	0	0	0	0	0	0	0	0	0	0	0	0	0	0	0	0	0	0	0	0
Leucobacter_926	0	0	0	0	0	0	0	0	0	0	0	0	0	0	0	0	0	0	0	0	0	0	0	0	0	0	0	0	0	0	0	0	0	0	0	0	0	0	0	0	0	0	0	0	0	0	0	0	0
Microvirga_927	0	0	0	0	0	0	0	0	0	0	0	0	0	0	0	0	0	0	0	0	0	0	0	0	0	0	0	0	0	0	0	0	0	0	0	0	0	0	0	0	0	0	0	0	0	0	0	0	0
Ellin6055_928	0	0	0	0	0	0	0	0	0	0	0	0	0	0	0	0	0	0	0	0	0	0	0	0	0	0	0	0	0	0	0	0	0	0	0	0	0	0	0	0	0	0	0	0	0	0	0	0	0
Spirosoma_929	0	0	0	0	0	0	0	0	0	0	0	0	0	0	0	0	0	0	0	0	0	0	0	0	0	0	0	0	0	0	0	0	0	0	0	0	0	0	0	0	0	0	0	0	0	0	0	0	0
Truepera_930	0	0	0	0	0	0	0	0	0	0	0	0	0	0	0	0	0	0	0	0	0	0	0	0	0	0	0	0	0	0	0	0	0	0	0	0	0	0	0	0	0	0	0	0	0	0	0	0	0
Bacteroides_932	0	0	0	0	0	0	0	0	0	0	0	0	0	2	0	0	0	0	0	0	0	0	0	0	0	0	0	0	0	0	0	0	0	0	0	0	1	0	0	0	0	0	0	0	0	0	0	0	0
Prevotella_933	0	0	0	0	0	0	0	0	0	0	0	0	0	0	0	0	0	0	0	0	0	0	0	0	0	0	0	0	0	0	0	0	0	0	0	0	0	0	0	0	0	0	0	0	0	0	0	0	0
Rothia_934	0	0	0	0	0	0	0	0	0	0	0	0	0	0	0	0	0	0	0	0	0	0	0	0	0	0	0	0	0	0	0	0	0	0	0	0	0	0	0	0	0	0	0	0	0	0	0	0	0
Brevibacterium_935	0	0	0	0	0	0	0	0	0	0	0	0	0	0	0	0	0	0	0	0	0	0	0	0	0	0	0	0	0	0	0	0	0	0	0	0	0	0	0	0	0	0	0	0	0	0	0	0	0
Massilia_936	0	0	0	0	0	0	0	0	0	0	0	0	0	0	0	0	0	0	0	0	0	0	0	0	0	0	0	0	0	0	0	0	0	0	0	0	0	0	0	0	0	0	0	0	0	0	0	0	0
Aurantimonadaceae_937	0	0	0	0	0	0	0	0	0	0	0	0	0	0	0	0	0	0	0	0	0	0	0	0	0	0	0	0	0	0	0	0	0	0	0	0	0	0	0	0	0	0	0	0	0	0	0	0	0
Bifidobacterium_breve_938	0	0	0	0	0	0	0	2	0	0	0	0	0	1	0	0	0	0	0	0	0	0	0	0	1	0	2	0	0	0	0	0	0	0	0	0	1	0	0	0	0	0	0	5	0	0	0	0	0
Oxalobacteraceae_939	0	0	0	0	0	0	0	0	0	0	0	0	0	0	0	0	0	0	0	0	0	0	0	0	0	0	0	0	0	0	0	0	0	0	0	0	0	0	0	0	0	0	0	0	0	0	0	0	0
Methylobacterium_sp_C62_940	0	0	0	0	0	0	0	0	0	0	0	0	0	0	0	0	0	0	0	0	0	0	0	0	0	0	0	0	0	0	0	0	0	0	0	0	0	0	0	0	0	0	0	0	0	0	0	0	0
Corynebacterium_941	0	0	0	0	0	0	0	0	0	0	0	0	0	0	0	0	0	0	0	0	0	0	0	0	0	0	0	0	0	0	0	0	0	0	0	0	0	0	0	0	0	0	0	0	0	0	0	0	0
Thermicanus_943	0	0	0	0	0	0	0	0	0	0	0	0	0	0	0	0	0	0	0	0	0	0	0	0	0	0	0	0	0	0	0	0	0	0	0	0	0	0	0	0	0	0	0	0	0	0	0	0	0
Intestinimonas_945	0	0	0	0	0	0	0	0	0	0	0	0	0	0	0	0	0	0	0	0	0	0	0	0	0	0	0	0	0	0	0	0	0	0	0	0	0	0	0	0	0	0	0	0	0	0	0	0	0
Atopobium_946	0	0	0	0	0	0	0	0	0	0	0	0	0	0	0	0	0	0	0	0	0	0	0	0	0	0	0	0	0	0	0	0	0	0	0	0	0	0	0	0	0	0	0	0	0	0	0	0	0
Blastocatella_947	0	0	0	0	0	0	0	0	0	0	0	0	0	0	0	0	0	0	0	0	0	0	0	0	0	0	0	0	0	0	0	0	0	0	0	0	0	0	0	0	0	0	0	0	0	0	0	0	0
Leucobacter_948	0	0	0	0	0	0	0	0	0	0	0	0	0	0	0	0	0	0	0	0	0	0	0	0	0	0	0	0	0	0	0	0	0	0	0	0	0	0	0	0	0	0	0	0	0	0	0	0	0
Neisseria_949	0	0	0	0	0	0	0	0	0	0	0	0	0	0	0	0	0	0	0	0	0	0	0	0	0	0	0	0	0	0	0	0	0	0	0	0	0	0	0	0	0	0	0	0	0	0	0	0	0
Armatimonadetes_950	0	0	0	0	0	0	0	0	0	0	0	0	0	0	0	0	0	0	0	0	0	0	0	0	0	0	0	0	0	0	0	0	0	0	0	0	0	0	0	0	0	0	0	0	0	0	0	0	0
Lactobacillus_951	0	0	0	0	0	0	0	0	0	0	0	1	0	0	0	0	1	0	0	0	0	0	0	0	0	0	0	0	0	0	0	0	0	0	0	0	0	0	0	0	0	0	0	0	0	0	0	0	0
Alysiella_952	0	0	0	0	0	0	0	0	0	0	0	0	0	0	0	0	0	0	0	0	0	0	0	0	0	0	0	0	0	0	0	0	0	0	0	0	0	0	0	0	0	0	0	0	0	0	0	0	0
Odoribacter_953	0	0	0	0	0	0	0	0	0	0	0	0	0	0	0	0	0	0	0	0	0	0	0	0	0	0	0	0	0	0	0	0	0	0	0	0	0	0	0	0	0	0	0	0	0	0	0	0	0
Sphingobium_954	0	0	0	0	0	0	0	0	0	0	0	0	0	0	0	0	0	0	0	0	0	0	0	0	0	0	0	0	0	0	0	0	0	0	0	0	0	0	0	0	0	0	0	0	0	0	0	0	0
Skermanella_955	0	0	0	0	0	0	0	0	0	0	0	0	0	0	0	0	0	0	0	0	0	0	0	0	0	0	0	0	0	0	0	0	0	0	0	0	0	0	0	0	0	0	0	0	0	0	0	0	0
Ruminococcus_sp_16442_956	0	0	0	0	0	0	0	0	0	0	0	0	0	0	0	0	0	0	0	0	0	0	0	0	0	0	0	0	0	0	0	0	0	0	0	0	0	0	0	0	0	0	0	0	0	0	0	0	0
Streptococcus_sobrinus_957	0	0	0	0	0	0	0	0	0	0	0	0	0	0	0	0	0	0	0	0	0	0	0	0	0	0	0	0	0	0	0	0	0	0	0	0	0	0	0	0	0	0	0	0	0	0	0	0	0
Bosea_958	0	0	0	0	0	0	0	0	0	0	0	0	0	0	0	0	0	0	0	0	0	0	0	0	0	0	0	0	0	0	0	0	0	0	0	0	0	0	0	0	0	0	0	0	0	0	0	0	0
Dialister_sp_oral_taxon_502_959	0	0	0	0	0	0	0	0	0	0	0	0	0	0	0	0	0	0	0	0	0	0	0	0	0	0	0	0	0	0	0	0	0	1	0	0	0	0	0	0	0	0	0	0	0	0	0	0	0
Leptotrichia_960	0	0	0	0	0	0	0	0	0	0	0	0	0	0	0	0	0	0	0	0	0	0	0	0	0	0	0	0	0	0	0	0	0	0	0	0	0	0	0	0	0	0	0	0	0	0	0	0	0
Lachnospiraceae_961	0	0	0	0	0	0	0	0	0	0	0	0	0	0	0	0	0	0	0	0	0	0	0	0	0	0	0	0	0	0	0	0	0	0	0	0	0	0	0	0	0	0	0	0	0	0	0	0	0
Sphingomonas_962	0	0	0	0	0	0	0	0	0	0	0	0	0	0	0	0	0	0	0	0	0	0	0	0	0	0	0	0	0	0	0	0	0	0	0	0	0	0	0	0	0	0	0	0	0	0	0	0	0
Neisseria_lactamica_963	0	0	0	0	0	0	0	0	0	0	0	0	0	0	0	0	0	0	0	0	0	0	0	0	0	0	0	0	0	0	0	0	0	0	0	0	0	0	0	0	0	0	0	0	0	0	0	0	0
Terriglobus_roseus_964	0	0	0	0	0	0	0	0	0	0	0	0	0	0	0	0	0	0	0	0	0	0	0	0	0	0	0	0	0	0	0	0	0	0	0	0	0	0	0	0	0	0	0	0	0	0	0	0	0
Gemmatimonadaceae_965	0	0	0	0	0	0	0	0	0	0	0	0	0	0	0	0	0	0	0	0	0	0	0	0	0	0	0	0	0	0	0	0	0	0	0	0	0	0	0	0	0	0	0	0	0	0	0	0	0
Campylobacter_ureolyticus_966	0	0	0	0	0	0	0	0	0	0	0	0	0	0	0	0	0	0	0	0	0	0	0	0	0	0	0	0	0	0	0	0	0	0	0	0	0	0	0	0	0	0	0	0	0	0	0	0	0
Prevotella_loescheii_967	0	0	0	1	0	1	2	2	1	0	0	0	0	0	2	0	0	0	0	0	0	0	0	0	0	0	0	0	0	0	0	0	0	0	0	0	0	0	0	0	0	0	0	0	0	0	0	0	0
Acinetobacter_radioresistens_968	0	0	0	0	0	0	0	0	0	0	0	0	0	0	0	0	0	0	0	0	0	0	0	0	0	0	0	0	0	0	0	0	0	0	0	0	0	0	0	0	0	0	0	0	0	0	0	0	0
Bradyrhizobiaceae_969	0	0	0	0	0	0	0	0	0	0	0	0	0	0	0	0	0	0	0	0	0	0	0	0	0	0	0	0	0	0	0	0	0	0	0	0	0	0	0	0	0	0	0	0	0	0	0	0	0
Solimonadaceae_971	0	0	0	0	0	0	0	0	0	0	0	0	0	0	0	0	0	0	0	0	0	0	0	0	0	0	0	0	0	0	0	0	0	0	0	0	0	0	0	0	0	0	0	0	0	0	0	0	0
Flavobacterium_973	0	0	0	0	0	0	0	0	0	0	0	0	0	0	0	0	0	0	0	0	0	0	0	0	0	0	0	0	0	0	0	0	0	0	0	0	0	0	0	0	0	0	0	0	0	0	0	0	0
Fibrella_974	0	0	0	0	0	0	0	0	0	0	0	0	0	0	0	0	0	0	0	0	0	0	0	0	0	0	0	0	0	0	0	0	0	0	0	0	0	0	0	0	0	0	0	0	0	0	0	0	0
Flavisolibacter_975	0	0	0	0	0	0	0	0	0	0	0	0	0	0	0	0	0	0	0	0	0	0	0	0	0	0	0	0	0	0	0	0	0	0	0	0	0	0	0	0	0	0	0	0	0	0	0	0	0
Rhizobium_etli_976	0	0	0	0	0	0	0	0	0	0	0	0	0	0	0	0	0	0	0	0	0	0	0	0	0	0	0	0	0	0	0	0	0	0	0	0	0	0	0	0	0	0	0	0	0	0	0	0	0
Subdoligranulum_977	0	0	0	0	0	0	0	0	0	0	0	0	0	0	0	0	0	0	0	0	0	0	0	0	0	0	0	0	0	0	0	0	0	0	0	0	0	0	0	0	0	0	0	0	0	0	0	0	0
Roseburia_978	0	0	0	0	0	0	0	0	0	0	0	0	0	0	0	0	0	0	0	0	0	0	0	0	0	0	0	0	0	0	0	0	0	0	0	0	0	0	0	0	0	0	0	0	0	0	0	0	0
Bacillus_sp__979	0	0	0	0	0	0	0	0	0	0	0	0	0	0	0	0	0	0	0	0	0	0	0	0	0	0	0	0	0	0	0	0	0	0	0	0	0	0	0	0	0	0	0	0	0	0	0	0	0
Patulibacter_980	0	0	0	0	0	0	0	0	0	0	0	0	0	0	0	0	0	0	0	0	0	0	0	0	0	0	0	0	0	0	0	0	0	0	0	0	0	0	0	0	0	0	0	0	0	0	0	0	0
Exiguobacterium_981	0	0	0	0	0	0	0	0	0	0	0	0	0	0	0	0	0	0	0	0	0	0	0	0	0	0	0	0	0	0	0	0	0	0	0	0	0	0	0	0	0	0	0	0	0	0	0	0	0
Neisseria_982	0	0	0	0	0	0	0	0	0	0	0	0	0	0	0	0	0	0	0	0	0	0	0	0	0	0	0	0	0	0	0	0	0	0	0	0	0	0	0	0	0	0	0	0	0	0	0	0	0
Cryptomeria_japonica_Japanese_cedar__983	0	0	0	0	0	0	0	0	0	0	0	0	0	0	0	0	0	0	0	0	0	0	0	0	0	0	0	0	0	0	0	0	0	0	0	0	0	0	0	0	0	0	0	0	0	0	0	0	0
Shinella_984	0	0	0	0	0	0	0	0	0	0	0	0	0	0	0	0	0	0	0	0	0	0	0	0	0	0	0	0	0	0	0	0	0	0	0	0	0	0	0	0	0	0	0	0	0	0	0	0	0
Streptococcus_985	0	0	0	0	0	0	0	0	0	0	0	0	0	0	0	0	0	0	0	0	0	0	0	0	0	0	0	0	0	0	0	0	0	0	0	0	0	0	0	0	0	0	0	0	0	0	0	0	0
Dorea_986	0	0	0	0	0	0	0	0	0	0	0	0	0	0	0	0	0	0	0	0	0	0	0	0	0	0	0	0	0	0	0	0	0	0	0	0	0	0	0	0	0	0	0	0	0	0	0	0	0
Sanguibacter_987	0	0	0	0	0	0	0	0	0	0	0	0	0	0	0	0	0	0	0	0	0	0	0	0	0	0	0	0	0	0	0	0	0	0	0	0	0	0	0	0	0	0	0	0	0	0	0	0	0
Moraxella_989	0	0	0	0	0	0	0	0	0	0	0	0	0	0	0	0	0	0	0	0	0	0	0	0	0	0	0	0	0	0	0	0	0	0	0	0	0	0	0	0	0	0	0	0	0	0	0	0	0
Ferruginibacter_990	0	0	0	0	0	0	0	0	0	0	0	0	0	0	0	0	0	0	0	0	0	0	0	0	0	0	0	0	0	0	0	0	0	0	0	0	0	0	0	0	0	0	0	0	0	0	0	0	0
Clostridium_sensu_stricto_1_991	0	0	0	0	0	0	0	0	0	0	0	0	0	0	0	0	0	0	0	0	0	0	0	0	0	0	0	0	0	0	0	0	0	0	0	0	1	0	0	0	0	4	0	0	0	0	0	0	0
S24_7_992	0	0	0	0	0	0	0	0	0	0	0	0	0	0	0	0	0	0	0	0	0	0	0	0	0	0	0	0	0	0	0	0	0	0	0	0	0	0	0	0	0	0	0	0	0	0	0	0	0
Peptostreptococcaceae_993	0	0	0	0	0	0	0	0	0	0	0	0	0	0	0	0	0	0	0	0	0	0	0	0	0	0	0	0	0	0	0	0	0	0	0	0	0	0	0	0	0	0	0	0	0	0	0	0	0
Armatimonadales_994	0	0	0	0	0	0	0	0	0	0	0	0	0	0	0	0	0	0	0	0	0	0	0	0	0	0	0	0	0	0	0	0	0	0	0	0	0	0	0	0	0	0	0	0	0	0	0	0	0
Alloiococcus_995	0	0	0	0	0	0	0	0	0	0	0	0	0	0	0	0	0	0	0	0	0	0	0	0	0	0	0	0	0	0	0	0	0	0	0	0	0	0	0	0	0	0	0	0	0	0	0	0	0
Tepidimonas_996	0	0	0	0	0	0	0	0	0	0	0	0	0	0	0	0	0	0	0	0	0	0	0	0	0	0	0	0	0	0	0	0	0	0	0	0	0	0	0	0	0	0	0	0	0	0	0	0	0
Carnobacterium_997	0	0	0	0	0	0	0	0	0	0	0	0	0	0	0	0	0	0	0	0	0	0	0	0	0	0	0	0	0	0	0	0	0	0	0	0	0	0	0	0	0	0	0	0	0	0	0	0	0
Bosea_998	0	0	0	0	0	0	0	0	0	0	0	0	0	0	0	0	0	0	0	0	0	0	0	0	0	0	0	0	0	0	0	0	0	0	0	0	0	0	0	0	0	0	0	0	0	0	0	0	0
Prevotella_999	0	0	0	0	0	0	0	0	0	0	0	0	0	0	0	0	0	0	0	0	0	0	0	0	0	0	0	0	0	0	0	0	0	0	0	0	0	0	0	0	0	0	0	0	0	0	0	0	0
Neisseria_1000	0	0	0	0	0	0	0	0	0	0	0	0	0	0	0	0	0	0	0	0	0	0	0	0	0	0	0	0	0	0	0	0	0	0	0	0	0	0	0	0	0	0	0	0	0	0	0	0	0
Pseudorhodoferax_1001	0	0	0	0	0	0	0	0	0	0	0	0	0	0	0	0	0	0	0	0	0	0	0	0	0	0	0	0	0	0	0	0	0	0	0	0	0	0	0	0	0	0	0	0	0	0	0	0	0
Capnocytophaga_1002	0	0	0	0	0	0	0	0	0	0	0	0	0	0	0	0	0	0	0	0	0	0	0	0	0	0	0	0	0	0	0	0	0	0	0	0	0	0	0	0	0	0	0	0	0	0	0	0	0
Rubellimicrobium_1003	0	0	0	0	0	0	0	0	0	0	0	0	0	0	0	0	0	0	0	0	0	0	0	0	0	0	0	0	0	0	0	0	0	0	0	0	0	0	0	0	0	0	0	0	0	0	0	0	0
S24_7_1004	0	0	0	0	0	0	0	0	0	0	0	0	0	0	0	0	0	0	0	0	0	0	0	0	0	0	0	0	0	0	0	0	0	0	0	0	0	0	0	0	0	0	0	0	0	0	0	0	0
Oscillibacter_1005	0	0	0	0	0	0	0	0	0	0	0	0	0	0	0	0	0	0	0	0	0	0	0	0	0	0	0	0	0	0	0	0	0	0	0	0	0	0	0	0	0	0	0	0	0	0	0	0	0
Cyanobacteria_1006	0	0	0	0	0	0	0	0	0	0	0	0	0	0	0	0	0	0	0	0	0	0	0	0	0	0	0	0	0	0	0	0	0	0	0	0	0	0	0	0	0	0	0	0	0	0	0	0	0
Pedobacter_1007	0	0	0	0	0	0	0	0	0	0	0	0	0	0	0	0	0	0	0	0	0	0	0	0	0	0	0	0	0	0	0	0	0	0	0	0	0	0	0	0	0	0	0	0	0	0	0	0	0
Blastocatella_1008	0	0	0	0	0	0	0	0	0	0	0	0	0	0	0	0	0	0	0	0	0	0	0	0	0	0	0	0	0	0	0	0	0	0	0	0	0	0	0	0	0	0	0	0	0	0	0	0	0
Bifidobacteriaceae_1009	0	0	0	0	0	0	0	0	0	0	0	0	0	0	0	0	0	0	0	0	0	0	0	0	0	0	0	0	0	0	0	0	0	0	0	0	0	0	0	0	0	0	0	0	0	1	0	0	0
Nakamurella_1010	0	0	0	0	0	0	0	0	0	0	0	0	0	0	0	0	0	0	0	0	0	0	0	0	0	0	0	0	0	0	0	0	0	0	0	0	0	0	0	0	0	0	0	0	0	0	0	0	0
Myroides_odoratimimus_CIP_103059_1011	0	0	0	0	0	0	0	0	0	0	0	0	0	0	0	0	0	0	0	0	0	0	0	0	0	0	0	0	0	0	0	0	0	0	0	0	0	0	0	0	0	0	0	0	0	0	0	0	0
Prevotella_1012	0	0	0	0	0	0	0	0	0	0	0	0	0	0	0	0	0	0	0	0	0	0	0	0	0	0	0	0	0	0	0	0	0	0	0	0	0	0	0	0	0	0	0	0	0	0	0	0	0
Novosphingobium_1013	0	0	0	0	0	0	0	0	0	0	0	0	0	0	0	0	0	0	0	0	0	0	0	0	0	0	0	0	0	0	0	0	0	0	0	0	0	0	0	0	0	0	0	0	0	0	0	0	0
Murdochiella_sp_S5_A16_1014	0	0	0	0	0	0	0	0	0	0	0	0	0	0	0	0	0	0	0	0	0	0	0	0	0	0	0	0	0	0	0	0	0	0	0	0	0	0	0	0	0	0	0	0	0	0	0	0	0
Rhizobium_1015	0	0	0	0	0	0	0	0	0	0	0	0	0	0	0	0	0	0	0	0	0	0	0	0	0	0	0	0	0	0	0	0	0	0	0	0	0	0	0	0	0	0	0	0	0	0	0	0	0
Sphingomonas_1016	0	0	0	0	0	0	0	0	0	0	0	0	0	0	0	0	0	0	0	0	0	0	0	0	0	0	0	0	0	0	0	0	0	0	0	0	0	0	0	0	0	0	0	0	0	0	0	0	0
Dyadobacter_1017	0	0	0	0	0	0	0	0	0	0	0	0	0	0	0	0	0	0	0	0	0	0	0	0	0	0	0	0	0	0	0	0	0	0	0	0	0	0	0	0	0	0	0	0	0	0	0	0	0
Sphingomonadaceae_1018	0	0	0	0	0	0	0	0	0	0	0	0	0	0	0	0	0	0	0	0	0	0	0	0	0	0	0	0	0	0	0	0	0	0	0	0	0	0	0	0	0	0	0	0	0	0	0	0	0
Nitrosomonadaceae_1019	0	0	0	0	0	0	0	0	0	0	0	0	0	0	0	0	0	0	0	0	0	0	0	0	0	0	0	0	0	0	0	0	0	0	0	0	0	0	0	0	0	0	0	0	0	0	0	0	0
Massilia_1020	0	0	0	0	0	0	0	0	0	0	0	0	0	0	0	0	0	0	0	0	0	0	0	0	0	0	0	0	0	0	0	0	0	0	0	0	0	0	0	0	0	0	0	0	0	0	0	0	0
Vibrio_1021	0	0	0	0	0	0	0	0	0	0	0	0	0	0	0	0	0	0	0	0	0	0	0	0	0	0	0	0	0	0	0	0	0	0	0	0	0	0	0	0	0	0	0	0	0	0	0	0	0
Luteibacter_1022	0	0	0	0	0	0	0	0	0	0	0	0	0	0	0	0	0	0	0	0	0	0	0	0	0	0	0	0	0	0	0	0	0	0	0	0	0	0	0	0	0	0	0	0	0	0	0	0	0
Sphingobacterium_faecium_1023	0	0	0	0	0	0	0	0	0	0	0	0	0	0	0	0	0	0	0	0	0	0	0	0	0	0	0	0	0	0	0	0	0	0	0	0	0	0	0	0	0	0	0	0	0	0	0	0	0
Nocardioides_1025	0	0	0	0	0	0	0	0	0	0	0	0	0	0	0	0	0	0	0	0	0	0	0	0	0	0	0	0	0	0	0	0	0	0	0	0	0	0	0	0	0	0	0	0	0	0	0	0	0
Kytococcus_sp_MC7_1_1026	0	0	0	0	0	0	0	0	0	0	0	0	0	0	0	0	0	0	0	0	0	0	0	0	0	0	0	0	0	0	0	0	0	0	0	0	0	0	0	0	0	0	0	0	0	0	0	0	0
Rothia_1027	0	0	0	0	0	0	0	0	0	0	0	0	0	0	0	0	0	0	0	0	0	0	0	0	0	0	0	0	0	0	0	0	0	0	0	0	0	0	0	0	0	0	0	0	0	0	0	0	0
Thermus_1028	0	0	0	0	0	0	0	0	0	0	0	0	0	0	0	0	0	0	0	0	0	0	0	0	0	0	0	0	0	0	0	0	0	0	0	0	0	0	0	0	0	0	0	0	0	0	0	0	0
Tepidiphilus_1029	0	0	0	0	0	0	0	0	0	0	0	0	0	0	0	0	0	0	0	0	0	0	0	0	0	0	0	0	0	0	0	0	0	0	0	0	0	0	0	0	0	0	0	0	0	0	0	0	0
Rheinheimera_1030	0	0	0	0	0	0	0	0	0	0	0	0	0	0	0	0	0	0	0	0	0	0	0	0	0	0	0	0	0	0	0	0	0	0	0	0	0	0	0	0	0	0	0	0	0	0	0	0	0
Sphingopyxis_1031	0	0	0	0	0	0	0	0	0	0	0	0	0	0	0	0	0	0	0	0	0	0	0	0	0	0	0	0	0	0	0	0	0	0	0	0	0	0	0	0	0	0	0	0	0	0	0	0	0
Bradyrhizobiaceae_1032	0	0	0	0	0	0	0	0	0	0	0	0	0	0	0	0	0	0	0	0	0	0	0	0	0	0	0	0	0	0	0	0	0	0	0	0	0	0	0	0	0	0	0	0	0	0	0	0	0
Allobaculum_1033	0	0	0	0	0	0	0	0	0	0	0	0	0	0	0	0	0	0	0	0	0	0	0	0	0	0	0	0	0	0	0	0	0	0	0	0	0	0	0	0	0	0	0	0	0	0	0	0	0
Methylotenera_1034	0	0	0	0	0	0	0	0	0	0	0	0	0	0	0	0	0	0	0	0	0	0	0	0	0	0	0	0	0	0	0	0	0	0	0	0	0	0	0	0	0	0	0	0	0	0	0	0	0
Candidatus_Alysiosphaera_1035	0	0	0	0	0	0	0	0	0	0	0	0	0	0	0	0	0	0	0	0	0	0	0	0	0	0	0	0	0	0	0	0	0	0	0	0	0	0	0	0	0	0	0	0	0	0	0	0	0
Gemmatimonadaceae_1036	0	0	0	0	0	0	0	0	0	0	0	0	0	0	0	0	0	0	0	0	0	0	0	0	0	0	0	0	0	0	0	0	0	0	0	0	0	0	0	0	0	0	0	0	0	0	0	0	0
Bacteroides_1037	0	0	0	0	0	0	0	0	0	0	0	0	0	0	0	0	0	0	0	0	0	0	0	0	0	0	0	0	0	0	0	0	0	0	0	0	0	0	0	0	0	0	0	0	0	0	0	0	0
Albidiferax_1038	0	0	0	0	0	0	0	0	0	0	0	0	0	0	0	0	0	0	0	0	0	0	0	0	0	0	0	0	0	0	0	0	0	0	0	0	0	0	0	0	0	0	0	0	0	0	0	0	0
Trichococcus_1039	0	0	0	0	0	0	0	0	0	0	0	0	0	0	0	0	0	0	0	0	0	0	0	0	0	0	0	0	0	0	0	0	0	0	0	0	0	0	0	0	0	0	0	0	0	0	0	0	0
Clostridium_sensu_stricto_1_1040	0	1	0	0	0	0	0	0	0	0	0	0	0	0	0	0	0	0	0	0	0	0	0	0	0	0	0	0	0	0	0	0	0	0	0	0	0	0	0	0	0	199	0	0	0	0	0	0	0
Meiothermus_sp_L_bf_PMW_16_1_2_1_1041	0	0	0	0	0	0	0	0	0	0	0	0	0	0	0	0	0	0	0	0	0	0	0	0	0	0	0	0	0	0	0	0	0	0	0	0	0	0	0	0	0	0	0	0	0	0	0	0	0
Mucilaginibacter_1042	0	0	0	0	0	0	0	0	0	0	0	0	0	0	0	0	0	0	0	0	0	0	0	0	0	0	0	0	0	0	0	0	0	0	0	0	0	0	0	0	0	0	0	0	0	0	0	0	0
Saccharopolyspora_1043	0	0	0	0	0	0	0	0	0	0	0	0	0	0	0	0	0	0	0	0	0	0	0	0	0	0	0	0	0	0	0	0	0	0	0	0	0	0	0	0	0	0	0	0	0	0	0	0	0
Ferruginibacter_1044	0	0	0	0	0	0	0	0	0	0	0	0	0	0	0	0	0	0	0	0	0	0	0	0	0	0	0	0	0	0	0	0	0	0	0	0	0	0	0	0	0	0	0	0	0	0	0	0	0
Sphingobacterium_1045	0	0	0	0	0	0	0	0	0	0	0	0	0	0	0	0	0	0	0	0	0	0	0	0	0	0	0	0	0	0	0	0	0	0	0	0	0	0	0	0	0	0	0	0	0	0	0	0	0
Clostridiales_bacterium_S8_AA1_7_1046	0	0	0	0	0	0	0	0	0	0	0	0	0	0	0	0	0	0	0	0	0	0	0	0	0	0	0	0	0	0	0	0	0	0	0	0	0	0	0	0	0	0	0	0	0	0	0	0	0
Paenibacillus_darwinianus_1047	0	0	0	0	0	0	0	0	0	0	0	0	0	0	0	0	0	0	0	0	0	0	0	0	0	0	0	0	0	0	0	0	0	0	0	0	0	0	0	0	0	0	0	0	0	0	0	0	0
Mycobacterium_1048	0	0	0	0	0	0	0	0	0	0	0	0	0	0	0	0	0	0	0	0	0	0	0	0	0	0	0	0	0	0	0	0	0	0	0	0	0	0	0	0	0	0	0	0	0	0	0	0	0
Rhodobacteraceae_1049	0	0	0	0	0	0	0	0	0	0	0	0	0	0	0	0	0	0	0	0	0	0	0	0	0	0	0	0	0	0	0	0	0	0	0	0	0	0	0	0	0	0	0	0	0	0	0	0	0
Kocuria_1050	0	0	0	0	0	0	0	0	0	0	0	0	0	0	0	0	0	0	0	0	0	0	0	0	0	0	0	0	0	0	0	0	0	0	0	0	0	0	0	0	0	0	0	0	0	0	0	0	0
Verrucomicrobiaceae_1051	0	0	0	0	0	0	0	0	0	0	0	0	0	0	0	0	0	0	0	0	0	0	0	0	0	0	0	0	0	0	0	0	0	0	0	0	0	0	0	0	0	0	0	0	0	0	0	0	0
Caulobacter_sp_JM6_1052	0	0	0	0	0	0	0	0	0	0	0	0	0	0	0	0	0	0	0	0	0	0	0	0	0	0	0	0	0	0	0	0	0	0	0	0	0	0	0	0	0	0	0	0	0	0	0	0	0
Rickettsiella_1053	0	0	0	0	0	0	0	0	0	0	0	0	0	0	0	0	0	0	0	0	0	0	0	0	0	0	0	0	0	0	0	0	0	0	0	0	0	0	0	0	0	0	0	0	0	0	0	0	0
KCM_B_112_1054	0	0	0	0	0	0	0	0	0	0	0	0	0	0	0	0	0	0	0	0	0	0	0	0	0	0	0	0	0	0	0	0	0	0	0	0	0	0	0	0	0	0	0	0	0	0	0	0	0
Rhodobacteraceae_1055	0	0	0	0	0	0	0	0	0	0	0	0	0	0	0	0	0	0	0	0	0	0	0	0	0	0	0	0	0	0	0	0	0	0	0	0	0	0	0	0	0	0	0	0	0	0	0	0	0
0319_6G20_1056	0	0	0	0	0	0	0	0	0	0	0	0	0	0	0	0	0	0	0	0	0	0	0	0	0	0	0	0	0	0	0	0	0	0	0	0	0	0	0	0	0	0	0	0	0	0	0	0	0
Anaerococcus_1057	0	0	0	0	0	0	0	0	0	0	0	0	0	0	0	0	0	0	0	0	0	0	0	0	0	0	0	0	0	0	0	0	0	0	0	0	0	0	0	0	0	0	0	0	0	0	0	0	0
Blautia_1058	0	0	0	0	0	0	0	0	0	0	0	0	0	0	0	0	0	0	0	0	0	0	0	0	0	0	0	0	0	0	0	0	0	0	0	0	0	0	0	0	0	0	0	0	0	0	0	0	0
Sphingomonas_1059	0	0	0	0	0	0	0	0	0	0	0	0	0	0	0	0	0	0	0	0	0	0	0	0	0	0	0	0	0	0	0	0	0	0	0	0	0	0	0	0	0	0	0	0	0	0	0	0	0
Streptococcus_1060	0	0	0	0	0	0	0	0	0	0	0	0	0	0	0	0	0	0	0	0	0	0	0	0	0	0	0	0	0	0	0	0	0	0	0	0	0	0	0	0	0	0	0	0	0	0	0	0	0
Parabacteroides_1061	0	0	0	0	0	0	0	0	0	0	0	0	0	0	0	0	0	0	0	0	0	0	0	0	0	0	0	0	0	0	0	0	0	0	0	0	0	0	0	0	0	0	0	0	0	0	0	0	0
Moraxella_atlantae_1062	0	0	0	0	0	0	0	0	0	0	0	0	0	0	0	0	0	0	0	0	0	0	0	0	0	0	0	0	0	0	0	0	0	0	0	0	0	0	0	0	0	0	0	0	0	0	0	0	0
Roseomonas_1063	0	0	0	0	0	0	0	0	0	0	0	0	0	0	0	0	0	0	0	0	0	0	0	0	0	0	0	0	0	0	0	0	0	0	0	0	0	0	0	0	0	0	0	0	0	0	0	0	0
Roseomonas_1064	0	0	0	0	0	0	0	0	0	0	0	0	0	0	0	0	0	0	0	0	0	0	0	0	0	0	0	0	0	0	0	0	0	0	0	0	0	0	0	0	0	0	0	0	0	0	0	0	0
Clostridium_sensu_stricto_1_1065	0	0	0	0	0	0	0	0	0	0	0	0	0	0	0	0	0	0	0	0	0	0	0	0	0	0	0	0	0	0	0	0	0	0	0	0	0	0	0	0	0	0	0	0	0	0	0	0	0
Sphingomonas_1066	0	0	0	0	0	0	0	0	0	0	0	0	0	0	0	0	0	0	0	0	0	0	0	0	0	0	0	0	0	0	0	0	0	0	0	0	0	0	0	0	0	0	0	0	0	0	0	0	0
Sphingomonas_1068	0	0	0	0	0	0	0	0	0	0	0	0	0	0	0	0	0	0	0	0	0	0	0	0	0	0	0	0	0	0	0	0	0	0	0	0	0	0	0	0	0	0	0	0	0	0	0	0	0
Altererythrobacter_1069	0	0	0	0	0	0	0	0	0	0	0	0	0	0	0	0	0	0	0	0	0	0	0	0	0	0	0	0	0	0	0	0	0	0	0	0	0	0	0	0	0	0	0	0	0	0	0	0	0
Caulobacteraceae_1070	0	0	0	0	0	0	0	0	0	0	0	0	0	0	0	0	0	0	0	0	0	0	0	0	0	0	0	0	0	0	0	0	0	0	0	0	0	0	0	0	0	0	0	0	0	0	0	0	0
Deinococcus_1071	0	0	0	0	0	0	0	0	0	0	0	0	0	0	0	0	0	0	0	0	0	0	0	0	0	0	0	0	0	0	0	0	0	0	0	0	0	0	0	0	0	0	0	0	0	0	0	0	0
S24_7_1072	0	0	0	0	0	0	0	0	0	0	0	0	0	0	0	0	0	0	0	0	0	0	0	0	0	0	0	0	0	0	0	0	0	0	0	0	0	0	0	0	0	0	0	0	0	0	0	0	0
Shewanella_putrefaciens_1073	0	0	0	0	0	0	0	0	0	0	0	0	0	0	0	0	0	0	0	0	0	0	0	0	0	0	0	0	0	0	0	0	0	0	0	0	0	0	0	0	0	0	0	0	0	0	0	0	0
Crossiella_1074	0	0	0	0	0	0	0	0	0	0	0	0	0	0	0	0	0	0	0	0	0	0	0	0	0	0	0	0	0	0	0	0	0	0	0	0	0	0	0	0	0	0	0	0	0	0	0	0	0
Chitinophagaceae_1075	0	0	0	0	0	0	0	0	0	0	0	0	0	0	0	0	0	0	0	0	0	0	0	0	0	0	0	0	0	0	0	0	0	0	0	0	0	0	0	0	0	0	0	0	0	0	0	0	0
JG30_KF_CM45_1077	0	0	0	0	0	0	0	0	0	0	0	0	0	0	0	0	0	0	0	0	0	0	0	0	0	0	0	0	0	0	0	0	0	0	0	0	0	0	0	0	0	0	0	0	0	0	0	0	0
Nocardioides_1078	0	0	0	0	0	0	0	0	0	0	0	0	0	0	0	0	0	0	0	0	0	0	0	0	0	0	0	0	0	0	0	0	0	0	0	0	0	0	0	0	0	0	0	0	0	0	0	0	0
Acinetobacter_1079	0	0	0	0	0	0	0	0	0	0	0	0	0	0	0	0	0	0	0	0	0	0	0	0	0	0	0	0	0	0	0	0	0	0	0	0	0	0	0	0	0	0	0	0	0	0	0	0	0
Leuconostoc_1080	0	0	0	0	0	0	0	0	0	0	0	0	0	0	0	0	0	0	0	0	0	0	0	0	0	0	0	0	0	0	0	0	0	0	0	0	0	0	0	0	0	0	0	0	0	0	0	0	0
Armatimonadales_1081	0	0	0	0	0	0	0	0	0	0	0	0	0	0	0	0	0	0	0	0	0	0	0	0	0	0	0	0	0	0	0	0	0	0	0	0	0	0	0	0	0	0	0	0	0	0	0	0	0
Deinococcus_aquaticus_1082	0	0	0	0	0	0	0	0	0	0	0	0	0	0	0	0	0	0	0	0	0	0	0	0	0	0	0	0	0	0	0	0	0	0	0	0	0	0	0	0	0	0	0	0	0	0	0	0	0
Salinisphaera_orenii_MK_B5_1083	0	0	0	0	0	0	0	0	0	0	0	0	0	0	0	0	0	0	0	0	0	0	0	0	0	0	0	0	0	0	0	0	0	0	0	0	0	0	0	0	0	0	0	0	0	0	0	0	0
KD4_96_1085	0	0	0	0	0	0	0	0	0	0	0	0	0	0	0	0	0	0	0	0	0	0	0	0	0	0	0	0	0	0	0	0	0	0	0	0	0	0	0	0	0	0	0	0	0	0	0	0	0
Methylocella_1088	0	0	0	0	0	0	0	0	0	0	0	0	0	0	0	0	0	0	0	0	0	0	0	0	0	0	0	0	0	0	0	0	0	0	0	0	0	0	0	0	0	0	0	0	0	0	0	0	0
Sphingomonas_1089	0	0	0	0	0	0	0	0	0	0	0	0	0	0	0	0	0	0	0	0	0	0	0	0	0	0	0	0	0	0	0	0	0	0	0	0	0	0	0	0	0	0	0	0	0	0	0	0	0
Fastidiosipila_sanguinis_1090	0	0	0	0	0	0	0	0	0	0	0	0	0	0	0	0	0	0	0	0	0	0	0	0	0	0	0	0	0	0	0	0	0	0	0	0	0	0	0	0	0	0	0	0	0	0	0	0	0
Gallionella_1091	0	0	0	0	0	0	0	0	0	0	0	0	0	0	0	0	0	0	0	0	0	0	0	0	0	0	0	0	0	0	0	0	0	0	0	0	0	0	0	0	0	0	0	0	0	0	0	0	0
Kingella_1092	0	0	0	0	0	0	0	0	0	0	0	0	0	0	0	0	0	0	0	0	0	0	0	0	0	0	0	0	0	0	0	0	0	0	0	0	0	0	0	0	0	0	0	0	0	0	0	0	0
Rhizobiales_1093	0	0	0	0	0	0	0	0	0	0	0	0	0	0	0	0	0	0	0	0	0	0	0	0	0	0	0	0	0	0	0	0	0	0	0	0	0	0	0	0	0	0	0	0	0	0	0	0	0
Sphingomonadaceae_bacterium_KVD_unk_20_1094	0	0	0	0	0	0	0	0	0	0	0	0	0	0	0	0	0	0	0	0	0	0	0	0	0	0	0	0	0	0	0	0	0	0	0	0	0	0	0	0	0	0	0	0	0	0	0	0	0
Lacibacter_1095	0	0	0	0	0	0	0	0	0	0	0	0	0	0	0	0	0	0	0	0	0	0	0	0	0	0	0	0	0	0	0	0	0	0	0	0	0	0	0	0	0	0	0	0	0	0	0	0	0
AT425_EubC11_terrestrial_group_1096	0	0	0	0	0	0	0	0	0	0	0	0	0	0	0	0	0	0	0	0	0	0	0	0	0	0	0	0	0	0	0	0	0	0	0	0	0	0	0	0	0	0	0	0	0	0	0	0	0
Nevskia_1097	0	0	0	0	0	0	0	0	0	0	0	0	0	0	0	0	0	0	0	0	0	0	0	0	0	0	0	0	0	0	0	0	0	0	0	0	0	0	0	0	0	0	0	0	0	0	0	0	0
Rhizobiales_1098	0	0	0	0	0	0	0	0	0	0	0	0	0	0	0	0	0	0	0	0	0	0	0	0	0	0	0	0	0	0	0	0	0	0	0	0	0	0	0	0	0	0	0	0	0	0	0	0	0
Gallicola_1099	0	0	0	0	0	0	0	0	0	0	0	0	0	0	0	0	0	0	0	0	0	0	0	0	0	0	0	0	0	0	0	0	0	0	0	0	0	0	0	0	0	0	0	0	0	0	0	0	0
S24_7_1102	0	0	0	0	0	0	0	0	0	0	0	0	0	0	0	0	0	0	0	0	0	0	0	0	0	0	0	0	0	0	0	0	0	0	0	0	0	0	0	0	0	0	0	0	0	0	0	0	0
Geobacillus_stearothermophilus_1103	0	0	0	0	0	0	0	0	0	0	0	0	0	0	0	0	0	0	0	0	0	0	0	0	0	0	0	0	0	0	0	0	0	0	0	0	0	0	0	0	0	0	0	0	0	0	0	0	0
RF16_1104	0	0	0	0	0	0	0	0	0	0	0	0	0	0	0	0	0	0	0	0	0	0	0	0	0	0	0	0	0	0	0	0	0	0	0	0	0	0	0	0	0	0	0	0	0	0	0	0	0
Streptococcus_pyogenes_M1_476_1106	0	0	0	0	0	0	0	0	0	0	0	0	0	0	0	0	0	0	0	0	0	0	0	0	0	0	0	0	0	0	0	0	0	0	0	0	0	0	0	0	0	0	0	0	0	0	0	0	0
Arcanobacterium_sp_NML_06501_1107	0	0	0	0	0	0	0	0	0	0	0	0	0	0	0	0	0	0	0	0	0	0	0	0	0	0	0	0	0	0	0	0	0	0	0	0	0	0	0	0	0	0	0	0	0	0	0	0	0
Sphingomonas_1108	0	0	0	0	0	0	0	0	0	0	0	0	0	0	0	0	0	0	0	0	0	0	0	0	0	0	0	0	0	0	0	0	0	0	0	0	0	0	0	0	0	0	0	0	0	0	0	0	0
Caulobacter_1109	0	0	0	0	0	0	0	0	0	0	0	0	0	0	0	0	0	0	0	0	0	0	0	0	0	0	0	0	0	0	0	0	0	0	0	0	0	0	0	0	0	0	0	0	0	0	0	0	0
Acidiphilium_1111	0	0	0	0	0	0	0	0	0	0	0	0	0	0	0	0	0	0	0	0	0	0	0	0	0	0	0	0	0	0	0	0	0	0	0	0	0	0	0	0	0	0	0	0	0	0	0	0	0
Nocardioides_1112	0	0	0	0	0	0	0	0	0	0	0	0	0	0	0	0	0	0	0	0	0	0	0	0	0	0	0	0	0	0	0	0	0	0	0	0	0	0	0	0	0	0	0	0	0	0	0	0	0
Sphingomonas_1114	0	0	0	0	0	0	0	0	0	0	0	0	0	0	0	0	0	0	0	0	0	0	0	0	0	0	0	0	0	0	0	0	0	0	0	0	0	0	0	0	0	0	0	0	0	0	0	0	0
Xanthomonadaceae_1115	0	0	0	0	0	0	0	0	0	0	0	0	0	0	0	0	0	0	0	0	0	0	0	0	0	0	0	0	0	0	0	0	0	0	0	0	0	0	0	0	0	0	0	0	0	0	0	0	0
Marmoricola_sp_JNURIC043_1116	0	0	0	0	0	0	0	0	0	0	0	0	0	0	0	0	0	0	0	0	0	0	0	0	0	0	0	0	0	0	0	0	0	0	0	0	0	0	0	0	0	0	0	0	0	0	0	0	0
Proteiniphilum_1117	0	0	0	0	0	0	0	0	0	0	0	0	0	0	0	0	0	0	0	0	0	0	0	0	0	0	0	0	0	0	0	0	0	0	0	0	0	0	0	0	0	0	0	0	0	0	0	0	0
Rubellimicrobium_1119	0	0	0	0	0	0	0	0	0	0	0	0	0	0	0	0	0	0	0	0	0	0	0	0	0	0	0	0	0	0	0	0	0	0	0	0	0	0	0	0	0	0	0	0	0	0	0	0	0
Rhizobium_sp_UB_12_1120	0	0	0	0	0	0	0	0	0	0	0	0	0	0	0	0	0	0	0	0	0	0	0	0	0	0	0	0	0	0	0	0	0	0	0	0	0	0	0	0	0	0	0	0	0	0	0	0	0
Novosphingobium_1121	0	0	0	0	0	0	0	0	0	0	0	0	0	0	0	0	0	0	0	0	0	0	0	0	0	0	0	0	0	0	0	0	0	0	0	0	0	0	0	0	0	0	0	0	0	0	0	0	0
Enterococcus_1122	0	0	0	0	0	0	0	0	0	0	0	0	0	0	0	0	0	0	0	0	0	0	0	0	0	0	0	0	0	0	0	0	0	0	0	0	0	0	0	0	0	0	0	0	0	0	0	0	0
Flexibacter_sp_CF_1_1123	0	0	0	0	0	0	0	0	0	0	0	0	0	0	0	0	0	0	0	0	0	0	0	0	0	0	0	0	0	0	0	0	0	0	0	0	0	0	0	0	0	0	0	0	0	0	0	0	0
Xanthomonadales_1124	0	0	0	0	0	0	0	0	0	0	0	0	0	0	0	0	0	0	0	0	0	0	0	0	0	0	0	0	0	0	0	0	0	0	0	0	0	0	0	0	0	0	0	0	0	0	0	0	0
Bartonella_1126	0	0	0	0	0	0	0	0	0	0	0	0	0	0	0	0	0	0	0	0	0	0	0	0	0	0	0	0	0	0	0	0	0	0	0	0	0	0	0	0	0	0	0	0	0	0	0	0	0
Chloroplast_1127	0	0	0	0	0	0	0	0	0	0	0	0	0	0	0	0	0	0	0	0	0	0	0	0	0	0	0	0	0	0	0	0	0	0	0	0	0	0	0	0	0	0	0	0	0	0	0	0	0
Hymenobacter_1128	0	0	0	0	0	0	0	0	0	0	0	0	0	0	0	0	0	0	0	0	0	0	0	0	0	0	0	0	0	0	0	0	0	0	0	0	0	0	0	0	0	0	0	0	0	0	0	0	0
Georgenia_1129	0	0	0	0	0	0	0	0	0	0	0	0	0	0	0	0	0	0	0	0	0	0	0	0	0	0	0	0	0	0	0	0	0	0	0	0	0	0	0	0	0	0	0	0	0	0	0	0	0
Undibacterium_1130	0	0	0	0	0	0	0	0	0	0	0	0	0	0	0	0	0	0	0	0	0	0	0	0	0	0	0	0	0	0	0	0	0	0	0	0	0	0	0	0	0	0	0	0	0	0	0	0	0
Erysipelotrichaceae_1134	0	0	0	0	0	0	0	0	0	0	0	0	0	0	0	0	0	0	0	0	0	0	0	0	0	0	0	0	0	0	0	0	0	0	0	0	0	0	0	0	0	0	0	0	0	0	0	0	0
Pseudonocardia_sp_VTT_E_062648_1135	0	0	0	0	0	0	0	0	0	0	0	0	0	0	0	0	0	0	0	0	0	0	0	0	0	0	0	0	0	0	0	0	0	0	0	0	0	0	0	0	0	0	0	0	0	0	0	0	0
Macrococcus_1136	0	0	0	0	0	0	0	0	0	0	0	0	0	0	0	0	0	0	0	0	0	0	0	0	0	0	0	0	0	0	0	0	0	0	0	0	0	0	0	0	0	0	0	0	0	0	0	0	0
Sphingomonas_1137	0	0	0	0	0	0	0	0	0	0	0	0	0	0	0	0	0	0	0	0	0	0	0	0	0	0	0	0	0	0	0	0	0	0	0	0	0	0	0	0	0	0	0	0	0	0	0	0	0
Blautia_1139	0	0	0	0	0	0	0	0	0	0	0	0	0	0	0	0	0	0	0	0	0	0	0	0	0	0	0	0	0	0	0	0	0	0	0	0	0	0	0	0	0	0	0	0	0	0	0	0	0
Devosia_1140	0	0	0	0	0	0	0	0	0	0	0	0	0	0	0	0	0	0	0	0	0	0	0	0	0	0	0	0	0	0	0	0	0	0	0	0	0	0	0	0	0	0	0	0	0	0	0	0	0
WD2101_soil_group_1141	0	0	0	0	0	0	0	0	0	0	0	0	0	0	0	0	0	0	0	0	0	0	0	0	0	0	0	0	0	0	0	0	0	0	0	0	0	0	0	0	0	0	0	0	0	0	0	0	0
Deinococcus_1143	0	0	0	0	0	0	0	0	0	0	0	0	0	0	0	0	0	0	0	0	0	0	0	0	0	0	0	0	0	0	0	0	0	0	0	0	0	0	0	0	0	0	0	0	0	0	0	0	0
Chthoniobacter_1144	0	0	0	0	0	0	0	0	0	0	0	0	0	0	0	0	0	0	0	0	0	0	0	0	0	0	0	0	0	0	0	0	0	0	0	0	0	0	0	0	0	0	0	0	0	0	0	0	0
Corynebacterium_1145	0	0	0	0	0	0	0	0	0	0	0	0	0	0	0	0	0	0	0	0	0	0	0	0	0	0	0	0	0	0	0	0	0	0	0	0	0	0	0	0	0	0	0	0	0	0	0	0	0
Roseburia_1147	0	0	0	0	0	0	0	0	0	0	0	0	0	0	0	0	0	0	0	0	0	0	0	0	0	0	0	0	0	0	0	0	0	0	0	0	0	0	0	0	0	0	0	0	0	0	0	0	0
Porphyromonas_1148	0	0	0	0	0	0	0	0	0	0	0	0	0	0	0	0	0	0	0	0	0	0	0	0	0	0	0	0	0	0	0	0	0	0	0	0	0	0	0	0	0	0	0	0	0	0	0	0	0
Pedobacter_1149	0	0	0	0	0	0	0	0	0	0	0	0	0	0	0	0	0	0	0	0	0	0	0	0	0	0	0	0	0	0	0	0	0	0	0	0	0	0	0	0	0	0	0	0	0	0	0	0	0
Rhodococcus_erythropolis_1150	0	0	0	0	0	0	0	0	0	0	0	0	0	0	0	0	0	0	0	0	0	0	0	0	0	0	0	0	0	0	0	0	0	0	0	0	0	0	0	0	0	0	0	0	0	0	0	0	0
Chitinophagaceae_1151	0	0	0	0	0	0	0	0	0	0	0	0	0	0	0	0	0	0	0	0	0	0	0	0	0	0	0	0	0	0	0	0	0	0	0	0	0	0	0	0	0	0	0	0	0	0	0	0	0
Dialister_1152	0	0	0	0	0	0	0	0	0	0	0	0	0	0	0	0	0	0	0	0	0	0	0	0	0	0	0	0	0	0	0	0	0	0	0	0	0	0	0	0	0	0	0	0	0	0	0	0	0
Gemmobacter_1153	0	0	0	0	0	0	0	0	0	0	0	0	0	0	0	0	0	0	0	0	0	0	0	0	0	0	0	0	0	0	0	0	0	0	0	0	0	0	0	0	0	0	0	0	0	0	0	0	0
gamma_proteobacterium_W1_09_152_1154	0	0	0	0	0	0	0	0	0	0	0	0	0	0	0	0	0	0	0	0	0	0	0	0	0	0	0	0	0	0	0	0	0	0	0	0	0	0	0	0	0	0	0	0	0	0	0	0	0
Quadrisphaera_1155	0	0	0	0	0	0	0	0	0	0	0	0	0	0	0	0	0	0	0	0	0	0	0	0	0	0	0	0	0	0	0	0	0	0	0	0	0	0	0	0	0	0	0	0	0	0	0	0	0
Roseomonas_pecuniae_1156	0	0	0	0	0	0	0	0	0	0	0	0	0	0	0	0	0	0	0	0	0	0	0	0	0	0	0	0	0	0	0	0	0	0	0	0	0	0	0	0	0	0	0	0	0	0	0	0	0
Arenimonas_1159	0	0	0	0	0	0	0	0	0	0	0	0	0	0	0	0	0	0	0	0	0	0	0	0	0	0	0	0	0	0	0	0	0	0	0	0	0	0	0	0	0	0	0	0	0	0	0	0	0
Micromonosporaceae_1160	0	0	0	0	0	0	0	0	0	0	0	0	0	0	0	0	0	0	0	0	0	0	0	0	0	0	0	0	0	0	0	0	0	0	0	0	0	0	0	0	0	0	0	0	0	0	0	0	0
Solirubrobacter_1161	0	0	0	0	0	0	0	0	0	0	0	0	0	0	0	0	0	0	0	0	0	0	0	0	0	0	0	0	0	0	0	0	0	0	0	0	0	0	0	0	0	0	0	0	0	0	0	0	0
Nocardioides_1163	0	0	0	0	0	0	0	0	0	0	0	0	0	0	0	0	0	0	0	0	0	0	0	0	0	0	0	0	0	0	0	0	0	0	0	0	0	0	0	0	0	0	0	0	0	0	0	0	0
Sideroxydans_1165	0	0	0	0	0	0	0	0	0	0	0	0	0	0	0	0	0	0	0	0	0	0	0	0	0	0	0	0	0	0	0	0	0	0	0	0	0	0	0	0	0	0	0	0	0	0	0	0	0
Cupriavidus_basilensis_1167	0	0	0	0	0	0	0	0	0	0	0	0	0	0	0	0	0	0	0	0	0	0	0	0	0	0	0	0	0	0	0	0	0	0	0	0	0	0	0	0	0	0	0	0	0	0	0	0	0
Flavisolibacter_1168	0	0	0	0	0	0	0	0	0	0	0	0	0	0	0	0	0	0	0	0	0	0	0	0	0	0	0	0	0	0	0	0	0	0	0	0	0	0	0	0	0	0	0	0	0	0	0	0	0
Bosea_1172	0	0	0	0	0	0	0	0	0	0	0	0	0	0	0	0	0	0	0	0	0	0	0	0	0	0	0	0	0	0	0	0	0	0	0	0	0	0	0	0	0	0	0	0	0	0	0	0	0
Peptoniphilus_1173	0	0	0	0	0	0	0	0	0	0	0	0	0	0	2	0	0	0	0	0	0	0	0	0	0	0	0	0	0	0	0	0	0	0	0	0	0	0	0	0	0	0	0	0	0	0	0	0	0
480_2_1174	0	0	0	0	0	0	0	0	0	0	0	0	0	0	0	0	0	0	0	0	0	0	0	0	0	0	0	0	0	0	0	0	0	0	0	0	0	0	0	0	0	0	0	0	0	0	0	0	0
Hymenobacter_1175	0	0	0	0	0	0	0	0	0	0	0	0	0	0	0	0	0	0	0	0	0	0	0	0	0	0	0	0	0	0	0	0	0	0	0	0	0	0	0	0	0	0	0	0	0	0	0	0	0
Hirschia_1176	0	0	0	0	0	0	0	0	0	0	0	0	0	0	0	0	0	0	0	0	0	0	0	0	0	0	0	0	0	0	0	0	0	0	0	0	0	0	0	0	0	0	0	0	0	0	0	0	0
AT425_EubC11_terrestrial_group_1177	0	0	0	0	0	0	0	0	0	0	0	0	0	0	0	0	0	0	0	0	0	0	0	0	0	0	0	0	0	0	0	0	0	0	0	0	0	0	0	0	0	0	0	0	0	0	0	0	0
Corynebacterium_maris_DSM_45190_1178	0	0	0	0	0	0	0	0	0	0	0	0	0	0	0	0	0	0	0	0	0	0	0	0	0	0	0	0	0	0	0	0	0	0	0	0	0	0	0	0	0	0	0	0	0	0	0	0	0
Obscuribacterales_1179	0	0	0	0	0	0	0	0	0	0	0	0	0	0	0	0	0	0	0	0	0	0	0	0	0	0	0	0	0	0	0	0	0	0	0	0	0	0	0	0	0	0	0	0	0	0	0	0	0
Armatimonadetes_1180	0	0	0	0	0	0	0	0	0	0	0	0	0	0	0	0	0	0	0	0	0	0	0	0	0	0	0	0	0	0	0	0	0	0	0	0	0	0	0	0	0	0	0	0	0	0	0	0	0
Bacteroidetes_bacterium_RG1_1_1181	0	0	0	0	0	0	0	0	0	0	0	0	0	0	0	0	0	0	0	0	0	0	0	0	0	0	0	0	0	0	0	0	0	0	0	0	0	0	0	0	0	0	0	0	0	0	0	0	0
Anaerococcus_1182	0	0	0	0	0	0	0	0	0	0	0	0	0	0	0	0	0	0	0	0	0	0	0	0	0	0	0	0	0	0	0	0	0	0	0	0	0	0	0	0	0	0	0	0	0	0	0	0	0
Bacillus_megaterium_1183	0	0	0	0	0	0	0	0	0	0	0	0	0	0	0	0	0	0	0	0	0	0	0	0	0	0	0	0	0	0	0	0	0	0	0	0	0	0	0	0	0	0	0	0	0	0	0	0	0
Hymenobacter_sp_Xue4_1184	0	0	0	0	0	0	0	0	0	0	0	0	0	0	0	0	0	0	0	0	0	0	0	0	0	0	0	0	0	0	0	0	0	0	0	0	0	0	0	0	0	0	0	0	0	0	0	0	0
Quadrisphaera_1185	0	0	0	0	0	0	0	0	0	0	0	0	0	0	0	0	0	0	0	0	0	0	0	0	0	0	0	0	0	0	0	0	0	0	0	0	0	0	0	0	0	0	0	0	0	0	0	0	0
Sphingomonadaceae_1186	0	0	0	0	0	0	0	0	0	0	0	0	0	0	0	0	0	0	0	0	0	0	0	0	0	0	0	0	0	0	0	0	0	0	0	0	0	0	0	0	0	0	0	0	0	0	0	0	0
Desulfovibrio_1188	0	0	0	0	0	0	0	0	0	0	0	0	0	0	0	0	0	0	0	0	0	0	0	0	0	0	0	0	0	0	0	0	0	0	0	0	0	0	0	0	0	0	0	0	0	0	0	0	0
Gitt_GS_136_1191	0	0	0	0	0	0	0	0	0	0	0	0	0	0	0	0	0	0	0	0	0	0	0	0	0	0	0	0	0	0	0	0	0	0	0	0	0	0	0	0	0	0	0	0	0	0	0	0	0
Rhodococcus_1192	0	0	0	0	0	0	0	0	0	0	0	0	0	0	0	0	0	0	0	0	0	0	0	0	0	0	0	0	0	0	0	0	0	0	0	0	0	0	0	0	0	0	0	0	0	0	0	0	0
Planococcaceae_1193	0	0	0	0	0	0	0	0	0	0	0	0	0	0	0	0	0	0	0	0	0	0	0	0	0	0	0	0	0	0	0	0	0	0	0	0	0	0	0	0	0	0	0	0	0	0	0	0	0
Sphingomonas_1194	0	0	0	0	0	0	0	0	0	0	0	0	0	0	0	0	0	0	0	0	0	0	0	0	0	0	0	0	0	0	0	0	0	0	0	0	0	0	0	0	0	0	0	0	0	0	0	0	0
cyanobacterium_OU_20_1196	0	0	0	0	0	0	0	0	0	0	0	0	0	0	0	0	0	0	0	0	0	0	0	0	0	0	0	0	0	0	0	0	0	0	0	0	0	0	0	0	0	0	0	0	0	0	0	0	0
1174_901_12_1197	0	0	0	0	0	0	0	0	0	0	0	0	0	0	0	0	0	0	0	0	0	0	0	0	0	0	0	0	0	0	0	0	0	0	0	0	0	0	0	0	0	0	0	0	0	0	0	0	0
Rubrobacter_1198	0	0	0	0	0	0	0	0	0	0	0	0	0	0	0	0	0	0	0	0	0	0	0	0	0	0	0	0	0	0	0	0	0	0	0	0	0	0	0	0	0	0	0	0	0	0	0	0	0
Acidimicrobiaceae_1199	0	0	0	0	0	0	0	0	0	0	0	0	0	0	0	0	0	0	0	0	0	0	0	0	0	0	0	0	0	0	0	0	0	0	0	0	0	0	0	0	0	0	0	0	0	0	0	0	0
Alishewanella_1200	0	0	0	0	0	0	0	0	0	0	0	0	0	0	0	0	0	0	0	0	0	0	0	0	0	0	0	0	0	0	0	0	0	0	0	0	0	0	0	0	0	0	0	0	0	0	0	0	0
Pseudomonas_1201	0	0	0	0	0	0	0	0	0	0	0	0	0	0	0	0	0	0	0	0	0	0	0	0	0	0	0	0	0	0	0	0	0	0	0	0	0	0	0	0	0	0	0	0	0	0	0	0	0
Hymenobacter_1203	0	0	0	0	0	0	0	0	0	0	0	0	0	0	0	0	0	0	0	0	0	0	0	0	0	0	0	0	0	0	0	0	0	0	0	0	0	0	0	0	0	0	0	0	0	0	0	0	0
Deinococcus_sp_MN12_4_1204	0	0	0	0	0	0	0	0	0	0	0	0	0	0	0	0	0	0	0	0	0	0	0	0	0	0	0	0	0	0	0	0	0	0	0	0	0	0	0	0	0	0	0	0	0	0	0	0	0
Sandarakinorhabdus_1205	0	0	0	0	0	0	0	0	0	0	0	0	0	0	0	0	0	0	0	0	0	0	0	0	0	0	0	0	0	0	0	0	0	0	0	0	0	0	0	0	0	0	0	0	0	0	0	0	0
Hymenobacter_1206	0	0	0	0	0	0	0	0	0	0	0	0	0	0	0	0	0	0	0	0	0	0	0	0	0	0	0	0	0	0	0	0	0	0	0	0	0	0	0	0	0	0	0	0	0	0	0	0	0
Pseudoxanthomonas_1208	0	0	0	0	0	0	0	0	0	0	0	0	0	0	0	0	0	0	0	0	0	0	0	0	0	0	0	0	0	0	0	0	0	0	0	0	0	0	0	0	0	0	0	0	0	0	0	0	0
Rhodococcus_1209	0	0	0	0	0	0	0	0	0	0	0	0	0	0	0	0	0	0	0	0	0	0	0	0	0	0	0	0	0	0	0	0	0	0	0	0	0	0	0	0	0	0	0	0	0	0	0	0	0
Lachnospiraceae_1210	0	0	0	0	0	0	0	0	0	0	0	0	0	0	0	0	0	0	0	0	0	0	0	0	0	0	0	0	0	0	0	0	0	0	0	0	0	0	0	0	0	0	0	0	0	0	0	0	0
Rickettsiella_1213	0	0	0	0	0	0	0	0	0	0	0	0	0	0	0	0	0	0	0	0	0	0	0	0	0	0	0	0	0	0	0	0	0	0	0	0	0	0	0	0	0	0	0	0	0	0	0	0	0
[truncated: 1,199 more columns]

## Sheet: F3&SF3_taxa_data
OTU	Kingdom	Phylum	Class	Order	Family	Genus	Species	Deepest	niche_indicator
Streptococcus_1	Bacteria	Firmicutes	Bacilli	Lactobacillales	Streptococcaceae	Streptococcus	NA	Streptococcus_1	sal
Bifidobacterium_2	Bacteria	Actinobacteria	Actinobacteria	Bifidobacteriales	Bifidobacteriaceae	Bifidobacterium	NA	Bifidobacterium_2	fec
Moraxella_3	Bacteria	Proteobacteria	Gammaproteobacteria	Pseudomonadales	Moraxellaceae	Moraxella	NA	Moraxella_3	np
Staphylococcus_4	Bacteria	Firmicutes	Bacilli	Bacillales	Staphylococcaceae	Staphylococcus	NA	Staphylococcus_4	np
Corynebacterium_propinquum_5	Bacteria	Actinobacteria	Actinobacteria	Corynebacteriales	Corynebacteriaceae	Corynebacterium	Corynebacterium_propinquum	Corynebacterium_propinquum_5	np
Streptococcus_salivarius_subsp_thermophilus_6	Bacteria	Firmicutes	Bacilli	Lactobacillales	Streptococcaceae	Streptococcus	Streptococcus_salivarius_subsp_thermophilus	Streptococcus_salivarius_subsp_thermophilus_6	fec
Dolosigranulum_7	Bacteria	Firmicutes	Bacilli	Lactobacillales	Carnobacteriaceae	Dolosigranulum	NA	Dolosigranulum_7	np
Haemophilus_8	Bacteria	Proteobacteria	Gammaproteobacteria	Pasteurellales	Pasteurellaceae	Haemophilus	NA	Haemophilus_8	np
Escherichia_coli_9	Bacteria	Proteobacteria	Gammaproteobacteria	Enterobacteriales	Enterobacteriaceae	Escherichia_Shigella	Escherichia_coli	Escherichia_coli_9	fec
Veillonella_10	Bacteria	Firmicutes	Negativicutes	Selenomonadales	Veillonellaceae	Veillonella	NA	Veillonella_10	sal
Moraxella_11	Bacteria	Proteobacteria	Gammaproteobacteria	Pseudomonadales	Moraxellaceae	Moraxella	NA	Moraxella_11	np
Corynebacterium_12	Bacteria	Actinobacteria	Actinobacteria	Corynebacteriales	Corynebacteriaceae	Corynebacterium	NA	Corynebacterium_12	np
Klebsiella_13	Bacteria	Proteobacteria	Gammaproteobacteria	Enterobacteriales	Enterobacteriaceae	Klebsiella	NA	Klebsiella_13	fec
Gemella_14	Bacteria	Firmicutes	Bacilli	Bacillales	Family_XI	Gemella	NA	Gemella_14	sal
Veillonella_sp_DNF00869_15	Bacteria	Firmicutes	Negativicutes	Selenomonadales	Veillonellaceae	Veillonella	Veillonella_sp_DNF00869	Veillonella_sp_DNF00869_15	sal
Rothia_16	Bacteria	Actinobacteria	Actinobacteria	Micrococcales	Micrococcaceae	Rothia	NA	Rothia_16	sal
Enterococcus_faecium_17	Bacteria	Firmicutes	Bacilli	Lactobacillales	Enterococcaceae	Enterococcus	Enterococcus_faecium	Enterococcus_faecium_17	fec
Neisseria_18	Bacteria	Proteobacteria	Betaproteobacteria	Neisseriales	Neisseriaceae	Neisseria	NA	Neisseria_18	sal
Blautia_19	Bacteria	Firmicutes	Clostridia	Clostridiales	Lachnospiraceae	Blautia	NA	Blautia_19	fec
Streptococcus_20	Bacteria	Firmicutes	Bacilli	Lactobacillales	Streptococcaceae	Streptococcus	NA	Streptococcus_20	sal
Actinobacillus_porcinus_21	Bacteria	Proteobacteria	Gammaproteobacteria	Pasteurellales	Pasteurellaceae	Actinobacillus	Actinobacillus_porcinus	Actinobacillus_porcinus_21	sal
Prevotella_melaninogenica_22	Bacteria	Bacteroidetes	Bacteroidia	Bacteroidales	Prevotellaceae	Prevotella	Prevotella_melaninogenica	Prevotella_melaninogenica_22	sal
Alloprevotella_23	Bacteria	Bacteroidetes	Bacteroidia	Bacteroidales	Prevotellaceae	Alloprevotella	NA	Alloprevotella_23	sal
Ruminococcus_gnavus_CC55_001C_24	Bacteria	Firmicutes	Clostridia	Clostridiales	Lachnospiraceae	Ruminococcus	Ruminococcus_gnavus_CC55_001C	Ruminococcus_gnavus_CC55_001C_24	fec
Bifidobacterium_bifidum_NCIMB_41171_25	Bacteria	Actinobacteria	Actinobacteria	Bifidobacteriales	Bifidobacteriaceae	Bifidobacterium	Bifidobacterium_bifidum_NCIMB_41171	Bifidobacterium_bifidum_NCIMB_41171_25	fec
Collinsella_26	Bacteria	Actinobacteria	Coriobacteriia	Coriobacteriales	Coriobacteriaceae	Collinsella	NA	Collinsella_26	fec
ratAN060301C_27	Bacteria	Bacteroidetes	Bacteroidia	Bacteroidales	ratAN060301C	NA	NA	ratAN060301C_27	fec
Bifidobacterium_dentium_Bd1_28	Bacteria	Actinobacteria	Actinobacteria	Bifidobacteriales	Bifidobacteriaceae	Bifidobacterium	Bifidobacterium_dentium_Bd1	Bifidobacterium_dentium_Bd1_28	fec
Streptococcus_pyogenes_29	Bacteria	Firmicutes	Bacilli	Lactobacillales	Streptococcaceae	Streptococcus	Streptococcus_pyogenes	Streptococcus_pyogenes_29	none
Streptococcus_gallolyticus_subsp_macedonicus_30	Bacteria	Firmicutes	Bacilli	Lactobacillales	Streptococcaceae	Streptococcus	Streptococcus_gallolyticus_subsp_macedonicus	Streptococcus_gallolyticus_subsp_macedonicus_30	fec
Cupriavidus_31	Bacteria	Proteobacteria	Betaproteobacteria	Burkholderiales	Burkholderiaceae	Cupriavidus	NA	Cupriavidus_31	none
Bacteroides_32	Bacteria	Bacteroidetes	Bacteroidia	Bacteroidales	Bacteroidaceae	Bacteroides	NA	Bacteroides_32	fec
Clostridium_sensu_stricto_1_33	Bacteria	Firmicutes	Clostridia	Clostridiales	Clostridiaceae_1	Clostridium_sensu_stricto_1	NA	Clostridium_sensu_stricto_1_33	fec
Pseudobutyrivibrio_34	Bacteria	Firmicutes	Clostridia	Clostridiales	Lachnospiraceae	Pseudobutyrivibrio	NA	Pseudobutyrivibrio_34	none
Blautia_35	Bacteria	Firmicutes	Clostridia	Clostridiales	Lachnospiraceae	Blautia	NA	Blautia_35	none
Clostridium_sensu_stricto_1_36	Bacteria	Firmicutes	Clostridia	Clostridiales	Clostridiaceae_1	Clostridium_sensu_stricto_1	NA	Clostridium_sensu_stricto_1_36	fec
Faecalibacterium_37	Bacteria	Firmicutes	Clostridia	Clostridiales	Ruminococcaceae	Faecalibacterium	NA	Faecalibacterium_37	none
Lactobacillus_38	Bacteria	Firmicutes	Bacilli	Lactobacillales	Lactobacillaceae	Lactobacillus	NA	Lactobacillus_38	none
Veillonella_39	Bacteria	Firmicutes	Negativicutes	Selenomonadales	Veillonellaceae	Veillonella	NA	Veillonella_39	fec
Akkermansia_40	Bacteria	Verrucomicrobia	Verrucomicrobiae	Verrucomicrobiales	Verrucomicrobiaceae	Akkermansia	NA	Akkermansia_40	none
Lactobacillus_41	Bacteria	Firmicutes	Bacilli	Lactobacillales	Lactobacillaceae	Lactobacillus	NA	Lactobacillus_41	none
Lactobacillus_42	Bacteria	Firmicutes	Bacilli	Lactobacillales	Lactobacillaceae	Lactobacillus	NA	Lactobacillus_42	fec
Granulicatella_43	Bacteria	Firmicutes	Bacilli	Lactobacillales	Carnobacteriaceae	Granulicatella	NA	Granulicatella_43	sal
Fusicatenibacter_saccharivorans_44	Bacteria	Firmicutes	Clostridia	Clostridiales	Lachnospiraceae	Fusicatenibacter	Fusicatenibacter_saccharivorans	Fusicatenibacter_saccharivorans_44	none
Janthinobacterium_lividum_45	Bacteria	Proteobacteria	Betaproteobacteria	Burkholderiales	Oxalobacteraceae	Janthinobacterium	Janthinobacterium_lividum	Janthinobacterium_lividum_45	np
Corynebacterium_46	Bacteria	Actinobacteria	Actinobacteria	Corynebacteriales	Corynebacteriaceae	Corynebacterium	NA	Corynebacterium_46	np
Neisseria_lactamica_47	Bacteria	Proteobacteria	Betaproteobacteria	Neisseriales	Neisseriaceae	Neisseria	Neisseria_lactamica	Neisseria_lactamica_47	none
Prevotella_48	Bacteria	Bacteroidetes	Bacteroidia	Bacteroidales	Prevotellaceae	Prevotella	NA	Prevotella_48	none
Porphyromonas_49	Bacteria	Bacteroidetes	Bacteroidia	Bacteroidales	Porphyromonadaceae	Porphyromonas	NA	Porphyromonas_49	sal
Anaerostipes_50	Bacteria	Firmicutes	Clostridia	Clostridiales	Lachnospiraceae	Anaerostipes	NA	Anaerostipes_50	none
Veillonella_51	Bacteria	Firmicutes	Negativicutes	Selenomonadales	Veillonellaceae	Veillonella	NA	Veillonella_51	sal
Prevotella_nanceiensis_52	Bacteria	Bacteroidetes	Bacteroidia	Bacteroidales	Prevotellaceae	Prevotella	Prevotella_nanceiensis	Prevotella_nanceiensis_52	sal
Clostridium_butyricum_53	Bacteria	Firmicutes	Clostridia	Clostridiales	Clostridiaceae_1	Clostridium_sensu_stricto_1	Clostridium_butyricum	Clostridium_butyricum_53	none
Fusobacterium_54	Bacteria	Fusobacteria	Fusobacteriia	Fusobacteriales	Fusobacteriaceae	Fusobacterium	NA	Fusobacterium_54	sal
Clostridium_butyricum_55	Bacteria	Firmicutes	Clostridia	Clostridiales	Clostridiaceae_1	Clostridium_sensu_stricto_1	Clostridium_butyricum	Clostridium_butyricum_55	fec
Lachnospiraceae_56	Bacteria	Firmicutes	Clostridia	Clostridiales	Lachnospiraceae	NA	NA	Lachnospiraceae_56	none
Porphyromonas_57	Bacteria	Bacteroidetes	Bacteroidia	Bacteroidales	Porphyromonadaceae	Porphyromonas	NA	Porphyromonas_57	sal
Actinomyces_58	Bacteria	Actinobacteria	Actinobacteria	Actinomycetales	Actinomycetaceae	Actinomyces	NA	Actinomyces_58	sal
Peptostreptococcaceae_59	Bacteria	Firmicutes	Clostridia	Clostridiales	Peptostreptococcaceae	NA	NA	Peptostreptococcaceae_59	fec
Bacteroides_60	Bacteria	Bacteroidetes	Bacteroidia	Bacteroidales	Bacteroidaceae	Bacteroides	NA	Bacteroides_60	fec
Schlegelella_61	Bacteria	Proteobacteria	Betaproteobacteria	Burkholderiales	Comamonadaceae	Schlegelella	NA	Schlegelella_61	none
Moraxella_lacunata_62	Bacteria	Proteobacteria	Gammaproteobacteria	Pseudomonadales	Moraxellaceae	Moraxella	Moraxella_lacunata	Moraxella_lacunata_62	none
Lactobacillales_63	Bacteria	Firmicutes	Bacilli	Lactobacillales	NA	NA	NA	Lactobacillales_63	sal
Gardnerella_vaginalis_0288E_64	Bacteria	Actinobacteria	Actinobacteria	Bifidobacteriales	Bifidobacteriaceae	Gardnerella	Gardnerella_vaginalis_0288E	Gardnerella_vaginalis_0288E_64	none
Lactobacillus_65	Bacteria	Firmicutes	Bacilli	Lactobacillales	Lactobacillaceae	Lactobacillus	NA	Lactobacillus_65	none
Veillonella_66	Bacteria	Firmicutes	Negativicutes	Selenomonadales	Veillonellaceae	Veillonella	NA	Veillonella_66	sal
Neisseriaceae_67	Bacteria	Proteobacteria	Betaproteobacteria	Neisseriales	Neisseriaceae	NA	NA	Neisseriaceae_67	np
Bifidobacterium_animalis_68	Bacteria	Actinobacteria	Actinobacteria	Bifidobacteriales	Bifidobacteriaceae	Bifidobacterium	Bifidobacterium_animalis	Bifidobacterium_animalis_68	fec
Leptotrichia_69	Bacteria	Fusobacteria	Fusobacteriia	Fusobacteriales	Leptotrichiaceae	Leptotrichia	NA	Leptotrichia_69	sal
boneC3G7_70	Bacteria	Fusobacteria	Fusobacteriia	Fusobacteriales	boneC3G7	NA	NA	boneC3G7_70	none
Subdoligranulum_71	Bacteria	Firmicutes	Clostridia	Clostridiales	Ruminococcaceae	Subdoligranulum	NA	Subdoligranulum_71	none
Prevotella_nanceiensis_72	Bacteria	Bacteroidetes	Bacteroidia	Bacteroidales	Prevotellaceae	Prevotella	Prevotella_nanceiensis	Prevotella_nanceiensis_72	none
Lactobacillus_73	Bacteria	Firmicutes	Bacilli	Lactobacillales	Lactobacillaceae	Lactobacillus	NA	Lactobacillus_73	none
Bacteroides_74	Bacteria	Bacteroidetes	Bacteroidia	Bacteroidales	Bacteroidaceae	Bacteroides	NA	Bacteroides_74	fec
Peptostreptococcaceae_75	Bacteria	Firmicutes	Clostridia	Clostridiales	Peptostreptococcaceae	NA	NA	Peptostreptococcaceae_75	none
Streptococcus_anginosus_subsp_whileyi_76	Bacteria	Firmicutes	Bacilli	Lactobacillales	Streptococcaceae	Streptococcus	Streptococcus_anginosus_subsp_whileyi	Streptococcus_anginosus_subsp_whileyi_76	none
Clostridium_paraputrificum_77	Bacteria	Firmicutes	Clostridia	Clostridiales	Clostridiaceae_1	Clostridium_sensu_stricto_1	Clostridium_paraputrificum	Clostridium_paraputrificum_77	fec
Erysipelotrichaceae_78	Bacteria	Firmicutes	Erysipelotrichia	Erysipelotrichales	Erysipelotrichaceae	NA	bacterium_NLAE_zl_C558	Erysipelotrichaceae_78	fec
Pelomonas_79	Bacteria	Proteobacteria	Betaproteobacteria	Burkholderiales	Comamonadaceae	Pelomonas	NA	Pelomonas_79	none
Leptotrichia_80	Bacteria	Fusobacteria	Fusobacteriia	Fusobacteriales	Leptotrichiaceae	Leptotrichia	NA	Leptotrichia_80	sal
Actinomyces_sp_oral_clone_DR002_81	Bacteria	Actinobacteria	Actinobacteria	Actinomycetales	Actinomycetaceae	Actinomyces	Actinomyces_sp_oral_clone_DR002	Actinomyces_sp_oral_clone_DR002_81	sal
Parabacteroides_distasonis_82	Bacteria	Bacteroidetes	Bacteroidia	Bacteroidales	Porphyromonadaceae	Parabacteroides	Parabacteroides_distasonis	Parabacteroides_distasonis_82	fec
Clostridium_sensu_stricto_1_83	Bacteria	Firmicutes	Clostridia	Clostridiales	Clostridiaceae_1	Clostridium_sensu_stricto_1	NA	Clostridium_sensu_stricto_1_83	none
Bacteroides_84	Bacteria	Bacteroidetes	Bacteroidia	Bacteroidales	Bacteroidaceae	Bacteroides	NA	Bacteroides_84	none
Dorea_85	Bacteria	Firmicutes	Clostridia	Clostridiales	Lachnospiraceae	Dorea	NA	Dorea_85	none
Dorea_86	Bacteria	Firmicutes	Clostridia	Clostridiales	Lachnospiraceae	Dorea	NA	Dorea_86	none
Akkermansia_87	Bacteria	Verrucomicrobia	Verrucomicrobiae	Verrucomicrobiales	Verrucomicrobiaceae	Akkermansia	NA	Akkermansia_87	none
Eubacterium_hallii_DSM_3353_88	Bacteria	Firmicutes	Clostridia	Clostridiales	Lachnospiraceae	Eubacterium	Eubacterium_hallii_DSM_3353	Eubacterium_hallii_DSM_3353_88	none
Atopobium_89	Bacteria	Actinobacteria	Coriobacteriia	Coriobacteriales	Coriobacteriaceae	Atopobium	NA	Atopobium_89	sal
Prevotella_90	Bacteria	Bacteroidetes	Bacteroidia	Bacteroidales	Prevotellaceae	Prevotella	NA	Prevotella_90	sal
Lactobacillus_fermentum_91	Bacteria	Firmicutes	Bacilli	Lactobacillales	Lactobacillaceae	Lactobacillus	Lactobacillus_fermentum	Lactobacillus_fermentum_91	none
Johnsonella_92	Bacteria	Firmicutes	Clostridia	Clostridiales	Lachnospiraceae	Johnsonella	NA	Johnsonella_92	none
Leptotrichiaceae_93	Bacteria	Fusobacteria	Fusobacteriia	Fusobacteriales	Leptotrichiaceae	NA	NA	Leptotrichiaceae_93	none
Prevotella_sp_oral_clone_ID019_94	Bacteria	Bacteroidetes	Bacteroidia	Bacteroidales	Prevotellaceae	Alloprevotella	Prevotella_sp_oral_clone_ID019	Prevotella_sp_oral_clone_ID019_94	none
Proteus_mirabilis_95	Bacteria	Proteobacteria	Gammaproteobacteria	Enterobacteriales	Enterobacteriaceae	Proteus	Proteus_mirabilis	Proteus_mirabilis_95	none
Lactococcus_lactis_96	Bacteria	Firmicutes	Bacilli	Lactobacillales	Streptococcaceae	Lactococcus	Lactococcus_lactis	Lactococcus_lactis_96	none
Bergeyella_97	Bacteria	Bacteroidetes	Flavobacteriia	Flavobacteriales	Flavobacteriaceae	Bergeyella	NA	Bergeyella_97	sal
Lachnospiraceae_98	Bacteria	Firmicutes	Clostridia	Clostridiales	Lachnospiraceae	NA	NA	Lachnospiraceae_98	none
Streptococcus_pyogenes_M1_476_99	Bacteria	Firmicutes	Bacilli	Lactobacillales	Streptococcaceae	Streptococcus	Streptococcus_pyogenes_M1_476	Streptococcus_pyogenes_M1_476_99	none
Actinomyces_100	Bacteria	Actinobacteria	Actinobacteria	Actinomycetales	Actinomycetaceae	Actinomyces	NA	Actinomyces_100	none
Erysipelotrichaceae_101	Bacteria	Firmicutes	Erysipelotrichia	Erysipelotrichales	Erysipelotrichaceae	NA	NA	Erysipelotrichaceae_101	none
Erysipelotrichaceae_102	Bacteria	Firmicutes	Erysipelotrichia	Erysipelotrichales	Erysipelotrichaceae	NA	NA	Erysipelotrichaceae_102	none
Megasphaera_103	Bacteria	Firmicutes	Negativicutes	Selenomonadales	Veillonellaceae	Megasphaera	NA	Megasphaera_103	none
Lactobacillus_104	Bacteria	Firmicutes	Bacilli	Lactobacillales	Lactobacillaceae	Lactobacillus	NA	Lactobacillus_104	none
Blautia_105	Bacteria	Firmicutes	Clostridia	Clostridiales	Lachnospiraceae	Blautia	NA	Blautia_105	none
Atopobium_106	Bacteria	Actinobacteria	Coriobacteriia	Coriobacteriales	Coriobacteriaceae	Atopobium	NA	Atopobium_106	none
Leptotrichia_107	Bacteria	Fusobacteria	Fusobacteriia	Fusobacteriales	Leptotrichiaceae	Leptotrichia	NA	Leptotrichia_107	sal
Bergeyella_108	Bacteria	Bacteroidetes	Flavobacteriia	Flavobacteriales	Flavobacteriaceae	Bergeyella	NA	Bergeyella_108	sal
Acinetobacter_109	Bacteria	Proteobacteria	Gammaproteobacteria	Pseudomonadales	Moraxellaceae	Acinetobacter	NA	Acinetobacter_109	np
Collinsella_110	Bacteria	Actinobacteria	Coriobacteriia	Coriobacteriales	Coriobacteriaceae	Collinsella	NA	Collinsella_110	none
Corynebacterium_111	Bacteria	Actinobacteria	Actinobacteria	Corynebacteriales	Corynebacteriaceae	Corynebacterium	NA	Corynebacterium_111	none
Ruminococcus_bromii_L2_63_112	Bacteria	Firmicutes	Clostridia	Clostridiales	Ruminococcaceae	Ruminococcus	Ruminococcus_bromii_L2_63	Ruminococcus_bromii_L2_63_112	none
Fusobacterium_113	Bacteria	Fusobacteria	Fusobacteriia	Fusobacteriales	Fusobacteriaceae	Fusobacterium	NA	Fusobacterium_113	none
Chloroplast_114	Bacteria	Cyanobacteria	Chloroplast	NA	NA	NA	NA	Chloroplast_114	np
Lachnoanaerobaculum_115	Bacteria	Firmicutes	Clostridia	Clostridiales	Lachnospiraceae	Lachnoanaerobaculum	NA	Lachnoanaerobaculum_115	none
Prevotella_salivae_DSM_15606_116	Bacteria	Bacteroidetes	Bacteroidia	Bacteroidales	Prevotellaceae	Prevotella	Prevotella_salivae_DSM_15606	Prevotella_salivae_DSM_15606_116	sal
Peptostreptococcaceae_117	Bacteria	Firmicutes	Clostridia	Clostridiales	Peptostreptococcaceae	NA	NA	Peptostreptococcaceae_117	none
Comamonadaceae_118	Bacteria	Proteobacteria	Betaproteobacteria	Burkholderiales	Comamonadaceae	NA	NA	Comamonadaceae_118	np
Moryella_119	Bacteria	Firmicutes	Clostridia	Clostridiales	Lachnospiraceae	Moryella	NA	Moryella_119	none
Subdoligranulum_120	Bacteria	Firmicutes	Clostridia	Clostridiales	Ruminococcaceae	Subdoligranulum	NA	Subdoligranulum_120	none
Fusobacterium_121	Bacteria	Fusobacteria	Fusobacteriia	Fusobacteriales	Fusobacteriaceae	Fusobacterium	NA	Fusobacterium_121	none
Leptotrichia_122	Bacteria	Fusobacteria	Fusobacteriia	Fusobacteriales	Leptotrichiaceae	Leptotrichia	NA	Leptotrichia_122	sal
Campylobacter_123	Bacteria	Proteobacteria	Epsilonproteobacteria	Campylobacterales	Campylobacteraceae	Campylobacter	NA	Campylobacter_123	sal
Tepidimonas_124	Bacteria	Proteobacteria	Betaproteobacteria	Burkholderiales	Comamonadaceae	Tepidimonas	NA	Tepidimonas_124	none
Bacteroides_125	Bacteria	Bacteroidetes	Bacteroidia	Bacteroidales	Bacteroidaceae	Bacteroides	NA	Bacteroides_125	none
Rothia_126	Bacteria	Actinobacteria	Actinobacteria	Micrococcales	Micrococcaceae	Rothia	NA	Rothia_126	sal
Scardovia_wiggsiae_F0424_127	Bacteria	Actinobacteria	Actinobacteria	Bifidobacteriales	Bifidobacteriaceae	Scardovia	Scardovia_wiggsiae_F0424	Scardovia_wiggsiae_F0424_127	none
Lachnoanaerobaculum_128	Bacteria	Firmicutes	Clostridia	Clostridiales	Lachnospiraceae	Lachnoanaerobaculum	NA	Lachnoanaerobaculum_128	sal
Megamonas_129	Bacteria	Firmicutes	Negativicutes	Selenomonadales	Veillonellaceae	Megamonas	NA	Megamonas_129	none
Veillonella_130	Bacteria	Firmicutes	Negativicutes	Selenomonadales	Veillonellaceae	Veillonella	NA	Veillonella_130	fec
Moraxella_131	Bacteria	Proteobacteria	Gammaproteobacteria	Pseudomonadales	Moraxellaceae	Moraxella	NA	Moraxella_131	none
Blautia_132	Bacteria	Firmicutes	Clostridia	Clostridiales	Lachnospiraceae	Blautia	NA	Blautia_132	none
Megasphaera_133	Bacteria	Firmicutes	Negativicutes	Selenomonadales	Veillonellaceae	Megasphaera	NA	Megasphaera_133	none
Haemophilus_134	Bacteria	Proteobacteria	Gammaproteobacteria	Pasteurellales	Pasteurellaceae	Haemophilus	NA	Haemophilus_134	sal
Ralstonia_135	Bacteria	Proteobacteria	Betaproteobacteria	Burkholderiales	Burkholderiaceae	Ralstonia	NA	Ralstonia_135	none
Roseburia_136	Bacteria	Firmicutes	Clostridia	Clostridiales	Lachnospiraceae	Roseburia	NA	Roseburia_136	none
Micrococcus_luteus_137	Bacteria	Actinobacteria	Actinobacteria	Micrococcales	Micrococcaceae	Micrococcus	Micrococcus_luteus	Micrococcus_luteus_137	np
Enhydrobacter_138	Bacteria	Proteobacteria	Gammaproteobacteria	Pseudomonadales	Moraxellaceae	Enhydrobacter	NA	Enhydrobacter_138	np
Blautia_139	Bacteria	Firmicutes	Clostridia	Clostridiales	Lachnospiraceae	Blautia	NA	Blautia_139	none
Fusobacterium_140	Bacteria	Fusobacteria	Fusobacteriia	Fusobacteriales	Fusobacteriaceae	Fusobacterium	NA	Fusobacterium_140	none
Gallibacterium_salpingitidis_141	Bacteria	Proteobacteria	Gammaproteobacteria	Pasteurellales	Pasteurellaceae	Gallibacterium	Gallibacterium_salpingitidis	Gallibacterium_salpingitidis_141	sal
Anaerostipes_142	Bacteria	Firmicutes	Clostridia	Clostridiales	Lachnospiraceae	Anaerostipes	NA	Anaerostipes_142	none
Acinetobacter_143	Bacteria	Proteobacteria	Gammaproteobacteria	Pseudomonadales	Moraxellaceae	Acinetobacter	NA	Acinetobacter_143	none
Lachnospiraceae_144	Bacteria	Firmicutes	Clostridia	Clostridiales	Lachnospiraceae	NA	NA	Lachnospiraceae_144	none
Collinsella_tanakaei_145	Bacteria	Actinobacteria	Coriobacteriia	Coriobacteriales	Coriobacteriaceae	Collinsella	Collinsella_tanakaei	Collinsella_tanakaei_145	none
Acinetobacter_calcoaceticus_146	Bacteria	Proteobacteria	Gammaproteobacteria	Pseudomonadales	Moraxellaceae	Acinetobacter	Acinetobacter_calcoaceticus	Acinetobacter_calcoaceticus_146	none
Dolosigranulum_pigrum_ATCC_51524_147	Bacteria	Firmicutes	Bacilli	Lactobacillales	Carnobacteriaceae	Dolosigranulum	Dolosigranulum_pigrum_ATCC_51524	Dolosigranulum_pigrum_ATCC_51524_147	np
Peptoniphilus_sp_S7MS8_148	Bacteria	Firmicutes	Clostridia	Clostridiales	Family_XI	Peptoniphilus	Peptoniphilus_sp_S7MS8	Peptoniphilus_sp_S7MS8_148	none
Erysipelotrichaceae_149	Bacteria	Firmicutes	Erysipelotrichia	Erysipelotrichales	Erysipelotrichaceae	NA	NA	Erysipelotrichaceae_149	none
Clostridium_sensu_stricto_1_150	Bacteria	Firmicutes	Clostridia	Clostridiales	Clostridiaceae_1	Clostridium_sensu_stricto_1	NA	Clostridium_sensu_stricto_1_150	none
Halomonas_151	Bacteria	Proteobacteria	Gammaproteobacteria	Oceanospirillales	Halomonadaceae	Halomonas	NA	Halomonas_151	none
Anaerococcus_152	Bacteria	Firmicutes	Clostridia	Clostridiales	Family_XI	Anaerococcus	NA	Anaerococcus_152	none
Moraxella_153	Bacteria	Proteobacteria	Gammaproteobacteria	Pseudomonadales	Moraxellaceae	Moraxella	NA	Moraxella_153	none
Lachnospira_154	Bacteria	Firmicutes	Clostridia	Clostridiales	Lachnospiraceae	Lachnospira	NA	Lachnospira_154	none
Coprococcus_155	Bacteria	Firmicutes	Clostridia	Clostridiales	Lachnospiraceae	Coprococcus	NA	Coprococcus_155	none
Veillonella_156	Bacteria	Firmicutes	Negativicutes	Selenomonadales	Veillonellaceae	Veillonella	NA	Veillonella_156	sal
Eubacterium_desmolans_157	Bacteria	Firmicutes	Clostridia	Clostridiales	Ruminococcaceae	Eubacterium	Eubacterium_desmolans	Eubacterium_desmolans_157	none
Pseudomonas_158	Bacteria	Proteobacteria	Gammaproteobacteria	Pseudomonadales	Pseudomonadaceae	Pseudomonas	NA	Pseudomonas_158	np
Sphingomonas_159	Bacteria	Proteobacteria	Alphaproteobacteria	Sphingomonadales	Sphingomonadaceae	Sphingomonas	NA	Sphingomonas_159	none
Ruminococcaceae_160	Bacteria	Firmicutes	Clostridia	Clostridiales	Ruminococcaceae	NA	NA	Ruminococcaceae_160	none
Lachnospiraceae_161	Bacteria	Firmicutes	Clostridia	Clostridiales	Lachnospiraceae	NA	NA	Lachnospiraceae_161	none
Corynebacterium_162	Bacteria	Actinobacteria	Actinobacteria	Corynebacteriales	Corynebacteriaceae	Corynebacterium	NA	Corynebacterium_162	none
Kocuria_163	Bacteria	Actinobacteria	Actinobacteria	Micrococcales	Micrococcaceae	Kocuria	NA	Kocuria_163	none
Lachnospiraceae_164	Bacteria	Firmicutes	Clostridia	Clostridiales	Lachnospiraceae	NA	NA	Lachnospiraceae_164	none
Parabacteroides_165	Bacteria	Bacteroidetes	Bacteroidia	Bacteroidales	Porphyromonadaceae	Parabacteroides	NA	Parabacteroides_165	none
Clostridium_nexile_166	Bacteria	Firmicutes	Clostridia	Clostridiales	Lachnospiraceae	Coprococcus	Clostridium_nexile	Clostridium_nexile_166	none
Finegoldia_167	Bacteria	Firmicutes	Clostridia	Clostridiales	Family_XI	Finegoldia	NA	Finegoldia_167	none
Streptococcus_168	Bacteria	Firmicutes	Bacilli	Lactobacillales	Streptococcaceae	Streptococcus	NA	Streptococcus_168	fec
Dialister_169	Bacteria	Firmicutes	Negativicutes	Selenomonadales	Veillonellaceae	Dialister	NA	Dialister_169	none
Lachnospira_170	Bacteria	Firmicutes	Clostridia	Clostridiales	Lachnospiraceae	Lachnospira	NA	Lachnospira_170	none
Sarcina_171	Bacteria	Firmicutes	Clostridia	Clostridiales	Clostridiaceae_1	Sarcina	NA	Sarcina_171	none
Streptococcus_172	Bacteria	Firmicutes	Bacilli	Lactobacillales	Streptococcaceae	Streptococcus	NA	Streptococcus_172	sal
Aquabacterium_173	Bacteria	Proteobacteria	Betaproteobacteria	Burkholderiales	Comamonadaceae	Aquabacterium	NA	Aquabacterium_173	none
Atopobium_174	Bacteria	Actinobacteria	Coriobacteriia	Coriobacteriales	Coriobacteriaceae	Atopobium	NA	Atopobium_174	none
Lactobacillus_reuteri_175	Bacteria	Firmicutes	Bacilli	Lactobacillales	Lactobacillaceae	Lactobacillus	Lactobacillus_reuteri	Lactobacillus_reuteri_175	none
Lachnospiraceae_176	Bacteria	Firmicutes	Clostridia	Clostridiales	Lachnospiraceae	NA	NA	Lachnospiraceae_176	none
Faecalibacterium_177	Bacteria	Firmicutes	Clostridia	Clostridiales	Ruminococcaceae	Faecalibacterium	NA	Faecalibacterium_177	none
Actinomyces_sp_2002_2301122_178	Bacteria	Actinobacteria	Actinobacteria	Actinomycetales	Actinomycetaceae	Actinomyces	Actinomyces_sp_2002_2301122	Actinomyces_sp_2002_2301122_178	none
Helcococcus_179	Bacteria	Firmicutes	Clostridia	Clostridiales	Family_XI	Helcococcus	NA	Helcococcus_179	none
Blautia_180	Bacteria	Firmicutes	Clostridia	Clostridiales	Lachnospiraceae	Blautia	NA	Blautia_180	none
Caulobacteraceae_181	Bacteria	Proteobacteria	Alphaproteobacteria	Caulobacterales	Caulobacteraceae	NA	NA	Caulobacteraceae_181	none
Dorea_182	Bacteria	Firmicutes	Clostridia	Clostridiales	Lachnospiraceae	Dorea	NA	Dorea_182	none
Ruminococcaceae_183	Bacteria	Firmicutes	Clostridia	Clostridiales	Ruminococcaceae	NA	NA	Ruminococcaceae_183	none
Methanobrevibacter_184	Archaea	Euryarchaeota	Methanobacteria	Methanobacteriales	Methanobacteriaceae	Methanobrevibacter	NA	Methanobrevibacter_184	none
Peptostreptococcus_185	Bacteria	Firmicutes	Clostridia	Clostridiales	Peptostreptococcaceae	Peptostreptococcus	NA	Peptostreptococcus_185	none
Bergeyella_186	Bacteria	Bacteroidetes	Flavobacteriia	Flavobacteriales	Flavobacteriaceae	Bergeyella	NA	Bergeyella_186	sal
Pseudomonas_187	Bacteria	Proteobacteria	Gammaproteobacteria	Pseudomonadales	Pseudomonadaceae	Pseudomonas	NA	Pseudomonas_187	none
Megasphaera_188	Bacteria	Firmicutes	Negativicutes	Selenomonadales	Veillonellaceae	Megasphaera	NA	Megasphaera_188	none
Eggerthella_189	Bacteria	Actinobacteria	Coriobacteriia	Coriobacteriales	Coriobacteriaceae	Eggerthella	NA	Eggerthella_189	fec
Moraxella_190	Bacteria	Proteobacteria	Gammaproteobacteria	Pseudomonadales	Moraxellaceae	Moraxella	NA	Moraxella_190	none
Methylobacterium_191	Bacteria	Proteobacteria	Alphaproteobacteria	Rhizobiales	Methylobacteriaceae	Methylobacterium	NA	Methylobacterium_191	none
Rothia_192	Bacteria	Actinobacteria	Actinobacteria	Micrococcales	Micrococcaceae	Rothia	NA	Rothia_192	sal
Actinobacillus_193	Bacteria	Proteobacteria	Gammaproteobacteria	Pasteurellales	Pasteurellaceae	Actinobacillus	NA	Actinobacillus_193	sal
Coriobacteriaceae_bacterium_WAL_18889_194	Bacteria	Actinobacteria	Coriobacteriia	Coriobacteriales	Coriobacteriaceae	Coriobacteriaceae_bacterium_WAL_18889	NA	Coriobacteriaceae_bacterium_WAL_18889_194	none
Pseudobutyrivibrio_195	Bacteria	Firmicutes	Clostridia	Clostridiales	Lachnospiraceae	Pseudobutyrivibrio	NA	Pseudobutyrivibrio_195	none
Capnocytophaga_196	Bacteria	Bacteroidetes	Flavobacteriia	Flavobacteriales	Flavobacteriaceae	Capnocytophaga	NA	Capnocytophaga_196	none
Bacteroides_197	Bacteria	Bacteroidetes	Bacteroidia	Bacteroidales	Bacteroidaceae	Bacteroides	NA	Bacteroides_197	none
Sneathia_198	Bacteria	Fusobacteria	Fusobacteriia	Fusobacteriales	Leptotrichiaceae	Sneathia	NA	Sneathia_198	none
Varibaculum_199	Bacteria	Actinobacteria	Actinobacteria	Actinomycetales	Actinomycetaceae	Varibaculum	NA	Varibaculum_199	none
Flavonifractor_200	Bacteria	Firmicutes	Clostridia	Clostridiales	Ruminococcaceae	Flavonifractor	NA	Flavonifractor_200	none
Shewanella_201	Bacteria	Proteobacteria	Gammaproteobacteria	Alteromonadales	Shewanellaceae	Shewanella	NA	Shewanella_201	none
Bilophila_wadsworthia_3_1_6_202	Bacteria	Proteobacteria	Deltaproteobacteria	Desulfovibrionales	Desulfovibrionaceae	Bilophila	Bilophila_wadsworthia_3_1_6	Bilophila_wadsworthia_3_1_6_202	none
Halomonas_203	Bacteria	Proteobacteria	Gammaproteobacteria	Oceanospirillales	Halomonadaceae	Halomonas	NA	Halomonas_203	none
Moraxella_204	Bacteria	Proteobacteria	Gammaproteobacteria	Pseudomonadales	Moraxellaceae	Moraxella	NA	Moraxella_204	none
Sutterella_205	Bacteria	Proteobacteria	Betaproteobacteria	Burkholderiales	Alcaligenaceae	Sutterella	NA	Sutterella_205	none
Lactobacillus_206	Bacteria	Firmicutes	Bacilli	Lactobacillales	Lactobacillaceae	Lactobacillus	NA	Lactobacillus_206	none
Microcoleus_207	Bacteria	Cyanobacteria	Cyanobacteria	SubsectionIII	FamilyI	Microcoleus	NA	Microcoleus_207	none
Fusobacterium_208	Bacteria	Fusobacteria	Fusobacteriia	Fusobacteriales	Fusobacteriaceae	Fusobacterium	NA	Fusobacterium_208	none
Massilia_209	Bacteria	Proteobacteria	Betaproteobacteria	Burkholderiales	Oxalobacteraceae	Massilia	NA	Massilia_209	none
Akkermansia_210	Bacteria	Verrucomicrobia	Verrucomicrobiae	Verrucomicrobiales	Verrucomicrobiaceae	Akkermansia	NA	Akkermansia_210	none
Haemophilus_211	Bacteria	Proteobacteria	Gammaproteobacteria	Pasteurellales	Pasteurellaceae	Haemophilus	NA	Haemophilus_211	sal
Blautia_212	Bacteria	Firmicutes	Clostridia	Clostridiales	Lachnospiraceae	Blautia	NA	Blautia_212	none
Bifidobacteriaceae_213	Bacteria	Actinobacteria	Actinobacteria	Bifidobacteriales	Bifidobacteriaceae	NA	NA	Bifidobacteriaceae_213	fec
Ruminococcaceae_214	Bacteria	Firmicutes	Clostridia	Clostridiales	Ruminococcaceae	NA	NA	Ruminococcaceae_214	none
Haemophilus_215	Bacteria	Proteobacteria	Gammaproteobacteria	Pasteurellales	Pasteurellaceae	Haemophilus	NA	Haemophilus_215	sal
Anaerococcus_216	Bacteria	Firmicutes	Clostridia	Clostridiales	Family_XI	Anaerococcus	NA	Anaerococcus_216	none
Coprococcus_217	Bacteria	Firmicutes	Clostridia	Clostridiales	Lachnospiraceae	Coprococcus	NA	Coprococcus_217	none
Clostridium_sensu_stricto_1_218	Bacteria	Firmicutes	Clostridia	Clostridiales	Clostridiaceae_1	Clostridium_sensu_stricto_1	NA	Clostridium_sensu_stricto_1_218	none
Stenotrophomonas_maltophilia_219	Bacteria	Proteobacteria	Gammaproteobacteria	Xanthomonadales	Xanthomonadaceae	Stenotrophomonas	Stenotrophomonas_maltophilia	Stenotrophomonas_maltophilia_219	none
Collinsella_220	Bacteria	Actinobacteria	Coriobacteriia	Coriobacteriales	Coriobacteriaceae	Collinsella	NA	Collinsella_220	fec
Christensenellaceae_222	Bacteria	Firmicutes	Clostridia	Clostridiales	Christensenellaceae	NA	NA	Christensenellaceae_222	none
Eubacteriaceae_223	Bacteria	Firmicutes	Clostridia	Clostridiales	Eubacteriaceae	NA	NA	Eubacteriaceae_223	none
Bifidobacterium_224	Bacteria	Actinobacteria	Actinobacteria	Bifidobacteriales	Bifidobacteriaceae	Bifidobacterium	NA	Bifidobacterium_224	fec
Leptotrichiaceae_225	Bacteria	Fusobacteria	Fusobacteriia	Fusobacteriales	Leptotrichiaceae	NA	NA	Leptotrichiaceae_225	none
Haemophilus_226	Bacteria	Proteobacteria	Gammaproteobacteria	Pasteurellales	Pasteurellaceae	Haemophilus	NA	Haemophilus_226	none
Faecalibacterium_227	Bacteria	Firmicutes	Clostridia	Clostridiales	Ruminococcaceae	Faecalibacterium	NA	Faecalibacterium_227	none
Sphingomonas_228	Bacteria	Proteobacteria	Alphaproteobacteria	Sphingomonadales	Sphingomonadaceae	Sphingomonas	NA	Sphingomonas_228	none
Lachnospiraceae_229	Bacteria	Firmicutes	Clostridia	Clostridiales	Lachnospiraceae	NA	NA	Lachnospiraceae_229	none
Lachnospiraceae_230	Bacteria	Firmicutes	Clostridia	Clostridiales	Lachnospiraceae	NA	NA	Lachnospiraceae_230	none
Erysipelotrichaceae_231	Bacteria	Firmicutes	Erysipelotrichia	Erysipelotrichales	Erysipelotrichaceae	NA	NA	Erysipelotrichaceae_231	none
Solobacterium_moorei_232	Bacteria	Firmicutes	Erysipelotrichia	Erysipelotrichales	Erysipelotrichaceae	Solobacterium	Solobacterium_moorei	Solobacterium_moorei_232	sal
Sutterella_233	Bacteria	Proteobacteria	Betaproteobacteria	Burkholderiales	Alcaligenaceae	Sutterella	NA	Sutterella_233	none
Corynebacterium_234	Bacteria	Actinobacteria	Actinobacteria	Corynebacteriales	Corynebacteriaceae	Corynebacterium	NA	Corynebacterium_234	none
Paracoccus_235	Bacteria	Proteobacteria	Alphaproteobacteria	Rhodobacterales	Rhodobacteraceae	Paracoccus	NA	Paracoccus_235	none
Lachnospiraceae_236	Bacteria	Firmicutes	Clostridia	Clostridiales	Lachnospiraceae	NA	NA	Lachnospiraceae_236	none
Lachnospiraceae_237	Bacteria	Firmicutes	Clostridia	Clostridiales	Lachnospiraceae	NA	NA	Lachnospiraceae_237	none
Prevotella_238	Bacteria	Bacteroidetes	Bacteroidia	Bacteroidales	Prevotellaceae	Prevotella	NA	Prevotella_238	sal
Blautia_239	Bacteria	Firmicutes	Clostridia	Clostridiales	Lachnospiraceae	Blautia	NA	Blautia_239	none
Lachnospira_240	Bacteria	Firmicutes	Clostridia	Clostridiales	Lachnospiraceae	Lachnospira	NA	Lachnospira_240	none
Pseudomonas_fluorescens_241	Bacteria	Proteobacteria	Gammaproteobacteria	Pseudomonadales	Pseudomonadaceae	Pseudomonas	Pseudomonas_fluorescens	Pseudomonas_fluorescens_241	none
Prevotella_sp_S4_10_242	Bacteria	Bacteroidetes	Bacteroidia	Bacteroidales	Prevotellaceae	Prevotella	Prevotella_sp_S4_10	Prevotella_sp_S4_10_242	none
Lactobacillus_delbrueckii_subsp_bulgaricus_243	Bacteria	Firmicutes	Bacilli	Lactobacillales	Lactobacillaceae	Lactobacillus	Lactobacillus_delbrueckii_subsp_bulgaricus	Lactobacillus_delbrueckii_subsp_bulgaricus_243	none
Enterobacteriaceae_244	Bacteria	Proteobacteria	Gammaproteobacteria	Enterobacteriales	Enterobacteriaceae	NA	NA	Enterobacteriaceae_244	none
Limnobacter_245	Bacteria	Proteobacteria	Betaproteobacteria	Burkholderiales	Burkholderiaceae	Limnobacter	NA	Limnobacter_245	none
Streptobacillus_sp_HKU34_246	Bacteria	Fusobacteria	Fusobacteriia	Fusobacteriales	Leptotrichiaceae	Streptobacillus_sp_HKU34	Streptobacillus_sp_HKU34	Streptobacillus_sp_HKU34_246	none
Parasutterella_247	Bacteria	Proteobacteria	Betaproteobacteria	Burkholderiales	Alcaligenaceae	Parasutterella	NA	Parasutterella_247	none
Lachnospiraceae_248	Bacteria	Firmicutes	Clostridia	Clostridiales	Lachnospiraceae	NA	NA	Lachnospiraceae_248	none
Subdoligranulum_249	Bacteria	Firmicutes	Clostridia	Clostridiales	Ruminococcaceae	Subdoligranulum	NA	Subdoligranulum_249	none
Corynebacterium_250	Bacteria	Actinobacteria	Actinobacteria	Corynebacteriales	Corynebacteriaceae	Corynebacterium	NA	Corynebacterium_250	none
Ruminococcus_251	Bacteria	Firmicutes	Clostridia	Clostridiales	Ruminococcaceae	Ruminococcus	NA	Ruminococcus_251	none
Parvimonas_252	Bacteria	Firmicutes	Clostridia	Clostridiales	Family_XI	Parvimonas	NA	Parvimonas_252	none
Prevotella_253	Bacteria	Bacteroidetes	Bacteroidia	Bacteroidales	Prevotellaceae	Prevotella	NA	Prevotella_253	none
Blautia_254	Bacteria	Firmicutes	Clostridia	Clostridiales	Lachnospiraceae	Blautia	NA	Blautia_254	none
Phascolarctobacterium_255	Bacteria	Firmicutes	Negativicutes	Selenomonadales	Acidaminococcaceae	Phascolarctobacterium	NA	Phascolarctobacterium_255	none
Bifidobacterium_256	Bacteria	Actinobacteria	Actinobacteria	Bifidobacteriales	Bifidobacteriaceae	Bifidobacterium	NA	Bifidobacterium_256	none
Coprococcus_sp_DJF_B005_257	Bacteria	Firmicutes	Clostridia	Clostridiales	Lachnospiraceae	Coprococcus	Coprococcus_sp_DJF_B005	Coprococcus_sp_DJF_B005_257	none
Clostridium_spiroforme_DSM_1552_258	Bacteria	Firmicutes	Erysipelotrichia	Erysipelotrichales	Erysipelotrichaceae	Clostridium	Clostridium_spiroforme_DSM_1552	Clostridium_spiroforme_DSM_1552_258	none
Rothia_259	Bacteria	Actinobacteria	Actinobacteria	Micrococcales	Micrococcaceae	Rothia	NA	Rothia_259	sal
Corynebacterium_aurimucosum_ATCC_700975_260	Bacteria	Actinobacteria	Actinobacteria	Corynebacteriales	Corynebacteriaceae	Corynebacterium	Corynebacterium_aurimucosum_ATCC_700975	Corynebacterium_aurimucosum_ATCC_700975_260	none
Lachnospiraceae_261	Bacteria	Firmicutes	Clostridia	Clostridiales	Lachnospiraceae	NA	NA	Lachnospiraceae_261	none
Marvinbryantia_262	Bacteria	Firmicutes	Clostridia	Clostridiales	Lachnospiraceae	Marvinbryantia	NA	Marvinbryantia_262	none
Betula_platyphylla_263	Bacteria	Proteobacteria	Alphaproteobacteria	Rickettsiales	mitochondria	Betula_platyphylla	Betula_platyphylla	Betula_platyphylla_263	none
Turicella_264	Bacteria	Actinobacteria	Actinobacteria	Corynebacteriales	Corynebacteriaceae	Turicella	NA	Turicella_264	none
Vogesella_265	Bacteria	Proteobacteria	Betaproteobacteria	Neisseriales	Neisseriaceae	Vogesella	NA	Vogesella_265	none
Veillonellaceae_bacterium_S3PF24_266	Bacteria	Firmicutes	Negativicutes	Selenomonadales	Veillonellaceae	Megasphaera	Veillonellaceae_bacterium_S3PF24	Veillonellaceae_bacterium_S3PF24_266	none
Escherichia_Shigella_267	Bacteria	Proteobacteria	Gammaproteobacteria	Enterobacteriales	Enterobacteriaceae	Escherichia_Shigella	NA	Escherichia_Shigella_267	fec
Roseburia_268	Bacteria	Firmicutes	Clostridia	Clostridiales	Lachnospiraceae	Roseburia	NA	Roseburia_268	none
Paracoccus_269	Bacteria	Proteobacteria	Alphaproteobacteria	Rhodobacterales	Rhodobacteraceae	Paracoccus	NA	Paracoccus_269	none
Corynebacteriaceae_270	Bacteria	Actinobacteria	Actinobacteria	Corynebacteriales	Corynebacteriaceae	NA	NA	Corynebacteriaceae_270	none
Coprococcus_271	Bacteria	Firmicutes	Clostridia	Clostridiales	Lachnospiraceae	Coprococcus	NA	Coprococcus_271	none
Amaricoccus_272	Bacteria	Proteobacteria	Alphaproteobacteria	Rhodobacterales	Rhodobacteraceae	Amaricoccus	NA	Amaricoccus_272	none
Pantoea_agglomerans_273	Bacteria	Proteobacteria	Gammaproteobacteria	Enterobacteriales	Enterobacteriaceae	Pantoea	Pantoea_agglomerans	Pantoea_agglomerans_273	none
Corynebacterium_274	Bacteria	Actinobacteria	Actinobacteria	Corynebacteriales	Corynebacteriaceae	Corynebacterium	NA	Corynebacterium_274	none
Lachnospiraceae_275	Bacteria	Firmicutes	Clostridia	Clostridiales	Lachnospiraceae	NA	NA	Lachnospiraceae_275	none
Sneathia_276	Bacteria	Fusobacteria	Fusobacteriia	Fusobacteriales	Leptotrichiaceae	Sneathia	NA	Sneathia_276	none
Ruminococcaceae_277	Bacteria	Firmicutes	Clostridia	Clostridiales	Ruminococcaceae	NA	NA	Ruminococcaceae_277	none
Actinomyces_278	Bacteria	Actinobacteria	Actinobacteria	Actinomycetales	Actinomycetaceae	Actinomyces	NA	Actinomyces_278	none
Erysipelotrichaceae_279	Bacteria	Firmicutes	Erysipelotrichia	Erysipelotrichales	Erysipelotrichaceae	NA	NA	Erysipelotrichaceae_279	none
Akkermansia_280	Bacteria	Verrucomicrobia	Verrucomicrobiae	Verrucomicrobiales	Verrucomicrobiaceae	Akkermansia	NA	Akkermansia_280	none
Blastococcus_281	Bacteria	Actinobacteria	Actinobacteria	Frankiales	Geodermatophilaceae	Blastococcus	NA	Blastococcus_281	none
RC9_gut_group_282	Bacteria	Bacteroidetes	Bacteroidia	Bacteroidales	Rikenellaceae	RC9_gut_group	NA	RC9_gut_group_282	none
Lactobacillus_kalixensis_283	Bacteria	Firmicutes	Bacilli	Lactobacillales	Lactobacillaceae	Lactobacillus	Lactobacillus_kalixensis	Lactobacillus_kalixensis_283	none
Catenibacterium_284	Bacteria	Firmicutes	Erysipelotrichia	Erysipelotrichales	Erysipelotrichaceae	Catenibacterium	NA	Catenibacterium_284	none
Bradyrhizobium_285	Bacteria	Proteobacteria	Alphaproteobacteria	Rhizobiales	Bradyrhizobiaceae	Bradyrhizobium	NA	Bradyrhizobium_285	none
Curvibacter_286	Bacteria	Proteobacteria	Betaproteobacteria	Burkholderiales	Comamonadaceae	Curvibacter	NA	Curvibacter_286	none
Rothia_287	Bacteria	Actinobacteria	Actinobacteria	Micrococcales	Micrococcaceae	Rothia	NA	Rothia_287	sal
Methylobacterium_radiotolerans_288	Bacteria	Proteobacteria	Alphaproteobacteria	Rhizobiales	Methylobacteriaceae	Methylobacterium	Methylobacterium_radiotolerans	Methylobacterium_radiotolerans_288	none
Streptococcus_289	Bacteria	Firmicutes	Bacilli	Lactobacillales	Streptococcaceae	Streptococcus	NA	Streptococcus_289	sal
Acinetobacter_290	Bacteria	Proteobacteria	Gammaproteobacteria	Pseudomonadales	Moraxellaceae	Acinetobacter	NA	Acinetobacter_290	none
Prevotella_pallens_291	Bacteria	Bacteroidetes	Bacteroidia	Bacteroidales	Prevotellaceae	Prevotella	Prevotella_pallens	Prevotella_pallens_291	none
Defluviitaleaceae_292	Bacteria	Firmicutes	Clostridia	Clostridiales	Defluviitaleaceae	NA	NA	Defluviitaleaceae_292	none
Ruminococcus_293	Bacteria	Firmicutes	Clostridia	Clostridiales	Ruminococcaceae	Ruminococcus	NA	Ruminococcus_293	none
Morganella_294	Bacteria	Proteobacteria	Gammaproteobacteria	Enterobacteriales	Enterobacteriaceae	Morganella	NA	Morganella_294	none
Ruminococcaceae_295	Bacteria	Firmicutes	Clostridia	Clostridiales	Ruminococcaceae	NA	NA	Ruminococcaceae_295	none
Bifidobacteriaceae_296	Bacteria	Actinobacteria	Actinobacteria	Bifidobacteriales	Bifidobacteriaceae	NA	NA	Bifidobacteriaceae_296	fec
Rikenella_297	Bacteria	Bacteroidetes	Bacteroidia	Bacteroidales	Rikenellaceae	Rikenella	NA	Rikenella_297	none
Pasteurellaceae_298	Bacteria	Proteobacteria	Gammaproteobacteria	Pasteurellales	Pasteurellaceae	NA	NA	Pasteurellaceae_298	none
Chryseobacterium_299	Bacteria	Bacteroidetes	Flavobacteriia	Flavobacteriales	Flavobacteriaceae	Chryseobacterium	NA	Chryseobacterium_299	none
Lachnospiraceae_300	Bacteria	Firmicutes	Clostridia	Clostridiales	Lachnospiraceae	NA	NA	Lachnospiraceae_300	none
Methylobacterium_sp_PC30_44_301	Bacteria	Proteobacteria	Alphaproteobacteria	Rhizobiales	Methylobacteriaceae	Methylobacterium	Methylobacterium_sp_PC30_44	Methylobacterium_sp_PC30_44_301	none
Lachnospiraceae_302	Bacteria	Firmicutes	Clostridia	Clostridiales	Lachnospiraceae	NA	NA	Lachnospiraceae_302	none
Alistipes_303	Bacteria	Bacteroidetes	Bacteroidia	Bacteroidales	Rikenellaceae	Alistipes	NA	Alistipes_303	none
Eubacterium_sp_CS1_Van_304	Bacteria	Firmicutes	Clostridia	Clostridiales	Eubacteriaceae	Eubacterium	Eubacterium_sp_CS1_Van	Eubacterium_sp_CS1_Van_304	none
Silanimonas_305	Bacteria	Proteobacteria	Gammaproteobacteria	Xanthomonadales	Xanthomonadaceae	Silanimonas	NA	Silanimonas_305	none
Bifidobacterium_dentium_Bd1_306	Bacteria	Actinobacteria	Actinobacteria	Bifidobacteriales	Bifidobacteriaceae	Bifidobacterium	Bifidobacterium_dentium_Bd1	Bifidobacterium_dentium_Bd1_306	none
Veillonella_307	Bacteria	Firmicutes	Negativicutes	Selenomonadales	Veillonellaceae	Veillonella	NA	Veillonella_307	fec
Blautia_308	Bacteria	Firmicutes	Clostridia	Clostridiales	Lachnospiraceae	Blautia	NA	Blautia_308	none
Anaerosporobacter_309	Bacteria	Firmicutes	Clostridia	Clostridiales	Lachnospiraceae	Anaerosporobacter	NA	Anaerosporobacter_309	none
Bacteroides_310	Bacteria	Bacteroidetes	Bacteroidia	Bacteroidales	Bacteroidaceae	Bacteroides	NA	Bacteroides_310	none
Selenomonas_311	Bacteria	Firmicutes	Negativicutes	Selenomonadales	Veillonellaceae	Selenomonas	NA	Selenomonas_311	none
Propionibacterium_312	Bacteria	Actinobacteria	Actinobacteria	Propionibacteriales	Propionibacteriaceae	Propionibacterium	NA	Propionibacterium_312	none
Bifidobacterium_313	Bacteria	Actinobacteria	Actinobacteria	Bifidobacteriales	Bifidobacteriaceae	Bifidobacterium	NA	Bifidobacterium_313	none
Alistipes_314	Bacteria	Bacteroidetes	Bacteroidia	Bacteroidales	Rikenellaceae	Alistipes	NA	Alistipes_314	none
Alistipes_315	Bacteria	Bacteroidetes	Bacteroidia	Bacteroidales	Rikenellaceae	Alistipes	NA	Alistipes_315	none
Alloscardovia_316	Bacteria	Actinobacteria	Actinobacteria	Bifidobacteriales	Bifidobacteriaceae	Alloscardovia	NA	Alloscardovia_316	none
Flavobacterium_317	Bacteria	Bacteroidetes	Flavobacteriia	Flavobacteriales	Flavobacteriaceae	Flavobacterium	NA	Flavobacterium_317	none
Methylobacterium_318	Bacteria	Proteobacteria	Alphaproteobacteria	Rhizobiales	Methylobacteriaceae	Methylobacterium	NA	Methylobacterium_318	none
Christensenellaceae_319	Bacteria	Firmicutes	Clostridia	Clostridiales	Christensenellaceae	NA	NA	Christensenellaceae_319	none
Cloacibacterium_320	Bacteria	Bacteroidetes	Flavobacteriia	Flavobacteriales	Flavobacteriaceae	Cloacibacterium	NA	Cloacibacterium_320	none
Bacteroides_321	Bacteria	Bacteroidetes	Bacteroidia	Bacteroidales	Bacteroidaceae	Bacteroides	NA	Bacteroides_321	none
Sphingopyxis_322	Bacteria	Proteobacteria	Alphaproteobacteria	Sphingomonadales	Sphingomonadaceae	Sphingopyxis	NA	Sphingopyxis_322	none
Modestobacter_323	Bacteria	Actinobacteria	Actinobacteria	Frankiales	Geodermatophilaceae	Modestobacter	NA	Modestobacter_323	none
Roseburia_324	Bacteria	Firmicutes	Clostridia	Clostridiales	Lachnospiraceae	Roseburia	NA	Roseburia_324	none
Bifidobacterium_saeculare_325	Bacteria	Actinobacteria	Actinobacteria	Bifidobacteriales	Bifidobacteriaceae	Bifidobacterium	Bifidobacterium_saeculare	Bifidobacterium_saeculare_325	none
Lachnospiraceae_327	Bacteria	Firmicutes	Clostridia	Clostridiales	Lachnospiraceae	NA	NA	Lachnospiraceae_327	none
Blautia_328	Bacteria	Firmicutes	Clostridia	Clostridiales	Lachnospiraceae	Blautia	NA	Blautia_328	none
Roseburia_329	Bacteria	Firmicutes	Clostridia	Clostridiales	Lachnospiraceae	Roseburia	NA	Roseburia_329	none
Bacillaceae_330	Bacteria	Firmicutes	Bacilli	Bacillales	Bacillaceae	NA	NA	Bacillaceae_330	none
Desulfovibrio_331	Bacteria	Proteobacteria	Deltaproteobacteria	Desulfovibrionales	Desulfovibrionaceae	Desulfovibrio	NA	Desulfovibrio_331	none
Oribacterium_sinus_332	Bacteria	Firmicutes	Clostridia	Clostridiales	Lachnospiraceae	Oribacterium	Oribacterium_sinus	Oribacterium_sinus_332	none
Anaerococcus_333	Bacteria	Firmicutes	Clostridia	Clostridiales	Family_XI	Anaerococcus	NA	Anaerococcus_333	none
Anaerococcus_334	Bacteria	Firmicutes	Clostridia	Clostridiales	Family_XI	Anaerococcus	NA	Anaerococcus_334	none
Zymomonas_335	Bacteria	Proteobacteria	Alphaproteobacteria	Sphingomonadales	Sphingomonadaceae	Zymomonas	NA	Zymomonas_335	none
Bifidobacterium_animalis_336	Bacteria	Actinobacteria	Actinobacteria	Bifidobacteriales	Bifidobacteriaceae	Bifidobacterium	Bifidobacterium_animalis	Bifidobacterium_animalis_336	none
Lactobacillus_plantarum_337	Bacteria	Firmicutes	Bacilli	Lactobacillales	Lactobacillaceae	Lactobacillus	Lactobacillus_plantarum	Lactobacillus_plantarum_337	none
Chroococcidiopsis_338	Bacteria	Cyanobacteria	Cyanobacteria	SubsectionII	FamilyII	Chroococcidiopsis	NA	Chroococcidiopsis_338	none
Dialister_339	Bacteria	Firmicutes	Negativicutes	Selenomonadales	Veillonellaceae	Dialister	NA	Dialister_339	none
Arthrobacter_340	Bacteria	Actinobacteria	Actinobacteria	Micrococcales	Micrococcaceae	Arthrobacter	NA	Arthrobacter_340	none
Lachnospiraceae_341	Bacteria	Firmicutes	Clostridia	Clostridiales	Lachnospiraceae	NA	NA	Lachnospiraceae_341	none
Dietzia_maris_342	Bacteria	Actinobacteria	Actinobacteria	Corynebacteriales	Dietziaceae	Dietzia	Dietzia_maris	Dietzia_maris_342	none
Negativicoccus_sp_S5_A15_343	Bacteria	Firmicutes	Negativicutes	Selenomonadales	Veillonellaceae	Negativicoccus	Negativicoccus_sp_S5_A15	Negativicoccus_sp_S5_A15_343	none
Frankiales_344	Bacteria	Actinobacteria	Actinobacteria	Frankiales	NA	NA	NA	Frankiales_344	none
Neisseria_345	Bacteria	Proteobacteria	Betaproteobacteria	Neisseriales	Neisseriaceae	Neisseria	NA	Neisseria_345	none
Marvinbryantia_346	Bacteria	Firmicutes	Clostridia	Clostridiales	Lachnospiraceae	Marvinbryantia	NA	Marvinbryantia_346	none
Propionibacterium_acnes_347	Bacteria	Actinobacteria	Actinobacteria	Propionibacteriales	Propionibacteriaceae	Propionibacterium	Propionibacterium_acnes	Propionibacterium_acnes_347	none
Enterococcaceae_348	Bacteria	Firmicutes	Bacilli	Lactobacillales	Enterococcaceae	NA	NA	Enterococcaceae_348	none
Capnocytophaga_349	Bacteria	Bacteroidetes	Flavobacteriia	Flavobacteriales	Flavobacteriaceae	Capnocytophaga	NA	Capnocytophaga_349	none
Corynebacterium_350	Bacteria	Actinobacteria	Actinobacteria	Corynebacteriales	Corynebacteriaceae	Corynebacterium	NA	Corynebacterium_350	np
Prevotella_sp_oral_taxon_G60_351	Bacteria	Bacteroidetes	Bacteroidia	Bacteroidales	Prevotellaceae	Prevotella	Prevotella_sp_oral_taxon_G60	Prevotella_sp_oral_taxon_G60_351	none
Bifidobacterium_352	Bacteria	Actinobacteria	Actinobacteria	Bifidobacteriales	Bifidobacteriaceae	Bifidobacterium	NA	Bifidobacterium_352	none
Marinilactibacillus_353	Bacteria	Firmicutes	Bacilli	Lactobacillales	Carnobacteriaceae	Marinilactibacillus	NA	Marinilactibacillus_353	none
Aggregatibacter_354	Bacteria	Proteobacteria	Gammaproteobacteria	Pasteurellales	Pasteurellaceae	Aggregatibacter	NA	Aggregatibacter_354	none
Enterobacteriaceae_355	Bacteria	Proteobacteria	Gammaproteobacteria	Enterobacteriales	Enterobacteriaceae	NA	NA	Enterobacteriaceae_355	none
Rothia_356	Bacteria	Actinobacteria	Actinobacteria	Micrococcales	Micrococcaceae	Rothia	NA	Rothia_356	sal
Bacteroides_357	Bacteria	Bacteroidetes	Bacteroidia	Bacteroidales	Bacteroidaceae	Bacteroides	NA	Bacteroides_357	none
Ruminococcaceae_358	Bacteria	Firmicutes	Clostridia	Clostridiales	Ruminococcaceae	NA	NA	Ruminococcaceae_358	none
Enterococcus_359	Bacteria	Firmicutes	Bacilli	Lactobacillales	Enterococcaceae	Enterococcus	NA	Enterococcus_359	fec
Lachnospiraceae_360	Bacteria	Firmicutes	Clostridia	Clostridiales	Lachnospiraceae	NA	NA	Lachnospiraceae_360	none
Bifidobacterium_361	Bacteria	Actinobacteria	Actinobacteria	Bifidobacteriales	Bifidobacteriaceae	Bifidobacterium	NA	Bifidobacterium_361	none
Bifidobacterium_animalis_362	Bacteria	Actinobacteria	Actinobacteria	Bifidobacteriales	Bifidobacteriaceae	Bifidobacterium	Bifidobacterium_animalis	Bifidobacterium_animalis_362	none
ratAN060301C_363	Bacteria	Bacteroidetes	Bacteroidia	Bacteroidales	ratAN060301C	NA	NA	ratAN060301C_363	none
Streptococcus_salivarius_subsp_thermophilus_364	Bacteria	Firmicutes	Bacilli	Lactobacillales	Streptococcaceae	Streptococcus	Streptococcus_salivarius_subsp_thermophilus	Streptococcus_salivarius_subsp_thermophilus_364	none
Bisgaard_Taxon_10_365	Bacteria	Proteobacteria	Gammaproteobacteria	Pasteurellales	Pasteurellaceae	Actinobacillus	Bisgaard_Taxon_10	Bisgaard_Taxon_10_365	none
Leptotrichia_366	Bacteria	Fusobacteria	Fusobacteriia	Fusobacteriales	Leptotrichiaceae	Leptotrichia	NA	Leptotrichia_366	none
Mesorhizobium_367	Bacteria	Proteobacteria	Alphaproteobacteria	Rhizobiales	Phyllobacteriaceae	Mesorhizobium	NA	Mesorhizobium_367	none
Coriobacteriaceae_368	Bacteria	Actinobacteria	Coriobacteriia	Coriobacteriales	Coriobacteriaceae	NA	NA	Coriobacteriaceae_368	none
Ruminococcaceae_369	Bacteria	Firmicutes	Clostridia	Clostridiales	Ruminococcaceae	NA	NA	Ruminococcaceae_369	none
Haemophilus_370	Bacteria	Proteobacteria	Gammaproteobacteria	Pasteurellales	Pasteurellaceae	Haemophilus	NA	Haemophilus_370	none
Peptococcus_like_sp_oral_clone_I070_371	Bacteria	Firmicutes	Clostridia	Clostridiales	Peptococcaceae	Peptococcus	Peptococcus_like_sp_oral_clone_I070	Peptococcus_like_sp_oral_clone_I070_371	none
Flavonifractor_372	Bacteria	Firmicutes	Clostridia	Clostridiales	Ruminococcaceae	Flavonifractor	NA	Flavonifractor_372	none
Clostridium_sp_JCD_373	Bacteria	Firmicutes	Clostridia	Clostridiales	Ruminococcaceae	Clostridium	Clostridium_sp_JCD	Clostridium_sp_JCD_373	none
Streptococcus_gallolyticus_subsp_macedonicus_374	Bacteria	Firmicutes	Bacilli	Lactobacillales	Streptococcaceae	Streptococcus	Streptococcus_gallolyticus_subsp_macedonicus	Streptococcus_gallolyticus_subsp_macedonicus_374	none
Bacillales_375	Bacteria	Firmicutes	Bacilli	Bacillales	NA	NA	NA	Bacillales_375	none
Ruminococcus_flavefaciens_376	Bacteria	Firmicutes	Clostridia	Clostridiales	Ruminococcaceae	Ruminococcus	Ruminococcus_flavefaciens	Ruminococcus_flavefaciens_376	none
Ruminococcaceae_377	Bacteria	Firmicutes	Clostridia	Clostridiales	Ruminococcaceae	NA	NA	Ruminococcaceae_377	none
Faecalibacterium_378	Bacteria	Firmicutes	Clostridia	Clostridiales	Ruminococcaceae	Faecalibacterium	NA	Faecalibacterium_378	none
Bifidobacterium_379	Bacteria	Actinobacteria	Actinobacteria	Bifidobacteriales	Bifidobacteriaceae	Bifidobacterium	NA	Bifidobacterium_379	none
Comamonadaceae_380	Bacteria	Proteobacteria	Betaproteobacteria	Burkholderiales	Comamonadaceae	NA	NA	Comamonadaceae_380	none
Actinomyces_381	Bacteria	Actinobacteria	Actinobacteria	Actinomycetales	Actinomycetaceae	Actinomyces	NA	Actinomyces_381	none
Campylobacter_rectus_382	Bacteria	Proteobacteria	Epsilonproteobacteria	Campylobacterales	Campylobacteraceae	Campylobacter	Campylobacter_rectus	Campylobacter_rectus_382	none
Megasphaera_sp_TrE9262_383	Bacteria	Firmicutes	Negativicutes	Selenomonadales	Veillonellaceae	Megasphaera	Megasphaera_sp_TrE9262	Megasphaera_sp_TrE9262_383	none
Bacteroides_384	Bacteria	Bacteroidetes	Bacteroidia	Bacteroidales	Bacteroidaceae	Bacteroides	NA	Bacteroides_384	none
Brevundimonas_385	Bacteria	Proteobacteria	Alphaproteobacteria	Caulobacterales	Caulobacteraceae	Brevundimonas	NA	Brevundimonas_385	none
Bacteroides_386	Bacteria	Bacteroidetes	Bacteroidia	Bacteroidales	Bacteroidaceae	Bacteroides	NA	Bacteroides_386	none
Klebsiella_387	Bacteria	Proteobacteria	Gammaproteobacteria	Enterobacteriales	Enterobacteriaceae	Klebsiella	NA	Klebsiella_387	none
Corynebacterium_388	Bacteria	Actinobacteria	Actinobacteria	Corynebacteriales	Corynebacteriaceae	Corynebacterium	NA	Corynebacterium_388	none
Turicibacter_389	Bacteria	Firmicutes	Erysipelotrichia	Erysipelotrichales	Erysipelotrichaceae	Turicibacter	NA	Turicibacter_389	none
Roseomonas_390	Bacteria	Proteobacteria	Alphaproteobacteria	Rhodospirillales	Acetobacteraceae	Roseomonas	NA	Roseomonas_390	none
Prevotella_bivia_392	Bacteria	Bacteroidetes	Bacteroidia	Bacteroidales	Prevotellaceae	Prevotella	Prevotella_bivia	Prevotella_bivia_392	none
Diaphorobacter_394	Bacteria	Proteobacteria	Betaproteobacteria	Burkholderiales	Comamonadaceae	Diaphorobacter	NA	Diaphorobacter_394	none
Veillonella_395	Bacteria	Firmicutes	Negativicutes	Selenomonadales	Veillonellaceae	Veillonella	NA	Veillonella_395	none
Sporobacterium_sp_WAL_1855D_396	Bacteria	Firmicutes	Clostridia	Clostridiales	Family_XI	Finegoldia	Sporobacterium_sp_WAL_1855D	Sporobacterium_sp_WAL_1855D_396	none
Veillonella_397	Bacteria	Firmicutes	Negativicutes	Selenomonadales	Veillonellaceae	Veillonella	NA	Veillonella_397	none
Clostridiales_bacterium_VE202_26_398	Bacteria	Firmicutes	Clostridia	Clostridiales	Lachnospiraceae	Clostridiales	Clostridiales_bacterium_VE202_26	Clostridiales_bacterium_VE202_26_398	none
Sphingomonas_399	Bacteria	Proteobacteria	Alphaproteobacteria	Sphingomonadales	Sphingomonadaceae	Sphingomonas	NA	Sphingomonas_399	none
Ruminococcaceae_400	Bacteria	Firmicutes	Clostridia	Clostridiales	Ruminococcaceae	NA	bacterium_mpn_isolate_group_25	Ruminococcaceae_400	none
Peptostreptococcaceae_401	Bacteria	Firmicutes	Clostridia	Clostridiales	Peptostreptococcaceae	NA	NA	Peptostreptococcaceae_401	none
Ruminococcaceae_402	Bacteria	Firmicutes	Clostridia	Clostridiales	Ruminococcaceae	NA	bacterium_NLAE_zl_H60	Ruminococcaceae_402	none
Rothia_403	Bacteria	Actinobacteria	Actinobacteria	Micrococcales	Micrococcaceae	Rothia	NA	Rothia_403	none
Blautia_hydrogenotrophica_404	Bacteria	Firmicutes	Clostridia	Clostridiales	Lachnospiraceae	Blautia	Blautia_hydrogenotrophica	Blautia_hydrogenotrophica_404	none
Enterobacteriaceae_405	Bacteria	Proteobacteria	Gammaproteobacteria	Enterobacteriales	Enterobacteriaceae	NA	NA	Enterobacteriaceae_405	none
Ruminococcus_406	Bacteria	Firmicutes	Clostridia	Clostridiales	Ruminococcaceae	Ruminococcus	NA	Ruminococcus_406	none
Stomatobaculum_407	Bacteria	Firmicutes	Clostridia	Clostridiales	Lachnospiraceae	Stomatobaculum	NA	Stomatobaculum_407	none
Actinobaculum_schaalii_FB123_CNA_2_408	Bacteria	Actinobacteria	Actinobacteria	Actinomycetales	Actinomycetaceae	Actinobaculum	Actinobaculum_schaalii_FB123_CNA_2	Actinobaculum_schaalii_FB123_CNA_2_408	none
Anaerosporobacter_409	Bacteria	Firmicutes	Clostridia	Clostridiales	Lachnospiraceae	Anaerosporobacter	NA	Anaerosporobacter_409	none
Sphingobium_410	Bacteria	Proteobacteria	Alphaproteobacteria	Sphingomonadales	Sphingomonadaceae	Sphingobium	NA	Sphingobium_410	none
Curtobacterium_flaccumfaciens_411	Bacteria	Actinobacteria	Actinobacteria	Micrococcales	Microbacteriaceae	Curtobacterium	Curtobacterium_flaccumfaciens	Curtobacterium_flaccumfaciens_411	none
Moraxella_412	Bacteria	Proteobacteria	Gammaproteobacteria	Pseudomonadales	Moraxellaceae	Moraxella	NA	Moraxella_412	none
Haemophilus_413	Bacteria	Proteobacteria	Gammaproteobacteria	Pasteurellales	Pasteurellaceae	Haemophilus	NA	Haemophilus_413	sal
Streptococcus_414	Bacteria	Firmicutes	Bacilli	Lactobacillales	Streptococcaceae	Streptococcus	NA	Streptococcus_414	none
Roseburia_415	Bacteria	Firmicutes	Clostridia	Clostridiales	Lachnospiraceae	Roseburia	NA	Roseburia_415	none
Bacteroides_416	Bacteria	Bacteroidetes	Bacteroidia	Bacteroidales	Bacteroidaceae	Bacteroides	NA	Bacteroides_416	none
Streptococcus_urinalis_417	Bacteria	Firmicutes	Bacilli	Lactobacillales	Streptococcaceae	Streptococcus	Streptococcus_urinalis	Streptococcus_urinalis_417	none
Ruminococcus_418	Bacteria	Firmicutes	Clostridia	Clostridiales	Ruminococcaceae	Ruminococcus	NA	Ruminococcus_418	none
Acidaminococcus_419	Bacteria	Firmicutes	Negativicutes	Selenomonadales	Acidaminococcaceae	Acidaminococcus	NA	Acidaminococcus_419	none
Thermomonas_420	Bacteria	Proteobacteria	Gammaproteobacteria	Xanthomonadales	Xanthomonadaceae	Thermomonas	NA	Thermomonas_420	none
Veillonella_421	Bacteria	Firmicutes	Negativicutes	Selenomonadales	Veillonellaceae	Veillonella	NA	Veillonella_421	sal
Sphingomonas_sp_HJ_JN7_422	Bacteria	Proteobacteria	Alphaproteobacteria	Sphingomonadales	Sphingomonadaceae	Sphingomonas	Sphingomonas_sp_HJ_JN7	Sphingomonas_sp_HJ_JN7_422	none
Odoribacter_423	Bacteria	Bacteroidetes	Bacteroidia	Bacteroidales	Porphyromonadaceae	Odoribacter	NA	Odoribacter_423	none
Streptococcus_424	Bacteria	Firmicutes	Bacilli	Lactobacillales	Streptococcaceae	Streptococcus	NA	Streptococcus_424	fec
Paracoccus_425	Bacteria	Proteobacteria	Alphaproteobacteria	Rhodobacterales	Rhodobacteraceae	Paracoccus	NA	Paracoccus_425	none
Haemophilus_426	Bacteria	Proteobacteria	Gammaproteobacteria	Pasteurellales	Pasteurellaceae	Haemophilus	NA	Haemophilus_426	sal
SR1_427	Bacteria	SR1	NA	NA	NA	NA	NA	SR1_427	none
Lactobacillales_428	Bacteria	Firmicutes	Bacilli	Lactobacillales	NA	NA	NA	Lactobacillales_428	fec
Bifidobacteriaceae_429	Bacteria	Actinobacteria	Actinobacteria	Bifidobacteriales	Bifidobacteriaceae	NA	NA	Bifidobacteriaceae_429	none
Comamonadaceae_430	Bacteria	Proteobacteria	Betaproteobacteria	Burkholderiales	Comamonadaceae	NA	NA	Comamonadaceae_430	none
Ruminococcaceae_431	Bacteria	Firmicutes	Clostridia	Clostridiales	Ruminococcaceae	NA	NA	Ruminococcaceae_431	none
Paraprevotella_432	Bacteria	Bacteroidetes	Bacteroidia	Bacteroidales	Prevotellaceae	Paraprevotella	NA	Paraprevotella_432	none
Phascolarctobacterium_433	Bacteria	Firmicutes	Negativicutes	Selenomonadales	Acidaminococcaceae	Phascolarctobacterium	NA	Phascolarctobacterium_433	none
Alloprevotella_434	Bacteria	Bacteroidetes	Bacteroidia	Bacteroidales	Prevotellaceae	Alloprevotella	NA	Alloprevotella_434	sal
Brevundimonas_435	Bacteria	Proteobacteria	Alphaproteobacteria	Caulobacterales	Caulobacteraceae	Brevundimonas	NA	Brevundimonas_435	none
Barnesiella_436	Bacteria	Bacteroidetes	Bacteroidia	Bacteroidales	Porphyromonadaceae	Barnesiella	NA	Barnesiella_436	none
Anaeroglobus_437	Bacteria	Firmicutes	Negativicutes	Selenomonadales	Veillonellaceae	Anaeroglobus	NA	Anaeroglobus_437	none
Bacteroides_438	Bacteria	Bacteroidetes	Bacteroidia	Bacteroidales	Bacteroidaceae	Bacteroides	NA	Bacteroides_438	none
Faecalibacterium_439	Bacteria	Firmicutes	Clostridia	Clostridiales	Ruminococcaceae	Faecalibacterium	NA	Faecalibacterium_439	none
Oribacterium_440	Bacteria	Firmicutes	Clostridia	Clostridiales	Lachnospiraceae	Oribacterium	NA	Oribacterium_440	none
Corynebacterium_441	Bacteria	Actinobacteria	Actinobacteria	Corynebacteriales	Corynebacteriaceae	Corynebacterium	NA	Corynebacterium_441	none
Prevotella_442	Bacteria	Bacteroidetes	Bacteroidia	Bacteroidales	Prevotellaceae	Prevotella	NA	Prevotella_442	none
Eubacterium_hallii_DSM_3353_443	Bacteria	Firmicutes	Clostridia	Clostridiales	Lachnospiraceae	Eubacterium	Eubacterium_hallii_DSM_3353	Eubacterium_hallii_DSM_3353_443	none
Bifidobacterium_breve_444	Bacteria	Actinobacteria	Actinobacteria	Bifidobacteriales	Bifidobacteriaceae	Bifidobacterium	Bifidobacterium_breve	Bifidobacterium_breve_444	none
Peptostreptococcaceae_445	Bacteria	Firmicutes	Clostridia	Clostridiales	Peptostreptococcaceae	NA	NA	Peptostreptococcaceae_445	none
Lactococcus_446	Bacteria	Firmicutes	Bacilli	Lactobacillales	Streptococcaceae	Lactococcus	NA	Lactococcus_446	none
Janibacter_447	Bacteria	Actinobacteria	Actinobacteria	Micrococcales	Intrasporangiaceae	Janibacter	NA	Janibacter_447	none
Peptoniphilus_sp_S9_PR_13_448	Bacteria	Firmicutes	Clostridia	Clostridiales	Family_XI	Peptoniphilus	Peptoniphilus_sp_S9_PR_13	Peptoniphilus_sp_S9_PR_13_448	none
Corynebacterium_449	Bacteria	Actinobacteria	Actinobacteria	Corynebacteriales	Corynebacteriaceae	Corynebacterium	NA	Corynebacterium_449	none
Arthrobacter_450	Bacteria	Actinobacteria	Actinobacteria	Micrococcales	Micrococcaceae	Arthrobacter	NA	Arthrobacter_450	none
Bifidobacterium_451	Bacteria	Actinobacteria	Actinobacteria	Bifidobacteriales	Bifidobacteriaceae	Bifidobacterium	NA	Bifidobacterium_451	none
Veillonella_452	Bacteria	Firmicutes	Negativicutes	Selenomonadales	Veillonellaceae	Veillonella	NA	Veillonella_452	none
Bacteroides_coprophilus_453	Bacteria	Bacteroidetes	Bacteroidia	Bacteroidales	Bacteroidaceae	Bacteroides	Bacteroides_coprophilus	Bacteroides_coprophilus_453	none
Coriobacteriaceae_454	Bacteria	Actinobacteria	Coriobacteriia	Coriobacteriales	Coriobacteriaceae	NA	NA	Coriobacteriaceae_454	none
Rothia_455	Bacteria	Actinobacteria	Actinobacteria	Micrococcales	Micrococcaceae	Rothia	NA	Rothia_455	sal
Veillonella_456	Bacteria	Firmicutes	Negativicutes	Selenomonadales	Veillonellaceae	Veillonella	NA	Veillonella_456	none
Haemophilus_457	Bacteria	Proteobacteria	Gammaproteobacteria	Pasteurellales	Pasteurellaceae	Haemophilus	NA	Haemophilus_457	none
Lachnospiraceae_458	Bacteria	Firmicutes	Clostridia	Clostridiales	Lachnospiraceae	NA	NA	Lachnospiraceae_458	none
Pseudobutyrivibrio_459	Bacteria	Firmicutes	Clostridia	Clostridiales	Lachnospiraceae	Pseudobutyrivibrio	NA	Pseudobutyrivibrio_459	none
Solibacillus_460	Bacteria	Firmicutes	Bacilli	Bacillales	Planococcaceae	Solibacillus	NA	Solibacillus_460	none
env_OPS_17_461	Bacteria	Bacteroidetes	Sphingobacteriia	Sphingobacteriales	env_OPS_17	NA	NA	env_OPS_17_461	none
Oscillospiraceae_bacterium_VE202_24_462	Bacteria	Firmicutes	Clostridia	Clostridiales	Ruminococcaceae	Oscillospiraceae_bacterium_VE202_24	NA	Oscillospiraceae_bacterium_VE202_24_462	none
Marvinbryantia_463	Bacteria	Firmicutes	Clostridia	Clostridiales	Lachnospiraceae	Marvinbryantia	NA	Marvinbryantia_463	none
Moraxella_464	Bacteria	Proteobacteria	Gammaproteobacteria	Pseudomonadales	Moraxellaceae	Moraxella	NA	Moraxella_464	none
Pseudomonas_graminis_465	Bacteria	Proteobacteria	Gammaproteobacteria	Pseudomonadales	Pseudomonadaceae	Pseudomonas	Pseudomonas_graminis	Pseudomonas_graminis_465	none
Bacillus_halodurans_466	Bacteria	Firmicutes	Bacilli	Bacillales	Bacillaceae	Bacillus	Bacillus_halodurans	Bacillus_halodurans_466	none
Lachnospiraceae_467	Bacteria	Firmicutes	Clostridia	Clostridiales	Lachnospiraceae	NA	NA	Lachnospiraceae_467	none
Lachnospiraceae_468	Bacteria	Firmicutes	Clostridia	Clostridiales	Lachnospiraceae	NA	NA	Lachnospiraceae_468	none
Neisseria_469	Bacteria	Proteobacteria	Betaproteobacteria	Neisseriales	Neisseriaceae	Neisseria	NA	Neisseria_469	none
Flavonifractor_470	Bacteria	Firmicutes	Clostridia	Clostridiales	Ruminococcaceae	Flavonifractor	NA	Flavonifractor_470	none
Bifidobacterium_471	Bacteria	Actinobacteria	Actinobacteria	Bifidobacteriales	Bifidobacteriaceae	Bifidobacterium	NA	Bifidobacterium_471	none
Staphylococcaceae_472	Bacteria	Firmicutes	Bacilli	Bacillales	Staphylococcaceae	NA	NA	Staphylococcaceae_472	none
Intestinimonas_473	Bacteria	Firmicutes	Clostridia	Clostridiales	Ruminococcaceae	Intestinimonas	NA	Intestinimonas_473	none
Rubellimicrobium_474	Bacteria	Proteobacteria	Alphaproteobacteria	Rhodobacterales	Rhodobacteraceae	Rubellimicrobium	NA	Rubellimicrobium_474	none
Corynebacterium_matruchotii_475	Bacteria	Actinobacteria	Actinobacteria	Corynebacteriales	Corynebacteriaceae	Corynebacterium	Corynebacterium_matruchotii	Corynebacterium_matruchotii_475	none
Corynebacterium_glucuronolyticum_ATCC_51866_476	Bacteria	Actinobacteria	Actinobacteria	Corynebacteriales	Corynebacteriaceae	Corynebacterium	Corynebacterium_glucuronolyticum_ATCC_51866	Corynebacterium_glucuronolyticum_ATCC_51866_476	none
Streptococcus_477	Bacteria	Firmicutes	Bacilli	Lactobacillales	Streptococcaceae	Streptococcus	NA	Streptococcus_477	none
Dialister_478	Bacteria	Firmicutes	Negativicutes	Selenomonadales	Veillonellaceae	Dialister	NA	Dialister_478	none
Clostridiales_bacterium_77_5d_479	Bacteria	Firmicutes	Clostridia	Clostridiales	Lachnospiraceae	Anaerosporobacter	Clostridiales_bacterium_77_5d	Clostridiales_bacterium_77_5d_479	none
Marinimicrobia_bacterium_JGI_0000113_D11_480	Bacteria	Proteobacteria	Gammaproteobacteria	Pseudomonadales	Moraxellaceae	Moraxella	Marinimicrobia_bacterium_JGI_0000113_D11	Marinimicrobia_bacterium_JGI_0000113_D11_480	none
Ruminococcaceae_481	Bacteria	Firmicutes	Clostridia	Clostridiales	Ruminococcaceae	NA	NA	Ruminococcaceae_481	none
Lachnospiraceae_482	Bacteria	Firmicutes	Clostridia	Clostridiales	Lachnospiraceae	NA	bacterium_NLAE_zl_C423	Lachnospiraceae_482	none
Roseburia_483	Bacteria	Firmicutes	Clostridia	Clostridiales	Lachnospiraceae	Roseburia	NA	Roseburia_483	none
Prevotella_484	Bacteria	Bacteroidetes	Bacteroidia	Bacteroidales	Prevotellaceae	Prevotella	NA	Prevotella_484	none
Lachnospiraceae_485	Bacteria	Firmicutes	Clostridia	Clostridiales	Lachnospiraceae	NA	NA	Lachnospiraceae_485	none
Parascardovia_denticolens_F0305_486	Bacteria	Actinobacteria	Actinobacteria	Bifidobacteriales	Bifidobacteriaceae	Parascardovia	Parascardovia_denticolens_F0305	Parascardovia_denticolens_F0305_486	none
Clostridium_colinum_487	Bacteria	Firmicutes	Clostridia	Clostridiales	Defluviitaleaceae	Clostridium	Clostridium_colinum	Clostridium_colinum_487	none
Streptococcus_gallolyticus_subsp_macedonicus_488	Bacteria	Firmicutes	Bacilli	Lactobacillales	Streptococcaceae	Streptococcus	Streptococcus_gallolyticus_subsp_macedonicus	Streptococcus_gallolyticus_subsp_macedonicus_488	none
Pseudobutyrivibrio_489	Bacteria	Firmicutes	Clostridia	Clostridiales	Lachnospiraceae	Pseudobutyrivibrio	NA	Pseudobutyrivibrio_489	none
Dermabacter_490	Bacteria	Actinobacteria	Actinobacteria	Micrococcales	Dermabacteraceae	Dermabacter	NA	Dermabacter_490	none
Pseudobutyrivibrio_491	Bacteria	Firmicutes	Clostridia	Clostridiales	Lachnospiraceae	Pseudobutyrivibrio	NA	Pseudobutyrivibrio_491	none
Lachnospiraceae_492	Bacteria	Firmicutes	Clostridia	Clostridiales	Lachnospiraceae	NA	NA	Lachnospiraceae_492	none
Lachnospiraceae_493	Bacteria	Firmicutes	Clostridia	Clostridiales	Lachnospiraceae	NA	NA	Lachnospiraceae_493	none
Moraxella_494	Bacteria	Proteobacteria	Gammaproteobacteria	Pseudomonadales	Moraxellaceae	Moraxella	NA	Moraxella_494	none
Neisseriaceae_495	Bacteria	Proteobacteria	Betaproteobacteria	Neisseriales	Neisseriaceae	NA	NA	Neisseriaceae_495	none
Lachnospiraceae_496	Bacteria	Firmicutes	Clostridia	Clostridiales	Lachnospiraceae	NA	bacterium_NLAE_zl_C350	Lachnospiraceae_496	none
Gardnerella_497	Bacteria	Actinobacteria	Actinobacteria	Bifidobacteriales	Bifidobacteriaceae	Gardnerella	NA	Gardnerella_497	none
Corynebacterium_498	Bacteria	Actinobacteria	Actinobacteria	Corynebacteriales	Corynebacteriaceae	Corynebacterium	NA	Corynebacterium_498	none
Clostridium_sensu_stricto_2_499	Bacteria	Firmicutes	Clostridia	Clostridiales	Clostridiaceae_1	Clostridium_sensu_stricto_2	NA	Clostridium_sensu_stricto_2_499	none
Corynebacterium_500	Bacteria	Actinobacteria	Actinobacteria	Corynebacteriales	Corynebacteriaceae	Corynebacterium	NA	Corynebacterium_500	none
Blautia_501	Bacteria	Firmicutes	Clostridia	Clostridiales	Lachnospiraceae	Blautia	NA	Blautia_501	none
Bifidobacterium_dentium_Bd1_502	Bacteria	Actinobacteria	Actinobacteria	Bifidobacteriales	Bifidobacteriaceae	Bifidobacterium	Bifidobacterium_dentium_Bd1	Bifidobacterium_dentium_Bd1_502	none
Ruminococcaceae_503	Bacteria	Firmicutes	Clostridia	Clostridiales	Ruminococcaceae	NA	NA	Ruminococcaceae_503	none
Bacteroides_fragilis_CL03T00C08_504	Bacteria	Bacteroidetes	Bacteroidia	Bacteroidales	Bacteroidaceae	Bacteroides	Bacteroides_fragilis_CL03T00C08	Bacteroides_fragilis_CL03T00C08_504	none
Shuttleworthia_505	Bacteria	Firmicutes	Clostridia	Clostridiales	Lachnospiraceae	Shuttleworthia	NA	Shuttleworthia_505	none
Clostridium_sensu_stricto_1_506	Bacteria	Firmicutes	Clostridia	Clostridiales	Clostridiaceae_1	Clostridium_sensu_stricto_1	NA	Clostridium_sensu_stricto_1_506	none
Bacillus_cereus_507	Bacteria	Firmicutes	Bacilli	Bacillales	Bacillaceae	Bacillus	Bacillus_cereus	Bacillus_cereus_507	none
Methylobacterium_populi_508	Bacteria	Proteobacteria	Alphaproteobacteria	Rhizobiales	Methylobacteriaceae	Methylobacterium	Methylobacterium_populi	Methylobacterium_populi_508	none
Bacteroides_509	Bacteria	Bacteroidetes	Bacteroidia	Bacteroidales	Bacteroidaceae	Bacteroides	NA	Bacteroides_509	none
Finegoldia_510	Bacteria	Firmicutes	Clostridia	Clostridiales	Family_XI	Finegoldia	NA	Finegoldia_510	none
Acinetobacter_ursingii_ANC_3649_511	Bacteria	Proteobacteria	Gammaproteobacteria	Pseudomonadales	Moraxellaceae	Acinetobacter	Acinetobacter_ursingii_ANC_3649	Acinetobacter_ursingii_ANC_3649_511	none
Neisseria_lactamica_512	Bacteria	Proteobacteria	Betaproteobacteria	Neisseriales	Neisseriaceae	Neisseria	Neisseria_lactamica	Neisseria_lactamica_512	none
Bacteroides_513	Bacteria	Bacteroidetes	Bacteroidia	Bacteroidales	Bacteroidaceae	Bacteroides	bacterium_NLAE_zl_C532	Bacteroides_513	none
Bifidobacteriaceae_514	Bacteria	Actinobacteria	Actinobacteria	Bifidobacteriales	Bifidobacteriaceae	NA	NA	Bifidobacteriaceae_514	none
Epulopiscium_515	Bacteria	Firmicutes	Clostridia	Clostridiales	Lachnospiraceae	Epulopiscium	NA	Epulopiscium_515	none
Barnesiella_516	Bacteria	Bacteroidetes	Bacteroidia	Bacteroidales	Porphyromonadaceae	Barnesiella	NA	Barnesiella_516	none
Massilia_517	Bacteria	Proteobacteria	Betaproteobacteria	Burkholderiales	Oxalobacteraceae	Massilia	NA	Massilia_517	none
Modestobacter_518	Bacteria	Actinobacteria	Actinobacteria	Frankiales	Geodermatophilaceae	Modestobacter	NA	Modestobacter_518	none
Lachnospiraceae_520	Bacteria	Firmicutes	Clostridia	Clostridiales	Lachnospiraceae	NA	NA	Lachnospiraceae_520	none
Neisseria_lactamica_521	Bacteria	Proteobacteria	Betaproteobacteria	Neisseriales	Neisseriaceae	Neisseria	Neisseria_lactamica	Neisseria_lactamica_521	none
Brachybacterium_522	Bacteria	Actinobacteria	Actinobacteria	Micrococcales	Dermabacteraceae	Brachybacterium	NA	Brachybacterium_522	none
Sphingomonas_sp_Es9_523	Bacteria	Proteobacteria	Alphaproteobacteria	Sphingomonadales	Sphingomonadaceae	Sphingomonas	Sphingomonas_sp_Es9	Sphingomonas_sp_Es9_523	none
Porphyromonas_524	Bacteria	Bacteroidetes	Bacteroidia	Bacteroidales	Porphyromonadaceae	Porphyromonas	NA	Porphyromonas_524	none
Anaerostipes_525	Bacteria	Firmicutes	Clostridia	Clostridiales	Lachnospiraceae	Anaerostipes	NA	Anaerostipes_525	none
Roseomonas_526	Bacteria	Proteobacteria	Alphaproteobacteria	Rhodospirillales	Acetobacteraceae	Roseomonas	NA	Roseomonas_526	none
Neisseria_527	Bacteria	Proteobacteria	Betaproteobacteria	Neisseriales	Neisseriaceae	Neisseria	NA	Neisseria_527	none
S24_7_528	Bacteria	Bacteroidetes	Bacteroidia	Bacteroidales	S24_7	NA	NA	S24_7_528	none
Citrobacter_sedlakii_529	Bacteria	Proteobacteria	Gammaproteobacteria	Enterobacteriales	Enterobacteriaceae	Citrobacter	Citrobacter_sedlakii	Citrobacter_sedlakii_529	none
Aerococcus_530	Bacteria	Firmicutes	Bacilli	Lactobacillales	Aerococcaceae	Aerococcus	NA	Aerococcus_530	none
Bacteroides_plebeius_DSM_17135_531	Bacteria	Bacteroidetes	Bacteroidia	Bacteroidales	Bacteroidaceae	Bacteroides	Bacteroides_plebeius_DSM_17135	Bacteroides_plebeius_DSM_17135_531	none
Catonella_532	Bacteria	Firmicutes	Clostridia	Clostridiales	Lachnospiraceae	Catonella	NA	Catonella_532	none
Lachnospiraceae_533	Bacteria	Firmicutes	Clostridia	Clostridiales	Lachnospiraceae	NA	NA	Lachnospiraceae_533	none
Rhodobacter_534	Bacteria	Proteobacteria	Alphaproteobacteria	Rhodobacterales	Rhodobacteraceae	Rhodobacter	NA	Rhodobacter_534	none
Lachnospiraceae_535	Bacteria	Firmicutes	Clostridia	Clostridiales	Lachnospiraceae	NA	NA	Lachnospiraceae_535	none
Prevotellaceae_536	Bacteria	Bacteroidetes	Bacteroidia	Bacteroidales	Prevotellaceae	NA	NA	Prevotellaceae_536	none
Polaromonas_537	Bacteria	Proteobacteria	Betaproteobacteria	Burkholderiales	Comamonadaceae	Polaromonas	NA	Polaromonas_537	none
Brochothrix_538	Bacteria	Firmicutes	Bacilli	Bacillales	Listeriaceae	Brochothrix	NA	Brochothrix_538	none
Escherichia_Shigella_539	Bacteria	Proteobacteria	Gammaproteobacteria	Enterobacteriales	Enterobacteriaceae	Escherichia_Shigella	NA	Escherichia_Shigella_539	none
Blautia_541	Bacteria	Firmicutes	Clostridia	Clostridiales	Lachnospiraceae	Blautia	NA	Blautia_541	none
Ruminococcaceae_542	Bacteria	Firmicutes	Clostridia	Clostridiales	Ruminococcaceae	NA	NA	Ruminococcaceae_542	none
Clostridiales_bacterium_canine_oral_taxon_100_544	Bacteria	Firmicutes	Clostridia	Clostridiales	Ruminococcaceae	Clostridiales_bacterium_canine_oral_taxon_100	NA	Clostridiales_bacterium_canine_oral_taxon_100_544	none
Gardnerella_545	Bacteria	Actinobacteria	Actinobacteria	Bifidobacteriales	Bifidobacteriaceae	Gardnerella	NA	Gardnerella_545	none
Skermanella_546	Bacteria	Proteobacteria	Alphaproteobacteria	Rhodospirillales	Rhodospirillaceae	Skermanella	NA	Skermanella_546	none
Variovorax_soli_547	Bacteria	Proteobacteria	Betaproteobacteria	Burkholderiales	Comamonadaceae	Variovorax	Variovorax_soli	Variovorax_soli_547	none
Helicobacter_548	Bacteria	Proteobacteria	Epsilonproteobacteria	Campylobacterales	Helicobacteraceae	Helicobacter	NA	Helicobacter_548	none
Ruminococcaceae_549	Bacteria	Firmicutes	Clostridia	Clostridiales	Ruminococcaceae	NA	NA	Ruminococcaceae_549	none
Enterorhabdus_550	Bacteria	Actinobacteria	Coriobacteriia	Coriobacteriales	Coriobacteriaceae	Enterorhabdus	NA	Enterorhabdus_550	none
Roseomonas_551	Bacteria	Proteobacteria	Alphaproteobacteria	Rhodospirillales	Acetobacteraceae	Roseomonas	NA	Roseomonas_551	none
Hymenobacter_sp_SAFR_023_552	Bacteria	Bacteroidetes	Cytophagia	Cytophagales	Cytophagaceae	Hymenobacter	Hymenobacter_sp_SAFR_023	Hymenobacter_sp_SAFR_023_552	none
Achromobacter_553	Bacteria	Proteobacteria	Betaproteobacteria	Burkholderiales	Alcaligenaceae	Achromobacter	NA	Achromobacter_553	none
Lachnospiraceae_554	Bacteria	Firmicutes	Clostridia	Clostridiales	Lachnospiraceae	NA	NA	Lachnospiraceae_554	none
Veillonella_sp_oral_clone_OH1A_555	Bacteria	Firmicutes	Negativicutes	Selenomonadales	Veillonellaceae	Veillonella	Veillonella_sp_oral_clone_OH1A	Veillonella_sp_oral_clone_OH1A_555	none
Bacteroides_556	Bacteria	Bacteroidetes	Bacteroidia	Bacteroidales	Bacteroidaceae	Bacteroides	NA	Bacteroides_556	none
Comamonadaceae_557	Bacteria	Proteobacteria	Betaproteobacteria	Burkholderiales	Comamonadaceae	NA	NA	Comamonadaceae_557	none
Bacteroides_559	Bacteria	Bacteroidetes	Bacteroidia	Bacteroidales	Bacteroidaceae	Bacteroides	NA	Bacteroides_559	none
Brevibacterium_560	Bacteria	Actinobacteria	Actinobacteria	Micrococcales	Brevibacteriaceae	Brevibacterium	NA	Brevibacterium_560	none
Odoribacter_561	Bacteria	Bacteroidetes	Bacteroidia	Bacteroidales	Porphyromonadaceae	Odoribacter	NA	Odoribacter_561	none
Ruminococcaceae_562	Bacteria	Firmicutes	Clostridia	Clostridiales	Ruminococcaceae	NA	NA	Ruminococcaceae_562	none
Comamonadaceae_563	Bacteria	Proteobacteria	Betaproteobacteria	Burkholderiales	Comamonadaceae	NA	NA	Comamonadaceae_563	none
Leuconostoc_564	Bacteria	Firmicutes	Bacilli	Lactobacillales	Leuconostocaceae	Leuconostoc	NA	Leuconostoc_564	none
Ruminococcus_gnavus_CC55_001C_565	Bacteria	Firmicutes	Clostridia	Clostridiales	Lachnospiraceae	Ruminococcus	Ruminococcus_gnavus_CC55_001C	Ruminococcus_gnavus_CC55_001C_565	none
Rhizobium_566	Bacteria	Proteobacteria	Alphaproteobacteria	Rhizobiales	Rhizobiaceae	Rhizobium	NA	Rhizobium_566	none
Dermacoccus_567	Bacteria	Actinobacteria	Actinobacteria	Micrococcales	Dermacoccaceae	Dermacoccus	NA	Dermacoccus_567	none
S24_7_568	Bacteria	Bacteroidetes	Bacteroidia	Bacteroidales	S24_7	NA	NA	S24_7_568	none
Prevotella_569	Bacteria	Bacteroidetes	Bacteroidia	Bacteroidales	Prevotellaceae	Prevotella	NA	Prevotella_569	none
Collinsella_570	Bacteria	Actinobacteria	Coriobacteriia	Coriobacteriales	Coriobacteriaceae	Collinsella	NA	Collinsella_570	none
Methylobacterium_sp_L7_466_571	Bacteria	Proteobacteria	Alphaproteobacteria	Rhizobiales	Methylobacteriaceae	Methylobacterium	Methylobacterium_sp_L7_466	Methylobacterium_sp_L7_466_571	none
Rathayibacter_572	Bacteria	Actinobacteria	Actinobacteria	Micrococcales	Microbacteriaceae	Rathayibacter	NA	Rathayibacter_572	none
Sphingomonas_573	Bacteria	Proteobacteria	Alphaproteobacteria	Sphingomonadales	Sphingomonadaceae	Sphingomonas	NA	Sphingomonas_573	none
Roseburia_574	Bacteria	Firmicutes	Clostridia	Clostridiales	Lachnospiraceae	Roseburia	NA	Roseburia_574	none
Sphingomonas_575	Bacteria	Proteobacteria	Alphaproteobacteria	Sphingomonadales	Sphingomonadaceae	Sphingomonas	NA	Sphingomonas_575	none
Clostridiales_bacterium_7_4c_576	Bacteria	Firmicutes	Clostridia	Clostridiales	Ruminococcaceae	Butyricicoccus	Clostridiales_bacterium_7_4c	Clostridiales_bacterium_7_4c_576	none
Bacteroides_577	Bacteria	Bacteroidetes	Bacteroidia	Bacteroidales	Bacteroidaceae	Bacteroides	NA	Bacteroides_577	none
Coprobacillus_sp_D6_578	Bacteria	Firmicutes	Erysipelotrichia	Erysipelotrichales	Erysipelotrichaceae	Coprobacillus	Coprobacillus_sp_D6	Coprobacillus_sp_D6_578	none
Desulfovibrio_579	Bacteria	Proteobacteria	Deltaproteobacteria	Desulfovibrionales	Desulfovibrionaceae	Desulfovibrio	NA	Desulfovibrio_579	none
Corynebacterium_580	Bacteria	Actinobacteria	Actinobacteria	Corynebacteriales	Corynebacteriaceae	Corynebacterium	NA	Corynebacterium_580	none
Clostridium_difficile_630_581	Bacteria	Firmicutes	Clostridia	Clostridiales	Peptostreptococcaceae	Clostridium	Clostridium_difficile_630	Clostridium_difficile_630_581	none
Ruminococcaceae_582	Bacteria	Firmicutes	Clostridia	Clostridiales	Ruminococcaceae	NA	NA	Ruminococcaceae_582	none
Lactobacillus_sp_BH1480_583	Bacteria	Firmicutes	Bacilli	Lactobacillales	Lactobacillaceae	Lactobacillus	Lactobacillus_sp_BH1480	Lactobacillus_sp_BH1480_583	none
Hydrogenophilus_584	Bacteria	Proteobacteria	Betaproteobacteria	Hydrogenophilales	Hydrogenophilaceae	Hydrogenophilus	NA	Hydrogenophilus_584	none
Erythrobacteraceae_585	Bacteria	Proteobacteria	Alphaproteobacteria	Sphingomonadales	Erythrobacteraceae	NA	NA	Erythrobacteraceae_585	none
Ruminococcaceae_586	Bacteria	Firmicutes	Clostridia	Clostridiales	Ruminococcaceae	NA	NA	Ruminococcaceae_586	none
Pseudobutyrivibrio_587	Bacteria	Firmicutes	Clostridia	Clostridiales	Lachnospiraceae	Pseudobutyrivibrio	NA	Pseudobutyrivibrio_587	none
Ruminococcus_gnavus_CC55_001C_588	Bacteria	Firmicutes	Clostridia	Clostridiales	Lachnospiraceae	Ruminococcus	Ruminococcus_gnavus_CC55_001C	Ruminococcus_gnavus_CC55_001C_588	none
Alloprevotella_589	Bacteria	Bacteroidetes	Bacteroidia	Bacteroidales	Prevotellaceae	Alloprevotella	NA	Alloprevotella_589	none
Wautersiella_590	Bacteria	Bacteroidetes	Flavobacteriia	Flavobacteriales	Flavobacteriaceae	Wautersiella	NA	Wautersiella_590	none
Staphylococcaceae_591	Bacteria	Firmicutes	Bacilli	Bacillales	Staphylococcaceae	NA	NA	Staphylococcaceae_591	none
Clostridium_sensu_stricto_1_592	Bacteria	Firmicutes	Clostridia	Clostridiales	Clostridiaceae_1	Clostridium_sensu_stricto_1	NA	Clostridium_sensu_stricto_1_592	none
Chroococcidiopsis_593	Bacteria	Cyanobacteria	Cyanobacteria	SubsectionII	FamilyII	Chroococcidiopsis	NA	Chroococcidiopsis_593	none
mle1_27_594	Bacteria	Proteobacteria	Deltaproteobacteria	Myxococcales	mle1_27	NA	NA	mle1_27_594	none
Pseudonocardia_595	Bacteria	Actinobacteria	Actinobacteria	Pseudonocardiales	Pseudonocardiaceae	Pseudonocardia	NA	Pseudonocardia_595	none
Rubellimicrobium_596	Bacteria	Proteobacteria	Alphaproteobacteria	Rhodobacterales	Rhodobacteraceae	Rubellimicrobium	NA	Rubellimicrobium_596	none
Selenomonas_597	Bacteria	Firmicutes	Negativicutes	Selenomonadales	Veillonellaceae	Selenomonas	NA	Selenomonas_597	none
Pseudobutyrivibrio_598	Bacteria	Firmicutes	Clostridia	Clostridiales	Lachnospiraceae	Pseudobutyrivibrio	NA	Pseudobutyrivibrio_598	none
Lactobacillaceae_599	Bacteria	Firmicutes	Bacilli	Lactobacillales	Lactobacillaceae	NA	NA	Lactobacillaceae_599	none
Phenylobacterium_600	Bacteria	Proteobacteria	Alphaproteobacteria	Caulobacterales	Caulobacteraceae	Phenylobacterium	NA	Phenylobacterium_600	none
Leptotrichia_601	Bacteria	Fusobacteria	Fusobacteriia	Fusobacteriales	Leptotrichiaceae	Leptotrichia	NA	Leptotrichia_601	none
Blautia_602	Bacteria	Firmicutes	Clostridia	Clostridiales	Lachnospiraceae	Blautia	NA	Blautia_602	none
Hymenobacter_603	Bacteria	Bacteroidetes	Cytophagia	Cytophagales	Cytophagaceae	Hymenobacter	NA	Hymenobacter_603	none
Paracoccus_604	Bacteria	Proteobacteria	Alphaproteobacteria	Rhodobacterales	Rhodobacteraceae	Paracoccus	NA	Paracoccus_604	none
Microbacteriaceae_605	Bacteria	Actinobacteria	Actinobacteria	Micrococcales	Microbacteriaceae	NA	NA	Microbacteriaceae_605	none
Aerococcus_christensenii_606	Bacteria	Firmicutes	Bacilli	Lactobacillales	Aerococcaceae	Aerococcus	Aerococcus_christensenii	Aerococcus_christensenii_606	none
Prevotella_607	Bacteria	Bacteroidetes	Bacteroidia	Bacteroidales	Prevotellaceae	Prevotella	NA	Prevotella_607	none
Methylobacterium_608	Bacteria	Proteobacteria	Alphaproteobacteria	Rhizobiales	Methylobacteriaceae	Methylobacterium	NA	Methylobacterium_608	none
Eikenella_609	Bacteria	Proteobacteria	Betaproteobacteria	Neisseriales	Neisseriaceae	Eikenella	NA	Eikenella_609	none
Alistipes_610	Bacteria	Bacteroidetes	Bacteroidia	Bacteroidales	Rikenellaceae	Alistipes	NA	Alistipes_610	none
Pseudobutyrivibrio_611	Bacteria	Firmicutes	Clostridia	Clostridiales	Lachnospiraceae	Pseudobutyrivibrio	NA	Pseudobutyrivibrio_611	none
Peptostreptococcaceae_612	Bacteria	Firmicutes	Clostridia	Clostridiales	Peptostreptococcaceae	NA	NA	Peptostreptococcaceae_612	none
Dietzia_cercidiphylli_613	Bacteria	Actinobacteria	Actinobacteria	Corynebacteriales	Dietziaceae	Dietzia	Dietzia_cercidiphylli	Dietzia_cercidiphylli_613	none
Lactobacillus_614	Bacteria	Firmicutes	Bacilli	Lactobacillales	Lactobacillaceae	Lactobacillus	NA	Lactobacillus_614	none
Anaerococcus_615	Bacteria	Firmicutes	Clostridia	Clostridiales	Family_XI	Anaerococcus	NA	Anaerococcus_615	none
Rubellimicrobium_616	Bacteria	Proteobacteria	Alphaproteobacteria	Rhodobacterales	Rhodobacteraceae	Rubellimicrobium	NA	Rubellimicrobium_616	none
Ruminococcaceae_617	Bacteria	Firmicutes	Clostridia	Clostridiales	Ruminococcaceae	NA	NA	Ruminococcaceae_617	none
Zymomonas_618	Bacteria	Proteobacteria	Alphaproteobacteria	Sphingomonadales	Sphingomonadaceae	Zymomonas	NA	Zymomonas_618	none
Odoribacter_619	Bacteria	Bacteroidetes	Bacteroidia	Bacteroidales	Porphyromonadaceae	Odoribacter	NA	Odoribacter_619	none
Pseudonocardia_620	Bacteria	Actinobacteria	Actinobacteria	Pseudonocardiales	Pseudonocardiaceae	Pseudonocardia	NA	Pseudonocardia_620	none
Pseudomonas_luteola_621	Bacteria	Proteobacteria	Gammaproteobacteria	Pseudomonadales	Pseudomonadaceae	Pseudomonas	Pseudomonas_luteola	Pseudomonas_luteola_621	none
Intestinimonas_622	Bacteria	Firmicutes	Clostridia	Clostridiales	Ruminococcaceae	Intestinimonas	NA	Intestinimonas_622	none
Gordonia_623	Bacteria	Actinobacteria	Actinobacteria	Corynebacteriales	Nocardiaceae	Gordonia	NA	Gordonia_623	none
Mobiluncus_curtisii_624	Bacteria	Actinobacteria	Actinobacteria	Actinomycetales	Actinomycetaceae	Mobiluncus	Mobiluncus_curtisii	Mobiluncus_curtisii_624	none
Ruminococcaceae_625	Bacteria	Firmicutes	Clostridia	Clostridiales	Ruminococcaceae	NA	NA	Ruminococcaceae_625	none
Pseudomonas_peli_626	Bacteria	Proteobacteria	Gammaproteobacteria	Pseudomonadales	Pseudomonadaceae	Pseudomonas	Pseudomonas_peli	Pseudomonas_peli_626	none
Neisseriaceae_627	Bacteria	Proteobacteria	Betaproteobacteria	Neisseriales	Neisseriaceae	NA	NA	Neisseriaceae_627	none
Pseudobutyrivibrio_628	Bacteria	Firmicutes	Clostridia	Clostridiales	Lachnospiraceae	Pseudobutyrivibrio	NA	Pseudobutyrivibrio_628	none
Mogibacterium_629	Bacteria	Firmicutes	Clostridia	Clostridiales	Family_XIII	Mogibacterium	NA	Mogibacterium_629	none
Bacteroides_630	Bacteria	Bacteroidetes	Bacteroidia	Bacteroidales	Bacteroidaceae	Bacteroides	NA	Bacteroides_630	none
Pseudomonas_631	Bacteria	Proteobacteria	Gammaproteobacteria	Pseudomonadales	Pseudomonadaceae	Pseudomonas	NA	Pseudomonas_631	none
Zymomonas_632	Bacteria	Proteobacteria	Alphaproteobacteria	Sphingomonadales	Sphingomonadaceae	Zymomonas	NA	Zymomonas_632	none
Paracraurococcus_sp_1N_11_633	Bacteria	Proteobacteria	Alphaproteobacteria	Rhodospirillales	Acetobacteraceae	Paracraurococcus_sp_1N_11	NA	Paracraurococcus_sp_1N_11_633	none
Hyphomicrobium_634	Bacteria	Proteobacteria	Alphaproteobacteria	Rhizobiales	Hyphomicrobiaceae	Hyphomicrobium	NA	Hyphomicrobium_634	none
Dyadobacter_635	Bacteria	Bacteroidetes	Cytophagia	Cytophagales	Cytophagaceae	Dyadobacter	NA	Dyadobacter_635	none
Alkanindiges_636	Bacteria	Proteobacteria	Gammaproteobacteria	Pseudomonadales	Moraxellaceae	Alkanindiges	NA	Alkanindiges_636	none
Staphylococcus_637	Bacteria	Firmicutes	Bacilli	Bacillales	Staphylococcaceae	Staphylococcus	NA	Staphylococcus_637	none
Microvirga_638	Bacteria	Proteobacteria	Alphaproteobacteria	Rhizobiales	Methylobacteriaceae	Microvirga	NA	Microvirga_638	none
Blastocatella_639	Bacteria	Acidobacteria	Acidobacteria	Subgroup_4	Unknown_Family	Blastocatella	NA	Blastocatella_639	none
Dorea_640	Bacteria	Firmicutes	Clostridia	Clostridiales	Lachnospiraceae	Dorea	NA	Dorea_640	none
Eikenella_641	Bacteria	Proteobacteria	Betaproteobacteria	Neisseriales	Neisseriaceae	Eikenella	NA	Eikenella_641	none
Clostridium_sensu_stricto_1_642	Bacteria	Firmicutes	Clostridia	Clostridiales	Clostridiaceae_1	Clostridium_sensu_stricto_1	NA	Clostridium_sensu_stricto_1_642	none
Acidimicrobiales_643	Bacteria	Actinobacteria	Acidimicrobiia	Acidimicrobiales	NA	NA	NA	Acidimicrobiales_643	none
Caulobacter_644	Bacteria	Proteobacteria	Alphaproteobacteria	Caulobacterales	Caulobacteraceae	Caulobacter	NA	Caulobacter_644	none
Bifidobacteriaceae_645	Bacteria	Actinobacteria	Actinobacteria	Bifidobacteriales	Bifidobacteriaceae	NA	NA	Bifidobacteriaceae_645	none
Brevibacterium_646	Bacteria	Actinobacteria	Actinobacteria	Micrococcales	Brevibacteriaceae	Brevibacterium	NA	Brevibacterium_646	none
Roseburia_647	Bacteria	Firmicutes	Clostridia	Clostridiales	Lachnospiraceae	Roseburia	NA	Roseburia_647	none
Peptoniphilus_duerdenii_648	Bacteria	Firmicutes	Clostridia	Clostridiales	Family_XI	Peptoniphilus	Peptoniphilus_duerdenii	Peptoniphilus_duerdenii_648	none
Streptococcus_649	Bacteria	Firmicutes	Bacilli	Lactobacillales	Streptococcaceae	Streptococcus	NA	Streptococcus_649	none
Ruminococcaceae_650	Bacteria	Firmicutes	Clostridia	Clostridiales	Ruminococcaceae	NA	NA	Ruminococcaceae_650	none
Bacteroides_651	Bacteria	Bacteroidetes	Bacteroidia	Bacteroidales	Bacteroidaceae	Bacteroides	bacterium_NLAE_zl_G195	Bacteroides_651	none
Defluviitaleaceae_652	Bacteria	Firmicutes	Clostridia	Clostridiales	Defluviitaleaceae	NA	NA	Defluviitaleaceae_652	none
Leptotrichia_653	Bacteria	Fusobacteria	Fusobacteriia	Fusobacteriales	Leptotrichiaceae	Leptotrichia	NA	Leptotrichia_653	none
Roseburia_654	Bacteria	Firmicutes	Clostridia	Clostridiales	Lachnospiraceae	Roseburia	NA	Roseburia_654	none
Christensenellaceae_655	Bacteria	Firmicutes	Clostridia	Clostridiales	Christensenellaceae	NA	NA	Christensenellaceae_655	none
Dorea_656	Bacteria	Firmicutes	Clostridia	Clostridiales	Lachnospiraceae	Dorea	NA	Dorea_656	none
Rothia_657	Bacteria	Actinobacteria	Actinobacteria	Micrococcales	Micrococcaceae	Rothia	NA	Rothia_657	none
Finegoldia_658	Bacteria	Firmicutes	Clostridia	Clostridiales	Family_XI	Finegoldia	NA	Finegoldia_658	none
Peptostreptococcaceae_659	Bacteria	Firmicutes	Clostridia	Clostridiales	Peptostreptococcaceae	NA	NA	Peptostreptococcaceae_659	none
Porphyromonas_sp_2026_660	Bacteria	Bacteroidetes	Bacteroidia	Bacteroidales	Porphyromonadaceae	Porphyromonas	Porphyromonas_sp_2026	Porphyromonas_sp_2026_660	none
Lachnospiraceae_661	Bacteria	Firmicutes	Clostridia	Clostridiales	Lachnospiraceae	NA	NA	Lachnospiraceae_661	none
Limnobacter_662	Bacteria	Proteobacteria	Betaproteobacteria	Burkholderiales	Burkholderiaceae	Limnobacter	NA	Limnobacter_662	none
Haemophilus_haemolyticus_663	Bacteria	Proteobacteria	Gammaproteobacteria	Pasteurellales	Pasteurellaceae	Haemophilus	Haemophilus_haemolyticus	Haemophilus_haemolyticus_663	none
Sphingomonas_sp_MLB_11_664	Bacteria	Proteobacteria	Alphaproteobacteria	Sphingomonadales	Sphingomonadaceae	Sphingomonas	Sphingomonas_sp_MLB_11	Sphingomonas_sp_MLB_11_664	none
S24_7_665	Bacteria	Bacteroidetes	Bacteroidia	Bacteroidales	S24_7	NA	NA	S24_7_665	none
Faecalibacterium_666	Bacteria	Firmicutes	Clostridia	Clostridiales	Ruminococcaceae	Faecalibacterium	NA	Faecalibacterium_666	none
Burkholderia_667	Bacteria	Proteobacteria	Betaproteobacteria	Burkholderiales	Burkholderiaceae	Burkholderia	NA	Burkholderia_667	none
Mucispirillum_668	Bacteria	Deferribacteres	Deferribacteres	Deferribacterales	Deferribacteraceae	Mucispirillum	NA	Mucispirillum_668	none
Hymenobacter_sp_THG_a17_669	Bacteria	Bacteroidetes	Cytophagia	Cytophagales	Cytophagaceae	Hymenobacter	Hymenobacter_sp_THG_a17	Hymenobacter_sp_THG_a17_669	none
Escherichia_Shigella_670	Bacteria	Proteobacteria	Gammaproteobacteria	Enterobacteriales	Enterobacteriaceae	Escherichia_Shigella	NA	Escherichia_Shigella_670	none
Streptococcus_671	Bacteria	Firmicutes	Bacilli	Lactobacillales	Streptococcaceae	Streptococcus	NA	Streptococcus_671	none
Streptococcus_672	Bacteria	Firmicutes	Bacilli	Lactobacillales	Streptococcaceae	Streptococcus	NA	Streptococcus_672	none
Marmoricola_673	Bacteria	Actinobacteria	Actinobacteria	Propionibacteriales	Nocardioidaceae	Marmoricola	NA	Marmoricola_673	none
Nocardioides_674	Bacteria	Actinobacteria	Actinobacteria	Propionibacteriales	Nocardioidaceae	Nocardioides	NA	Nocardioides_674	none
Hymenobacter_675	Bacteria	Bacteroidetes	Cytophagia	Cytophagales	Cytophagaceae	Hymenobacter	NA	Hymenobacter_675	none
Paraprevotella_676	Bacteria	Bacteroidetes	Bacteroidia	Bacteroidales	Prevotellaceae	Paraprevotella	NA	Paraprevotella_676	none
Lachnospiraceae_677	Bacteria	Firmicutes	Clostridia	Clostridiales	Lachnospiraceae	NA	NA	Lachnospiraceae_677	none
Prevotella_sp_BV3P1_678	Bacteria	Bacteroidetes	Bacteroidia	Bacteroidales	Prevotellaceae	Prevotella	Prevotella_sp_BV3P1	Prevotella_sp_BV3P1_678	none
Ruminococcaceae_679	Bacteria	Firmicutes	Clostridia	Clostridiales	Ruminococcaceae	NA	NA	Ruminococcaceae_679	none
Ruminococcaceae_680	Bacteria	Firmicutes	Clostridia	Clostridiales	Ruminococcaceae	NA	NA	Ruminococcaceae_680	none
Veillonella_681	Bacteria	Firmicutes	Negativicutes	Selenomonadales	Veillonellaceae	Veillonella	NA	Veillonella_681	none
Corynebacterium_682	Bacteria	Actinobacteria	Actinobacteria	Corynebacteriales	Corynebacteriaceae	Corynebacterium	NA	Corynebacterium_682	none
Subdoligranulum_683	Bacteria	Firmicutes	Clostridia	Clostridiales	Ruminococcaceae	Subdoligranulum	NA	Subdoligranulum_683	none
Actinomyces_europaeus_ACS_120_V_Col10b_684	Bacteria	Actinobacteria	Actinobacteria	Actinomycetales	Actinomycetaceae	Actinomyces	Actinomyces_europaeus_ACS_120_V_Col10b	Actinomyces_europaeus_ACS_120_V_Col10b_684	none
Parabacteroides_goldsteinii_dnLKV18_685	Bacteria	Bacteroidetes	Bacteroidia	Bacteroidales	Porphyromonadaceae	Parabacteroides	Parabacteroides_goldsteinii_dnLKV18	Parabacteroides_goldsteinii_dnLKV18_685	none
Veillonella_686	Bacteria	Firmicutes	Negativicutes	Selenomonadales	Veillonellaceae	Veillonella	NA	Veillonella_686	none
7B_8_687	Bacteria	Proteobacteria	Alphaproteobacteria	Sphingomonadales	7B_8	NA	NA	7B_8_687	none
Enterobacteriaceae_688	Bacteria	Proteobacteria	Gammaproteobacteria	Enterobacteriales	Enterobacteriaceae	NA	NA	Enterobacteriaceae_688	none
Gardnerella_689	Bacteria	Actinobacteria	Actinobacteria	Bifidobacteriales	Bifidobacteriaceae	Gardnerella	NA	Gardnerella_689	none
Abiotrophia_690	Bacteria	Firmicutes	Bacilli	Lactobacillales	Aerococcaceae	Abiotrophia	NA	Abiotrophia_690	none
Ruminococcus_sp_14531_691	Bacteria	Firmicutes	Clostridia	Clostridiales	Lachnospiraceae	Ruminococcus	Ruminococcus_sp_14531	Ruminococcus_sp_14531_691	none
Altererythrobacter_692	Bacteria	Proteobacteria	Alphaproteobacteria	Sphingomonadales	Erythrobacteraceae	Altererythrobacter	NA	Altererythrobacter_692	none
Prevotellaceae_693	Bacteria	Bacteroidetes	Bacteroidia	Bacteroidales	Prevotellaceae	NA	NA	Prevotellaceae_693	none
Clostridiales_bacterium_20_2a_694	Bacteria	Firmicutes	Erysipelotrichia	Erysipelotrichales	Erysipelotrichaceae	Clostridiales_bacterium_20_2a	Clostridiales_bacterium_20_2a	Clostridiales_bacterium_20_2a_694	none
Lactobacillales_696	Bacteria	Firmicutes	Bacilli	Lactobacillales	NA	NA	NA	Lactobacillales_696	none
Dorea_697	Bacteria	Firmicutes	Clostridia	Clostridiales	Lachnospiraceae	Dorea	NA	Dorea_697	none
Alistipes_698	Bacteria	Bacteroidetes	Bacteroidia	Bacteroidales	Rikenellaceae	Alistipes	NA	Alistipes_698	none
Clostridium_sensu_stricto_1_699	Bacteria	Firmicutes	Clostridia	Clostridiales	Clostridiaceae_1	Clostridium_sensu_stricto_1	NA	Clostridium_sensu_stricto_1_699	none
Butyricimonas_700	Bacteria	Bacteroidetes	Bacteroidia	Bacteroidales	Porphyromonadaceae	Butyricimonas	NA	Butyricimonas_700	none
Sphingomonas_701	Bacteria	Proteobacteria	Alphaproteobacteria	Sphingomonadales	Sphingomonadaceae	Sphingomonas	NA	Sphingomonas_701	none
Veillonella_703	Bacteria	Firmicutes	Negativicutes	Selenomonadales	Veillonellaceae	Veillonella	NA	Veillonella_703	none
Kingella_704	Bacteria	Proteobacteria	Betaproteobacteria	Neisseriales	Neisseriaceae	Kingella	NA	Kingella_704	none
Ellin6055_705	Bacteria	Proteobacteria	Alphaproteobacteria	Sphingomonadales	Ellin6055	NA	NA	Ellin6055_705	none
Rubellimicrobium_706	Bacteria	Proteobacteria	Alphaproteobacteria	Rhodobacterales	Rhodobacteraceae	Rubellimicrobium	NA	Rubellimicrobium_706	none
Blastococcus_707	Bacteria	Actinobacteria	Actinobacteria	Frankiales	Geodermatophilaceae	Blastococcus	NA	Blastococcus_707	none
Pseudobutyrivibrio_708	Bacteria	Firmicutes	Clostridia	Clostridiales	Lachnospiraceae	Pseudobutyrivibrio	NA	Pseudobutyrivibrio_708	none
Hydrocarboniphaga_709	Bacteria	Proteobacteria	Gammaproteobacteria	Xanthomonadales	Nevskiaceae	Hydrocarboniphaga	NA	Hydrocarboniphaga_709	none
Nakamurella_710	Bacteria	Actinobacteria	Actinobacteria	Frankiales	Nakamurellaceae	Nakamurella	NA	Nakamurella_710	none
Streptococcus_711	Bacteria	Firmicutes	Bacilli	Lactobacillales	Streptococcaceae	Streptococcus	NA	Streptococcus_711	none
Devosia_712	Bacteria	Proteobacteria	Alphaproteobacteria	Rhizobiales	Hyphomicrobiaceae	Devosia	NA	Devosia_712	none
Veillonella_713	Bacteria	Firmicutes	Negativicutes	Selenomonadales	Veillonellaceae	Veillonella	NA	Veillonella_713	none
Lactobacillus_jensenii_714	Bacteria	Firmicutes	Bacilli	Lactobacillales	Lactobacillaceae	Lactobacillus	Lactobacillus_jensenii	Lactobacillus_jensenii_714	none
Peptostreptococcaceae_715	Bacteria	Firmicutes	Clostridia	Clostridiales	Peptostreptococcaceae	NA	NA	Peptostreptococcaceae_715	none
Panacagrimonas_716	Bacteria	Proteobacteria	Gammaproteobacteria	Xanthomonadales	Xanthomonadaceae	Panacagrimonas	NA	Panacagrimonas_716	none
Chroococcidiopsis_717	Bacteria	Cyanobacteria	Cyanobacteria	SubsectionII	FamilyII	Chroococcidiopsis	NA	Chroococcidiopsis_717	none
Alistipes_718	Bacteria	Bacteroidetes	Bacteroidia	Bacteroidales	Rikenellaceae	Alistipes	NA	Alistipes_718	none
Streptococcus_mutans_719	Bacteria	Firmicutes	Bacilli	Lactobacillales	Streptococcaceae	Streptococcus	Streptococcus_mutans	Streptococcus_mutans_719	none
Coprobacter_720	Bacteria	Bacteroidetes	Bacteroidia	Bacteroidales	Porphyromonadaceae	Coprobacter	NA	Coprobacter_720	none
Hymenobacter_722	Bacteria	Bacteroidetes	Cytophagia	Cytophagales	Cytophagaceae	Hymenobacter	NA	Hymenobacter_722	none
Corynebacterium_723	Bacteria	Actinobacteria	Actinobacteria	Corynebacteriales	Corynebacteriaceae	Corynebacterium	NA	Corynebacterium_723	none
Prevotella_sp_oral_clone_P4PB_83_P2_724	Bacteria	Bacteroidetes	Bacteroidia	Bacteroidales	Prevotellaceae	Prevotella	Prevotella_sp_oral_clone_P4PB_83_P2	Prevotella_sp_oral_clone_P4PB_83_P2_724	none
TM7_725	Bacteria	TM7	NA	NA	NA	NA	NA	TM7_725	none
Craurococcus_sp_HM28_1_726	Bacteria	Proteobacteria	Alphaproteobacteria	Rhodospirillales	Acetobacteraceae	Craurococcus	Craurococcus_sp_HM28_1	Craurococcus_sp_HM28_1_726	none
Lactobacillus_727	Bacteria	Firmicutes	Bacilli	Lactobacillales	Lactobacillaceae	Lactobacillus	NA	Lactobacillus_727	none
Lachnospiraceae_728	Bacteria	Firmicutes	Clostridia	Clostridiales	Lachnospiraceae	NA	NA	Lachnospiraceae_728	none
Ornithinimicrobium_729	Bacteria	Actinobacteria	Actinobacteria	Micrococcales	Intrasporangiaceae	Ornithinimicrobium	NA	Ornithinimicrobium_729	none
Collinsella_730	Bacteria	Actinobacteria	Coriobacteriia	Coriobacteriales	Coriobacteriaceae	Collinsella	NA	Collinsella_730	none
Corynebacterium_731	Bacteria	Actinobacteria	Actinobacteria	Corynebacteriales	Corynebacteriaceae	Corynebacterium	NA	Corynebacterium_731	none
Lachnospiraceae_732	Bacteria	Firmicutes	Clostridia	Clostridiales	Lachnospiraceae	NA	NA	Lachnospiraceae_732	none
Intestinimonas_733	Bacteria	Firmicutes	Clostridia	Clostridiales	Ruminococcaceae	Intestinimonas	NA	Intestinimonas_733	none
Terrimonas_734	Bacteria	Bacteroidetes	Sphingobacteriia	Sphingobacteriales	Chitinophagaceae	Terrimonas	NA	Terrimonas_734	none
Corynebacterium_freneyi_735	Bacteria	Actinobacteria	Actinobacteria	Corynebacteriales	Corynebacteriaceae	Corynebacterium	Corynebacterium_freneyi	Corynebacterium_freneyi_735	none
Streptococcus_736	Bacteria	Firmicutes	Bacilli	Lactobacillales	Streptococcaceae	Streptococcus	NA	Streptococcus_736	none
Aeromicrobium_737	Bacteria	Actinobacteria	Actinobacteria	Propionibacteriales	Nocardioidaceae	Aeromicrobium	NA	Aeromicrobium_737	none
Ruminococcaceae_738	Bacteria	Firmicutes	Clostridia	Clostridiales	Ruminococcaceae	NA	NA	Ruminococcaceae_738	none
S24_7_739	Bacteria	Bacteroidetes	Bacteroidia	Bacteroidales	S24_7	NA	NA	S24_7_739	none
Nitriliruptor_740	Bacteria	Actinobacteria	Nitriliruptoria	Nitriliruptorales	Nitriliruptoraceae	Nitriliruptor	NA	Nitriliruptor_740	none
Pasteurella_multocida_subsp_multocida_741	Bacteria	Proteobacteria	Gammaproteobacteria	Pasteurellales	Pasteurellaceae	Pasteurella	Pasteurella_multocida_subsp_multocida	Pasteurella_multocida_subsp_multocida_741	none
Robinsoniella_peoriensis_742	Bacteria	Firmicutes	Clostridia	Clostridiales	Lachnospiraceae	Robinsoniella	Robinsoniella_peoriensis	Robinsoniella_peoriensis_742	none
Thermus_743	Bacteria	Deinococcus_Thermus	Deinococci	Thermales	Thermaceae	Thermus	NA	Thermus_743	none
Corynebacterium_744	Bacteria	Actinobacteria	Actinobacteria	Corynebacteriales	Corynebacteriaceae	Corynebacterium	NA	Corynebacterium_744	none
Pseudobutyrivibrio_745	Bacteria	Firmicutes	Clostridia	Clostridiales	Lachnospiraceae	Pseudobutyrivibrio	NA	Pseudobutyrivibrio_745	none
Prevotella_746	Bacteria	Bacteroidetes	Bacteroidia	Bacteroidales	Prevotellaceae	Prevotella	NA	Prevotella_746	none
Ruminococcaceae_747	Bacteria	Firmicutes	Clostridia	Clostridiales	Ruminococcaceae	NA	NA	Ruminococcaceae_747	none
Altererythrobacter_748	Bacteria	Proteobacteria	Alphaproteobacteria	Sphingomonadales	Erythrobacteraceae	Altererythrobacter	NA	Altererythrobacter_748	none
Lachnospiraceae_749	Bacteria	Firmicutes	Clostridia	Clostridiales	Lachnospiraceae	NA	NA	Lachnospiraceae_749	none
Lachnospiraceae_750	Bacteria	Firmicutes	Clostridia	Clostridiales	Lachnospiraceae	NA	NA	Lachnospiraceae_750	none
Rubellimicrobium_751	Bacteria	Proteobacteria	Alphaproteobacteria	Rhodobacterales	Rhodobacteraceae	Rubellimicrobium	NA	Rubellimicrobium_751	none
Sphingobacterium_752	Bacteria	Bacteroidetes	Sphingobacteriia	Sphingobacteriales	Sphingobacteriaceae	Sphingobacterium	NA	Sphingobacterium_752	none
Corynebacterium_durum_F0235_753	Bacteria	Actinobacteria	Actinobacteria	Corynebacteriales	Corynebacteriaceae	Corynebacterium	Corynebacterium_durum_F0235	Corynebacterium_durum_F0235_753	none
Desulfovibrio_754	Bacteria	Proteobacteria	Deltaproteobacteria	Desulfovibrionales	Desulfovibrionaceae	Desulfovibrio	NA	Desulfovibrio_754	none
Prevotella_disiens_FB035_09AN_755	Bacteria	Bacteroidetes	Bacteroidia	Bacteroidales	Prevotellaceae	Prevotella	Prevotella_disiens_FB035_09AN	Prevotella_disiens_FB035_09AN_755	none
Pseudorhodoferax_756	Bacteria	Proteobacteria	Betaproteobacteria	Burkholderiales	Comamonadaceae	Pseudorhodoferax	NA	Pseudorhodoferax_756	none
Sporobacter_757	Bacteria	Firmicutes	Clostridia	Clostridiales	Ruminococcaceae	Sporobacter	NA	Sporobacter_757	none
Pedobacter_758	Bacteria	Bacteroidetes	Sphingobacteriia	Sphingobacteriales	Sphingobacteriaceae	Pedobacter	NA	Pedobacter_758	none
Clostridiales_bacterium_canine_oral_taxon_225_759	Bacteria	Firmicutes	Clostridia	Clostridiales	Ruminococcaceae	Clostridiales_bacterium_canine_oral_taxon_225	NA	Clostridiales_bacterium_canine_oral_taxon_225_759	none
Ruminococcaceae_761	Bacteria	Firmicutes	Clostridia	Clostridiales	Ruminococcaceae	NA	NA	Ruminococcaceae_761	none
Staphylococcus_762	Bacteria	Firmicutes	Bacilli	Bacillales	Staphylococcaceae	Staphylococcus	NA	Staphylococcus_762	none
Adlercreutzia_763	Bacteria	Actinobacteria	Coriobacteriia	Coriobacteriales	Coriobacteriaceae	Adlercreutzia	NA	Adlercreutzia_763	none
Allisonella_764	Bacteria	Firmicutes	Negativicutes	Selenomonadales	Veillonellaceae	Allisonella	NA	Allisonella_764	none
Christensenellaceae_765	Bacteria	Firmicutes	Clostridia	Clostridiales	Christensenellaceae	NA	NA	Christensenellaceae_765	none
Roseburia_766	Bacteria	Firmicutes	Clostridia	Clostridiales	Lachnospiraceae	Roseburia	NA	Roseburia_766	none
Aegilops_tauschii_768	Bacteria	Proteobacteria	Alphaproteobacteria	Rickettsiales	mitochondria	Aegilops_tauschii	Aegilops_tauschii	Aegilops_tauschii_768	none
Brevundimonas_diminuta_769	Bacteria	Proteobacteria	Alphaproteobacteria	Caulobacterales	Caulobacteraceae	Brevundimonas	Brevundimonas_diminuta	Brevundimonas_diminuta_769	none
Psychrobacter_770	Bacteria	Proteobacteria	Gammaproteobacteria	Pseudomonadales	Moraxellaceae	Psychrobacter	NA	Psychrobacter_770	none
Ureaplasma_urealyticum_serovar_11_771	Bacteria	Tenericutes	Mollicutes	Mycoplasmatales	Mycoplasmataceae	Ureaplasma	Ureaplasma_urealyticum_serovar_11	Ureaplasma_urealyticum_serovar_11_771	none
Selenomonas_772	Bacteria	Firmicutes	Negativicutes	Selenomonadales	Veillonellaceae	Selenomonas	NA	Selenomonas_772	none
Marinomonas_773	Bacteria	Proteobacteria	Gammaproteobacteria	Oceanospirillales	Oceanospirillaceae	Marinomonas	NA	Marinomonas_773	none
Gordonibacter_pamelaeae_774	Bacteria	Actinobacteria	Coriobacteriia	Coriobacteriales	Coriobacteriaceae	Gordonibacter	Gordonibacter_pamelaeae	Gordonibacter_pamelaeae_774	none
Fusobacterium_775	Bacteria	Fusobacteria	Fusobacteriia	Fusobacteriales	Fusobacteriaceae	Fusobacterium	NA	Fusobacterium_775	none
Atopobium_776	Bacteria	Actinobacteria	Coriobacteriia	Coriobacteriales	Coriobacteriaceae	Atopobium	NA	Atopobium_776	none
Anaerosporobacter_777	Bacteria	Firmicutes	Clostridia	Clostridiales	Lachnospiraceae	Anaerosporobacter	NA	Anaerosporobacter_777	none
Corynebacterium_778	Bacteria	Actinobacteria	Actinobacteria	Corynebacteriales	Corynebacteriaceae	Corynebacterium	NA	Corynebacterium_778	none
Clostridium_sensu_stricto_1_779	Bacteria	Firmicutes	Clostridia	Clostridiales	Clostridiaceae_1	Clostridium_sensu_stricto_1	NA	Clostridium_sensu_stricto_1_779	none
Anaerostipes_780	Bacteria	Firmicutes	Clostridia	Clostridiales	Lachnospiraceae	Anaerostipes	NA	Anaerostipes_780	none
Chloroplast_781	Bacteria	Cyanobacteria	Chloroplast	NA	NA	NA	NA	Chloroplast_781	none
S24_7_782	Bacteria	Bacteroidetes	Bacteroidia	Bacteroidales	S24_7	NA	NA	S24_7_782	none
Oscillibacter_783	Bacteria	Firmicutes	Clostridia	Clostridiales	Ruminococcaceae	Oscillibacter	NA	Oscillibacter_783	none
Mycobacterium_784	Bacteria	Actinobacteria	Actinobacteria	Corynebacteriales	Mycobacteriaceae	Mycobacterium	NA	Mycobacterium_784	none
S24_7_785	Bacteria	Bacteroidetes	Bacteroidia	Bacteroidales	S24_7	NA	NA	S24_7_785	none
Microbacteriaceae_786	Bacteria	Actinobacteria	Actinobacteria	Micrococcales	Microbacteriaceae	NA	NA	Microbacteriaceae_786	none
Bacteroides_787	Bacteria	Bacteroidetes	Bacteroidia	Bacteroidales	Bacteroidaceae	Bacteroides	NA	Bacteroides_787	none
Lachnospiraceae_788	Bacteria	Firmicutes	Clostridia	Clostridiales	Lachnospiraceae	NA	NA	Lachnospiraceae_788	none
Peptoniphilus_lacrimalis_DSM_7455_789	Bacteria	Firmicutes	Clostridia	Clostridiales	Family_XI	Peptoniphilus	Peptoniphilus_lacrimalis_DSM_7455	Peptoniphilus_lacrimalis_DSM_7455_789	none
Corynebacterium_suicordis_791	Bacteria	Actinobacteria	Actinobacteria	Corynebacteriales	Corynebacteriaceae	Corynebacterium	Corynebacterium_suicordis	Corynebacterium_suicordis_791	none
Macrococcus_792	Bacteria	Firmicutes	Bacilli	Bacillales	Staphylococcaceae	Macrococcus	NA	Macrococcus_792	none
S24_7_793	Bacteria	Bacteroidetes	Bacteroidia	Bacteroidales	S24_7	NA	NA	S24_7_793	none
Corynebacterium_sp_1145_794	Bacteria	Actinobacteria	Actinobacteria	Corynebacteriales	Corynebacteriaceae	Corynebacterium	Corynebacterium_sp_1145	Corynebacterium_sp_1145_794	none
Perlucidibaca_795	Bacteria	Proteobacteria	Gammaproteobacteria	Pseudomonadales	Moraxellaceae	Perlucidibaca	NA	Perlucidibaca_795	none
Nocardioides_796	Bacteria	Actinobacteria	Actinobacteria	Propionibacteriales	Nocardioidaceae	Nocardioides	NA	Nocardioides_796	none
Corynebacterium_797	Bacteria	Actinobacteria	Actinobacteria	Corynebacteriales	Corynebacteriaceae	Corynebacterium	NA	Corynebacterium_797	none
Blautia_798	Bacteria	Firmicutes	Clostridia	Clostridiales	Lachnospiraceae	Blautia	NA	Blautia_798	none
Coriobacteriaceae_799	Bacteria	Actinobacteria	Coriobacteriia	Coriobacteriales	Coriobacteriaceae	NA	NA	Coriobacteriaceae_799	none
Ochrobactrum_801	Bacteria	Proteobacteria	Alphaproteobacteria	Rhizobiales	Brucellaceae	Ochrobactrum	NA	Ochrobactrum_801	none
Lachnospiraceae_bacterium_615_802	Bacteria	Firmicutes	Clostridia	Clostridiales	Lachnospiraceae	Blautia	Lachnospiraceae_bacterium_615	Lachnospiraceae_bacterium_615_802	none
Aurantimonadaceae_803	Bacteria	Proteobacteria	Alphaproteobacteria	Rhizobiales	Aurantimonadaceae	NA	NA	Aurantimonadaceae_803	none
Collinsella_804	Bacteria	Actinobacteria	Coriobacteriia	Coriobacteriales	Coriobacteriaceae	Collinsella	NA	Collinsella_804	none
Methylobacterium_sp_DCB49_805	Bacteria	Proteobacteria	Alphaproteobacteria	Rhizobiales	Methylobacteriaceae	Methylobacterium	Methylobacterium_sp_DCB49	Methylobacterium_sp_DCB49_805	none
Psychrobacter_806	Bacteria	Proteobacteria	Gammaproteobacteria	Pseudomonadales	Moraxellaceae	Psychrobacter	NA	Psychrobacter_806	none
WD2101_soil_group_807	Bacteria	Planctomycetes	Phycisphaerae	WD2101_soil_group	NA	NA	NA	WD2101_soil_group_807	none
Alcaligenes_faecalis_808	Bacteria	Proteobacteria	Betaproteobacteria	Burkholderiales	Alcaligenaceae	Alcaligenes	Alcaligenes_faecalis	Alcaligenes_faecalis_808	none
Corynebacterium_809	Bacteria	Actinobacteria	Actinobacteria	Corynebacteriales	Corynebacteriaceae	Corynebacterium	NA	Corynebacterium_809	none
Solimonadaceae_810	Bacteria	Proteobacteria	Gammaproteobacteria	Xanthomonadales	Solimonadaceae	NA	NA	Solimonadaceae_810	none
Williamsia_812	Bacteria	Actinobacteria	Actinobacteria	Corynebacteriales	Nocardiaceae	Williamsia	NA	Williamsia_812	none
Methylobacterium_814	Bacteria	Proteobacteria	Alphaproteobacteria	Rhizobiales	Methylobacteriaceae	Methylobacterium	NA	Methylobacterium_814	none
Pseudobutyrivibrio_815	Bacteria	Firmicutes	Clostridia	Clostridiales	Lachnospiraceae	Pseudobutyrivibrio	NA	Pseudobutyrivibrio_815	none
Rubellimicrobium_816	Bacteria	Proteobacteria	Alphaproteobacteria	Rhodobacterales	Rhodobacteraceae	Rubellimicrobium	NA	Rubellimicrobium_816	none
Thalassospira_817	Bacteria	Proteobacteria	Alphaproteobacteria	Rhodospirillales	Rhodospirillaceae	Thalassospira	NA	Thalassospira_817	none
Staphylococcus_818	Bacteria	Firmicutes	Bacilli	Bacillales	Staphylococcaceae	Staphylococcus	NA	Staphylococcus_818	none
Campylobacter_sputorum_819	Bacteria	Proteobacteria	Epsilonproteobacteria	Campylobacterales	Campylobacteraceae	Campylobacter	Campylobacter_sputorum	Campylobacter_sputorum_819	none
Gemmatimonadaceae_820	Bacteria	Gemmatimonadetes	Gemmatimonadetes	Gemmatimonadales	Gemmatimonadaceae	NA	NA	Gemmatimonadaceae_820	none
Modestobacter_821	Bacteria	Actinobacteria	Actinobacteria	Frankiales	Geodermatophilaceae	Modestobacter	NA	Modestobacter_821	none
Segetibacter_822	Bacteria	Bacteroidetes	Sphingobacteriia	Sphingobacteriales	Chitinophagaceae	Segetibacter	NA	Segetibacter_822	none
Corynebacterium_823	Bacteria	Actinobacteria	Actinobacteria	Corynebacteriales	Corynebacteriaceae	Corynebacterium	NA	Corynebacterium_823	none
Pseudomonas_oryzihabitans_824	Bacteria	Proteobacteria	Gammaproteobacteria	Pseudomonadales	Pseudomonadaceae	Pseudomonas	Pseudomonas_oryzihabitans	Pseudomonas_oryzihabitans_824	none
Frankiales_825	Bacteria	Actinobacteria	Actinobacteria	Frankiales	NA	NA	NA	Frankiales_825	none
Stenotrophomonas_826	Bacteria	Proteobacteria	Gammaproteobacteria	Xanthomonadales	Xanthomonadaceae	Stenotrophomonas	NA	Stenotrophomonas_826	none
Fusobacterium_827	Bacteria	Fusobacteria	Fusobacteriia	Fusobacteriales	Fusobacteriaceae	Fusobacterium	NA	Fusobacterium_827	none
Phenylobacterium_828	Bacteria	Proteobacteria	Alphaproteobacteria	Caulobacterales	Caulobacteraceae	Phenylobacterium	NA	Phenylobacterium_828	none
Blastocatella_829	Bacteria	Acidobacteria	Acidobacteria	Subgroup_4	Unknown_Family	Blastocatella	NA	Blastocatella_829	none
Neisseria_meningitidis_830	Bacteria	Proteobacteria	Betaproteobacteria	Neisseriales	Neisseriaceae	Neisseria	Neisseria_meningitidis	Neisseria_meningitidis_830	none
Lysinimonas_831	Bacteria	Actinobacteria	Actinobacteria	Micrococcales	Microbacteriaceae	Lysinimonas	NA	Lysinimonas_831	none
Bacteroides_832	Bacteria	Bacteroidetes	Bacteroidia	Bacteroidales	Bacteroidaceae	Bacteroides	NA	Bacteroides_832	none
Collinsella_833	Bacteria	Actinobacteria	Coriobacteriia	Coriobacteriales	Coriobacteriaceae	Collinsella	NA	Collinsella_833	none
Paracoccus_834	Bacteria	Proteobacteria	Alphaproteobacteria	Rhodobacterales	Rhodobacteraceae	Paracoccus	NA	Paracoccus_834	none
Deinococcus_aquaticus_835	Bacteria	Deinococcus_Thermus	Deinococci	Deinococcales	Deinococcaceae	Deinococcus	Deinococcus_aquaticus	Deinococcus_aquaticus_835	none
Lachnospiraceae_836	Bacteria	Firmicutes	Clostridia	Clostridiales	Lachnospiraceae	NA	NA	Lachnospiraceae_836	none
Sphingomonadaceae_838	Bacteria	Proteobacteria	Alphaproteobacteria	Sphingomonadales	Sphingomonadaceae	NA	NA	Sphingomonadaceae_838	none
Roseococcus_839	Bacteria	Proteobacteria	Alphaproteobacteria	Rhodospirillales	Acetobacteraceae	Roseococcus	NA	Roseococcus_839	none
Howardella_841	Bacteria	Firmicutes	Clostridia	Clostridiales	Lachnospiraceae	Howardella	NA	Howardella_841	none
Bifidobacterium_842	Bacteria	Actinobacteria	Actinobacteria	Bifidobacteriales	Bifidobacteriaceae	Bifidobacterium	NA	Bifidobacterium_842	none
Blautia_843	Bacteria	Firmicutes	Clostridia	Clostridiales	Lachnospiraceae	Blautia	NA	Blautia_843	none
Cellulomonas_844	Bacteria	Actinobacteria	Actinobacteria	Micrococcales	Cellulomonadaceae	Cellulomonas	NA	Cellulomonas_844	none
Cellvibrio_845	Bacteria	Proteobacteria	Gammaproteobacteria	Pseudomonadales	Pseudomonadaceae	Cellvibrio	NA	Cellvibrio_845	none
RC9_gut_group_846	Bacteria	Bacteroidetes	Bacteroidia	Bacteroidales	Rikenellaceae	RC9_gut_group	NA	RC9_gut_group_846	none
Phyllobacteriaceae_847	Bacteria	Proteobacteria	Alphaproteobacteria	Rhizobiales	Phyllobacteriaceae	NA	NA	Phyllobacteriaceae_847	none
Facklamia_848	Bacteria	Firmicutes	Bacilli	Lactobacillales	Aerococcaceae	Facklamia	NA	Facklamia_848	none
Chloroplast_849	Bacteria	Cyanobacteria	Chloroplast	NA	NA	NA	NA	Chloroplast_849	none
Cronobacter_pulveris_850	Bacteria	Proteobacteria	Gammaproteobacteria	Enterobacteriales	Enterobacteriaceae	Enterobacter	Cronobacter_pulveris	Cronobacter_pulveris_850	none
Cryomorphaceae_851	Bacteria	Bacteroidetes	Flavobacteriia	Flavobacteriales	Cryomorphaceae	NA	NA	Cryomorphaceae_851	none
Planococcaceae_852	Bacteria	Firmicutes	Bacilli	Bacillales	Planococcaceae	NA	NA	Planococcaceae_852	none
Clostridium_sporogenes_853	Bacteria	Firmicutes	Clostridia	Clostridiales	Clostridiaceae_1	Clostridium_sensu_stricto_18	Clostridium_sporogenes	Clostridium_sporogenes_853	none
Bacillus_pumilus_854	Bacteria	Firmicutes	Bacilli	Bacillales	Bacillaceae	Bacillus	Bacillus_pumilus	Bacillus_pumilus_854	none
Streptococcus_salivarius_subsp_thermophilus_855	Bacteria	Firmicutes	Bacilli	Lactobacillales	Streptococcaceae	Streptococcus	Streptococcus_salivarius_subsp_thermophilus	Streptococcus_salivarius_subsp_thermophilus_855	none
Parabacteroides_856	Bacteria	Bacteroidetes	Bacteroidia	Bacteroidales	Porphyromonadaceae	Parabacteroides	NA	Parabacteroides_856	none
Spirosoma_857	Bacteria	Bacteroidetes	Cytophagia	Cytophagales	Cytophagaceae	Spirosoma	NA	Spirosoma_857	none
Streptococcus_858	Bacteria	Firmicutes	Bacilli	Lactobacillales	Streptococcaceae	Streptococcus	NA	Streptococcus_858	none
Anaerotruncus_860	Bacteria	Firmicutes	Clostridia	Clostridiales	Ruminococcaceae	Anaerotruncus	NA	Anaerotruncus_860	none
Family_XIII_861	Bacteria	Firmicutes	Clostridia	Clostridiales	Family_XIII	NA	NA	Family_XIII_861	none
Dorea_862	Bacteria	Firmicutes	Clostridia	Clostridiales	Lachnospiraceae	Dorea	NA	Dorea_862	none
Rheinheimera_864	Bacteria	Proteobacteria	Gammaproteobacteria	Chromatiales	Chromatiaceae	Rheinheimera	NA	Rheinheimera_864	none
Clostridiales_bacterium_S5_A19_865	Bacteria	Firmicutes	Clostridia	Clostridiales	Family_XI	Peptoniphilus	Clostridiales_bacterium_S5_A19	Clostridiales_bacterium_S5_A19_865	none
Spirosoma_866	Bacteria	Bacteroidetes	Cytophagia	Cytophagales	Cytophagaceae	Spirosoma	NA	Spirosoma_866	none
Marvinbryantia_867	Bacteria	Firmicutes	Clostridia	Clostridiales	Lachnospiraceae	Marvinbryantia	NA	Marvinbryantia_867	none
Odoribacter_868	Bacteria	Bacteroidetes	Bacteroidia	Bacteroidales	Porphyromonadaceae	Odoribacter	NA	Odoribacter_868	none
Prevotella_869	Bacteria	Bacteroidetes	Bacteroidia	Bacteroidales	Prevotellaceae	Prevotella	NA	Prevotella_869	none
Microbacteriaceae_870	Bacteria	Actinobacteria	Actinobacteria	Micrococcales	Microbacteriaceae	NA	NA	Microbacteriaceae_870	none
Acinetobacter_871	Bacteria	Proteobacteria	Gammaproteobacteria	Pseudomonadales	Moraxellaceae	Acinetobacter	NA	Acinetobacter_871	none
Veillonella_872	Bacteria	Firmicutes	Negativicutes	Selenomonadales	Veillonellaceae	Veillonella	NA	Veillonella_872	none
Sphingomonas_874	Bacteria	Proteobacteria	Alphaproteobacteria	Sphingomonadales	Sphingomonadaceae	Sphingomonas	NA	Sphingomonas_874	none
Ruminococcaceae_875	Bacteria	Firmicutes	Clostridia	Clostridiales	Ruminococcaceae	NA	NA	Ruminococcaceae_875	none
Lachnospiraceae_876	Bacteria	Firmicutes	Clostridia	Clostridiales	Lachnospiraceae	NA	NA	Lachnospiraceae_876	none
Allobaculum_877	Bacteria	Firmicutes	Erysipelotrichia	Erysipelotrichales	Erysipelotrichaceae	Allobaculum	NA	Allobaculum_877	none
Mitsuokella_sp_oral_taxon_G68_878	Bacteria	Firmicutes	Negativicutes	Selenomonadales	Veillonellaceae	Mitsuokella_sp_oral_taxon_G68	NA	Mitsuokella_sp_oral_taxon_G68_878	none
Acinetobacter_879	Bacteria	Proteobacteria	Gammaproteobacteria	Pseudomonadales	Moraxellaceae	Acinetobacter	NA	Acinetobacter_879	none
Geodermatophilus_nigrescens_880	Bacteria	Actinobacteria	Actinobacteria	Frankiales	Geodermatophilaceae	Geodermatophilus	Geodermatophilus_nigrescens	Geodermatophilus_nigrescens_880	none
Dialister_micraerophilus_881	Bacteria	Firmicutes	Negativicutes	Selenomonadales	Veillonellaceae	Dialister	Dialister_micraerophilus	Dialister_micraerophilus_881	none
Rhodocyclaceae_882	Bacteria	Proteobacteria	Betaproteobacteria	Rhodocyclales	Rhodocyclaceae	NA	NA	Rhodocyclaceae_882	none
Enterorhabdus_883	Bacteria	Actinobacteria	Coriobacteriia	Coriobacteriales	Coriobacteriaceae	Enterorhabdus	NA	Enterorhabdus_883	none
Aquicella_884	Bacteria	Proteobacteria	Gammaproteobacteria	Legionellales	Coxiellaceae	Aquicella	NA	Aquicella_884	none
Butyricicoccus_885	Bacteria	Firmicutes	Clostridia	Clostridiales	Ruminococcaceae	Butyricicoccus	NA	Butyricicoccus_885	none
Blautia_886	Bacteria	Firmicutes	Clostridia	Clostridiales	Lachnospiraceae	Blautia	NA	Blautia_886	none
Sphingobacterium_spiritivorum_887	Bacteria	Bacteroidetes	Sphingobacteriia	Sphingobacteriales	Sphingobacteriaceae	Sphingobacterium	Sphingobacterium_spiritivorum	Sphingobacterium_spiritivorum_887	none
JG30_KF_CM45_888	Bacteria	Chloroflexi	Thermomicrobia	JG30_KF_CM45	NA	NA	NA	JG30_KF_CM45_888	none
Rubrivirga_890	Bacteria	Bacteroidetes	Cytophagia	Order_II	Rhodothermaceae	Rubrivirga	NA	Rubrivirga_890	none
Actinomycetospora_891	Bacteria	Actinobacteria	Actinobacteria	Pseudonocardiales	Pseudonocardiaceae	Actinomycetospora	NA	Actinomycetospora_891	none
Tepidimonas_893	Bacteria	Proteobacteria	Betaproteobacteria	Burkholderiales	Comamonadaceae	Tepidimonas	NA	Tepidimonas_893	none
Methylobacterium_sp_C62_894	Bacteria	Proteobacteria	Alphaproteobacteria	Rhizobiales	Methylobacteriaceae	Methylobacterium	Methylobacterium_sp_C62	Methylobacterium_sp_C62_894	none
Devosia_895	Bacteria	Proteobacteria	Alphaproteobacteria	Rhizobiales	Hyphomicrobiaceae	Devosia	NA	Devosia_895	none
Succinivibrio_896	Bacteria	Proteobacteria	Gammaproteobacteria	Aeromonadales	Succinivibrionaceae	Succinivibrio	NA	Succinivibrio_896	none
Cellvibrio_897	Bacteria	Proteobacteria	Gammaproteobacteria	Pseudomonadales	Pseudomonadaceae	Cellvibrio	NA	Cellvibrio_897	none
Marvinbryantia_898	Bacteria	Firmicutes	Clostridia	Clostridiales	Lachnospiraceae	Marvinbryantia	NA	Marvinbryantia_898	none
Pseudobutyrivibrio_899	Bacteria	Firmicutes	Clostridia	Clostridiales	Lachnospiraceae	Pseudobutyrivibrio	NA	Pseudobutyrivibrio_899	none
Oscillibacter_900	Bacteria	Firmicutes	Clostridia	Clostridiales	Ruminococcaceae	Oscillibacter	NA	Oscillibacter_900	none
Solimonadaceae_901	Bacteria	Proteobacteria	Gammaproteobacteria	Xanthomonadales	Solimonadaceae	NA	NA	Solimonadaceae_901	none
Ruminococcaceae_902	Bacteria	Firmicutes	Clostridia	Clostridiales	Ruminococcaceae	NA	NA	Ruminococcaceae_902	none
Clostridium_sensu_stricto_1_903	Bacteria	Firmicutes	Clostridia	Clostridiales	Clostridiaceae_1	Clostridium_sensu_stricto_1	NA	Clostridium_sensu_stricto_1_903	none
Nocardioides_904	Bacteria	Actinobacteria	Actinobacteria	Propionibacteriales	Nocardioidaceae	Nocardioides	NA	Nocardioides_904	none
Prevotella_905	Bacteria	Bacteroidetes	Bacteroidia	Bacteroidales	Prevotellaceae	Prevotella	NA	Prevotella_905	none
Gemmatimonadaceae_906	Bacteria	Gemmatimonadetes	Gemmatimonadetes	Gemmatimonadales	Gemmatimonadaceae	NA	NA	Gemmatimonadaceae_906	none
Lachnospiraceae_907	Bacteria	Firmicutes	Clostridia	Clostridiales	Lachnospiraceae	NA	NA	Lachnospiraceae_907	none
Spirosoma_908	Bacteria	Bacteroidetes	Cytophagia	Cytophagales	Cytophagaceae	Spirosoma	NA	Spirosoma_908	none
Rhodococcus_909	Bacteria	Actinobacteria	Actinobacteria	Corynebacteriales	Nocardiaceae	Rhodococcus	NA	Rhodococcus_909	none
Micrococcaceae_910	Bacteria	Actinobacteria	Actinobacteria	Micrococcales	Micrococcaceae	NA	NA	Micrococcaceae_910	none
Leuconostoc_mesenteroides_911	Bacteria	Firmicutes	Bacilli	Lactobacillales	Leuconostocaceae	Fructobacillus	Leuconostoc_mesenteroides	Leuconostoc_mesenteroides_911	none
Corynebacterium_912	Bacteria	Actinobacteria	Actinobacteria	Corynebacteriales	Corynebacteriaceae	Corynebacterium	NA	Corynebacterium_912	none
Alcanivorax_dieselolei_913	Bacteria	Proteobacteria	Gammaproteobacteria	Oceanospirillales	Alcanivoracaceae	Alcanivorax	Alcanivorax_dieselolei	Alcanivorax_dieselolei_913	none
Pseudomonas_aeruginosa_914	Bacteria	Proteobacteria	Gammaproteobacteria	Pseudomonadales	Pseudomonadaceae	Pseudomonas	Pseudomonas_aeruginosa	Pseudomonas_aeruginosa_914	none
Ruminococcaceae_915	Bacteria	Firmicutes	Clostridia	Clostridiales	Ruminococcaceae	NA	NA	Ruminococcaceae_915	none
Methylosulfonomonas_methylovora_916	Bacteria	Proteobacteria	Alphaproteobacteria	Rhizobiales	Methylocystaceae	Hansschlegelia	Methylosulfonomonas_methylovora	Methylosulfonomonas_methylovora_916	none
cyanobacterium_OU_20_917	Bacteria	Cyanobacteria	Cyanobacteria	SubsectionII	FamilyII	Chroococcidiopsis	cyanobacterium_OU_20	cyanobacterium_OU_20_917	none
Pseudobutyrivibrio_918	Bacteria	Firmicutes	Clostridia	Clostridiales	Lachnospiraceae	Pseudobutyrivibrio	NA	Pseudobutyrivibrio_918	none
Clostridium_septicum_919	Bacteria	Firmicutes	Clostridia	Clostridiales	Clostridiaceae_1	Clostridium_sensu_stricto_1	Clostridium_septicum	Clostridium_septicum_919	none
Prevotella_920	Bacteria	Bacteroidetes	Bacteroidia	Bacteroidales	Prevotellaceae	Prevotella	NA	Prevotella_920	none
Bilophila_921	Bacteria	Proteobacteria	Deltaproteobacteria	Desulfovibrionales	Desulfovibrionaceae	Bilophila	NA	Bilophila_921	none
Sphingomonas_922	Bacteria	Proteobacteria	Alphaproteobacteria	Sphingomonadales	Sphingomonadaceae	Sphingomonas	NA	Sphingomonas_922	none
Methylobacteriaceae_923	Bacteria	Proteobacteria	Alphaproteobacteria	Rhizobiales	Methylobacteriaceae	NA	NA	Methylobacteriaceae_923	none
Musa_acuminata_subsp_malaccensis_924	Bacteria	Proteobacteria	Alphaproteobacteria	Rickettsiales	mitochondria	Musa_acuminata_subsp_malaccensis	Musa_acuminata_subsp_malaccensis	Musa_acuminata_subsp_malaccensis_924	none
Fastidiosipila_925	Bacteria	Firmicutes	Clostridia	Clostridiales	Ruminococcaceae	Fastidiosipila	NA	Fastidiosipila_925	none
Leucobacter_926	Bacteria	Actinobacteria	Actinobacteria	Micrococcales	Microbacteriaceae	Leucobacter	NA	Leucobacter_926	none
Microvirga_927	Bacteria	Proteobacteria	Alphaproteobacteria	Rhizobiales	Methylobacteriaceae	Microvirga	NA	Microvirga_927	none
Ellin6055_928	Bacteria	Proteobacteria	Alphaproteobacteria	Sphingomonadales	Ellin6055	NA	NA	Ellin6055_928	none
Spirosoma_929	Bacteria	Bacteroidetes	Cytophagia	Cytophagales	Cytophagaceae	Spirosoma	NA	Spirosoma_929	none
Truepera_930	Bacteria	Deinococcus_Thermus	Deinococci	Deinococcales	Trueperaceae	Truepera	NA	Truepera_930	none
Bacteroides_932	Bacteria	Bacteroidetes	Bacteroidia	Bacteroidales	Bacteroidaceae	Bacteroides	NA	Bacteroides_932	none
Prevotella_933	Bacteria	Bacteroidetes	Bacteroidia	Bacteroidales	Prevotellaceae	Prevotella	NA	Prevotella_933	none
Rothia_934	Bacteria	Actinobacteria	Actinobacteria	Micrococcales	Micrococcaceae	Rothia	NA	Rothia_934	none
Brevibacterium_935	Bacteria	Actinobacteria	Actinobacteria	Micrococcales	Brevibacteriaceae	Brevibacterium	NA	Brevibacterium_935	none
Massilia_936	Bacteria	Proteobacteria	Betaproteobacteria	Burkholderiales	Oxalobacteraceae	Massilia	NA	Massilia_936	none
Aurantimonadaceae_937	Bacteria	Proteobacteria	Alphaproteobacteria	Rhizobiales	Aurantimonadaceae	NA	NA	Aurantimonadaceae_937	none
Bifidobacterium_breve_938	Bacteria	Actinobacteria	Actinobacteria	Bifidobacteriales	Bifidobacteriaceae	Bifidobacterium	Bifidobacterium_breve	Bifidobacterium_breve_938	none
Oxalobacteraceae_939	Bacteria	Proteobacteria	Betaproteobacteria	Burkholderiales	Oxalobacteraceae	NA	NA	Oxalobacteraceae_939	none
Methylobacterium_sp_C62_940	Bacteria	Proteobacteria	Alphaproteobacteria	Rhizobiales	Methylobacteriaceae	Methylobacterium	Methylobacterium_sp_C62	Methylobacterium_sp_C62_940	none
Corynebacterium_941	Bacteria	Actinobacteria	Actinobacteria	Corynebacteriales	Corynebacteriaceae	Corynebacterium	NA	Corynebacterium_941	none
Thermicanus_943	Bacteria	Firmicutes	Bacilli	Bacillales	Family_X	Thermicanus	NA	Thermicanus_943	none
Intestinimonas_945	Bacteria	Firmicutes	Clostridia	Clostridiales	Ruminococcaceae	Intestinimonas	NA	Intestinimonas_945	none
Atopobium_946	Bacteria	Actinobacteria	Coriobacteriia	Coriobacteriales	Coriobacteriaceae	Atopobium	NA	Atopobium_946	none
Blastocatella_947	Bacteria	Acidobacteria	Acidobacteria	Subgroup_4	Unknown_Family	Blastocatella	NA	Blastocatella_947	none
Leucobacter_948	Bacteria	Actinobacteria	Actinobacteria	Micrococcales	Microbacteriaceae	Leucobacter	NA	Leucobacter_948	none
Neisseria_949	Bacteria	Proteobacteria	Betaproteobacteria	Neisseriales	Neisseriaceae	Neisseria	NA	Neisseria_949	none
Armatimonadetes_950	Bacteria	Armatimonadetes	NA	NA	NA	NA	NA	Armatimonadetes_950	none
Lactobacillus_951	Bacteria	Firmicutes	Bacilli	Lactobacillales	Lactobacillaceae	Lactobacillus	NA	Lactobacillus_951	none
Alysiella_952	Bacteria	Proteobacteria	Betaproteobacteria	Neisseriales	Neisseriaceae	Alysiella	NA	Alysiella_952	none
Odoribacter_953	Bacteria	Bacteroidetes	Bacteroidia	Bacteroidales	Porphyromonadaceae	Odoribacter	NA	Odoribacter_953	none
Sphingobium_954	Bacteria	Proteobacteria	Alphaproteobacteria	Sphingomonadales	Sphingomonadaceae	Sphingobium	NA	Sphingobium_954	none
Skermanella_955	Bacteria	Proteobacteria	Alphaproteobacteria	Rhodospirillales	Rhodospirillaceae	Skermanella	NA	Skermanella_955	none
Ruminococcus_sp_16442_956	Bacteria	Firmicutes	Clostridia	Clostridiales	Ruminococcaceae	Ruminococcus	Ruminococcus_sp_16442	Ruminococcus_sp_16442_956	none
Streptococcus_sobrinus_957	Bacteria	Firmicutes	Bacilli	Lactobacillales	Streptococcaceae	Streptococcus	Streptococcus_sobrinus	Streptococcus_sobrinus_957	none
Bosea_958	Bacteria	Proteobacteria	Alphaproteobacteria	Rhizobiales	Bradyrhizobiaceae	Bosea	NA	Bosea_958	none
Dialister_sp_oral_taxon_502_959	Bacteria	Firmicutes	Negativicutes	Selenomonadales	Veillonellaceae	Dialister_sp_oral_taxon_502	Dialister_sp_oral_taxon_502	Dialister_sp_oral_taxon_502_959	none
Leptotrichia_960	Bacteria	Fusobacteria	Fusobacteriia	Fusobacteriales	Leptotrichiaceae	Leptotrichia	NA	Leptotrichia_960	none
Lachnospiraceae_961	Bacteria	Firmicutes	Clostridia	Clostridiales	Lachnospiraceae	NA	NA	Lachnospiraceae_961	none
Sphingomonas_962	Bacteria	Proteobacteria	Alphaproteobacteria	Sphingomonadales	Sphingomonadaceae	Sphingomonas	NA	Sphingomonas_962	none
Neisseria_lactamica_963	Bacteria	Proteobacteria	Betaproteobacteria	Neisseriales	Neisseriaceae	Neisseria	Neisseria_lactamica	Neisseria_lactamica_963	none
Terriglobus_roseus_964	Bacteria	Acidobacteria	Acidobacteria	Acidobacteriales	Acidobacteriaceae_Subgroup_1_	Terriglobus	Terriglobus_roseus	Terriglobus_roseus_964	none
Gemmatimonadaceae_965	Bacteria	Gemmatimonadetes	Gemmatimonadetes	Gemmatimonadales	Gemmatimonadaceae	NA	NA	Gemmatimonadaceae_965	none
Campylobacter_ureolyticus_966	Bacteria	Proteobacteria	Epsilonproteobacteria	Campylobacterales	Campylobacteraceae	Campylobacter	Campylobacter_ureolyticus	Campylobacter_ureolyticus_966	none
Prevotella_loescheii_967	Bacteria	Bacteroidetes	Bacteroidia	Bacteroidales	Prevotellaceae	Prevotella	Prevotella_loescheii	Prevotella_loescheii_967	none
Acinetobacter_radioresistens_968	Bacteria	Proteobacteria	Gammaproteobacteria	Pseudomonadales	Moraxellaceae	Acinetobacter	Acinetobacter_radioresistens	Acinetobacter_radioresistens_968	none
Bradyrhizobiaceae_969	Bacteria	Proteobacteria	Alphaproteobacteria	Rhizobiales	Bradyrhizobiaceae	NA	NA	Bradyrhizobiaceae_969	none
Solimonadaceae_971	Bacteria	Proteobacteria	Gammaproteobacteria	Xanthomonadales	Solimonadaceae	NA	NA	Solimonadaceae_971	none
Flavobacterium_973	Bacteria	Bacteroidetes	Flavobacteriia	Flavobacteriales	Flavobacteriaceae	Flavobacterium	NA	Flavobacterium_973	none
Fibrella_974	Bacteria	Bacteroidetes	Cytophagia	Cytophagales	Cytophagaceae	Fibrella	NA	Fibrella_974	none
Flavisolibacter_975	Bacteria	Bacteroidetes	Sphingobacteriia	Sphingobacteriales	Chitinophagaceae	Flavisolibacter	NA	Flavisolibacter_975	none
Rhizobium_etli_976	Bacteria	Proteobacteria	Alphaproteobacteria	Rhizobiales	Rhizobiaceae	Rhizobium	Rhizobium_etli	Rhizobium_etli_976	none
Subdoligranulum_977	Bacteria	Firmicutes	Clostridia	Clostridiales	Ruminococcaceae	Subdoligranulum	NA	Subdoligranulum_977	none
Roseburia_978	Bacteria	Firmicutes	Clostridia	Clostridiales	Lachnospiraceae	Roseburia	NA	Roseburia_978	none
Bacillus_sp__979	Bacteria	Firmicutes	Bacilli	Bacillales	Bacillaceae	Bacillus	Bacillus_sp_	Bacillus_sp__979	none
Patulibacter_980	Bacteria	Actinobacteria	Thermoleophilia	Solirubrobacterales	Patulibacteraceae	Patulibacter	NA	Patulibacter_980	none
Exiguobacterium_981	Bacteria	Firmicutes	Bacilli	Bacillales	Family_XII	Exiguobacterium	NA	Exiguobacterium_981	none
Neisseria_982	Bacteria	Proteobacteria	Betaproteobacteria	Neisseriales	Neisseriaceae	Neisseria	NA	Neisseria_982	none
Cryptomeria_japonica_Japanese_cedar__983	Bacteria	Cyanobacteria	Chloroplast	Cryptomeria_japonica_Japanese_cedar_	Cryptomeria_japonica_Japanese_cedar_	Cryptomeria_japonica_Japanese_cedar_	Cryptomeria_japonica_Japanese_cedar_	Cryptomeria_japonica_Japanese_cedar__983	none
Shinella_984	Bacteria	Proteobacteria	Alphaproteobacteria	Rhizobiales	Rhizobiaceae	Shinella	NA	Shinella_984	none
Streptococcus_985	Bacteria	Firmicutes	Bacilli	Lactobacillales	Streptococcaceae	Streptococcus	NA	Streptococcus_985	none
Dorea_986	Bacteria	Firmicutes	Clostridia	Clostridiales	Lachnospiraceae	Dorea	NA	Dorea_986	none
Sanguibacter_987	Bacteria	Actinobacteria	Actinobacteria	Micrococcales	Sanguibacteraceae	Sanguibacter	NA	Sanguibacter_987	none
Moraxella_989	Bacteria	Proteobacteria	Gammaproteobacteria	Pseudomonadales	Moraxellaceae	Moraxella	NA	Moraxella_989	none
Ferruginibacter_990	Bacteria	Bacteroidetes	Sphingobacteriia	Sphingobacteriales	Chitinophagaceae	Ferruginibacter	NA	Ferruginibacter_990	none
Clostridium_sensu_stricto_1_991	Bacteria	Firmicutes	Clostridia	Clostridiales	Clostridiaceae_1	Clostridium_sensu_stricto_1	NA	Clostridium_sensu_stricto_1_991	none
S24_7_992	Bacteria	Bacteroidetes	Bacteroidia	Bacteroidales	S24_7	NA	NA	S24_7_992	none
Peptostreptococcaceae_993	Bacteria	Firmicutes	Clostridia	Clostridiales	Peptostreptococcaceae	NA	NA	Peptostreptococcaceae_993	none
Armatimonadales_994	Bacteria	Armatimonadetes	Armatimonadia	Armatimonadales	NA	NA	NA	Armatimonadales_994	none
Alloiococcus_995	Bacteria	Firmicutes	Bacilli	Lactobacillales	Carnobacteriaceae	Alloiococcus	NA	Alloiococcus_995	none
[truncated: 183 more rows]

## Sheet: F3&SF3_metadata
sample.id	Time.point	time_V	ri_num_groups
121142010211	week_1	V3	2021-04-03
[truncated: 1,247 more rows]

[truncated: 7 more sheets: F4a, F4b, F4c, F4D&SF4, SF16,SF17, SF13, SF14]
